# Supplementary material for: Supplementation with endogenous healthy gut metabolites reverses the disruptions of in vitro and ex vivo epithelial functions induced by fecal content from IBD patients
Source: Gut Microbes. 2025 Dec 15;17(1):2597568. doi: 10.1080/19490976.2025.2597568 (PMC12710890; doi:10.1080/19490976.2025.2597568)
Supplement: Supplementary Material — DatasetS1_Jan31_2025gg_a.xlsx [file KGMI_A_2597568_SM6607.xlsx]

## Sheet: ASV_taxa_metadata
aa	aa	aa	aa	aa	aa	aa	ID2	aa	aa	aa	aa	aa	aa	aa	aa	aa	ASV	AACATAGGGGGCAAGCGTTGTCCGGAATCACTGGGCGTAAAGGGCGCGCAGGCGGTAAATTAAGTCAGGTGTGAAAGTTCGGGGCTCAACCCCGTGATTGCACCTGATACTGATAAACTAGAGTGTTGGAGAGGTAAGTGGAATTCCTAG	AACATAGGGGGCAAGCGTTGTCCGGAATCACTGGGCGTAAAGGGCGCGTAGGTGGTCTGTTAAGTCAGATGTGAAATGTAAGGGCTCAACCCTTAACGTGCATCTGATACTGGCAGACTTGAGTGCGGAAGAGGCAAGTGGAATTCCTAG	AACATAGGTCACGAGCATTATCCGGATTTATTGGGCGTAAAGGAAGCGTAGGCGGGGAGGTTGATCCATTGTTAAAAGCATTTGCTTAACAAATGTGTGCATTGGAGATCGCCTCCCTAGAGTTAATCAGGGGGTACTGGAATTCAATGT	AACATAGGTCACGAGCATTATCCGGATTTATTGGGCGTAAAGGAAGCGTAGGTGGGGAGGTTGATCCATTGTTAAAGGCATTTGCTTAACAAATGTATGCGATGGAGATCGCCTCCCTAGAGTTAATCAGGGGGTACTGGAATTCAATGT	AACATAGGTCACGAGCATTATCCGGATTTATTGGGCGTAAAGGAAGCGTAGGTGGGGAGGTTGATCCATTGTTAAAGGCATTTGCTTAACAAATGTGTGCGATGGAGATCGCCTCCCTAGAGTTAATCAGGGGGTACTGGAATTCAATGT	AACATAGGTCACGAGCATTATCCGGATTTATTGGGCGTAAAGGAAGCGTAGGTGGGGAGGTTGATCCATTGTTAAAGGCATTTGCTTAACAAATGTGTGCGATGGAGATCGCCTTCCTAGAGTTAATCAGGGGGTACTGGAATTCAATGT	AACGTAGGGTGCAAGCGTTGTCCGGAATTACTGGGTGTAAAGGGAGCACAGGCGGATTGGCAAGTTGGGAGTGAAATCTATGGGCTCAACCCATAAATTGCTTTCAAAACTGTCAGTCTTGAGTGGTGTAGAGGTAGGCGGAATTCCCGG	AACGTAGGGTGCAAGCGTTGTCCGGAATTACTGGGTGTAAAGGGAGCGCAGGCGGACCGGCAAGTTGGAAGTGAAAACCACGGGCTCAACCCGTGAATTGCTTTCAAAACTGCTGGCCTTGAGTAGTGCAGAGGTAGGTGGAATTCCCGG	AACGTAGGGTGCAAGCGTTGTCCGGAATTACTGGGTGTAAAGGGAGCGCAGGCGGACCGGCAAGTTGGAAGTGAAAACCATAGGCTCAACCTATGGATTGCTTTCAAAACTGCTGGCCTTGAGTAGTGCAGAGGTAGGTGGAATTCCCGG	AACGTAGGGTGCAAGCGTTGTCCGGAATTACTGGGTGTAAAGGGAGCGCAGGCGGACCGGCAAGTTGGAAGTGAAAACCATGGGCTCAACCCATGAATTGCTTTCAAAACTGCTGGCCTTGAGTAGTGCAGAGGTAGGTGGAATTCCCGG	AACGTAGGGTGCAAGCGTTGTCCGGAATTACTGGGTGTAAAGGGAGCGCAGGCGGACCGGCAAGTTGGAAGTGAAAACCATGGGCTCAACCCGTGAATTGCTTTCAAAACTGCTGGCCTTGAGTAGTGCAGAGGTAGGTGGAATTCCCGG	AACGTAGGGTGCAAGCGTTGTCCGGAATTACTGGGTGTAAAGGGAGCGCAGGCGGACCGGCAAGTTGGAAGTGAAAACTATGGGCTCAACCCATAAATTGCTTTCAAAACTGCTGACCTTGAGTAGTGCAGAGGTAGGTGGAATTCCCGG	AACGTAGGGTGCAAGCGTTGTCCGGAATTACTGGGTGTAAAGGGAGCGCAGGCGGACCGGCAAGTTGGAAGTGAAAACTATGGGCTCAACCCATAAATTGCTTTCAAAACTGCTGGCCTTGAGTAGTGCAGAGGTAGGTGGAATTCCCGG	AACGTAGGGTGCAAGCGTTGTCCGGAATTACTGGGTGTAAAGGGAGCGCAGGCGGACCGGCAAGTTGGAAGTGAAAACTATGGGCTCAACCCATAAATTGCTTTCAAAACTGTTGGCCTTGAGTAGTGCAGAGGTAGGTGGAATTCCCGG	AACGTAGGGTGCAAGCGTTGTCCGGAATTACTGGGTGTAAAGGGAGCGCAGGCGGACCGGCAAGTTGGAAGTGAAAACTATGGGCTCAACTCATAAATTGCTTTCAAAACTGCTGGCCTTGAGTAGTGCAGAGGTAGGTGGAATTCCCGG	AACGTAGGGTGCAAGCGTTGTCCGGAATTACTGGGTGTAAAGGGAGCGCAGGCGGACCGGCAAGTTGGAAGTGAAAACTATGGGCTTAACCCATAAATTGCTTTCAAAACTGCTGGCCTTGAGTAGTGCAGAGGTAGGTGGAATTCCCGG	AACGTAGGGTGCAAGCGTTGTCCGGAATTACTGGGTGTAAAGGGAGCGCAGGCGGACCGGCAAGTTGGAAGTGAAATCCATGGGCTCAACCCGTGAATTGCTTTCAAAACTGCTGGCCTTGAGTAGTGCAGAGGTAGGTGGAATTCCCGG	AACGTAGGGTGCAAGCGTTGTCCGGAATTACTGGGTGTAAAGGGAGCGCAGGCGGACCGGCAAGTTGGAAGTGAAATCCATGGGCTTAACCCGTGAATTGCTTTCAAAACTGCTGGCCTTGAGTAGTGCAGAGGTAGGTGGAATTCCCGG	AACGTAGGGTGCAAGCGTTGTCCGGAATTACTGGGTGTAAAGGGAGCGCAGGCGGACCGGCAAGTTGGGAGTGAAATCCATGGGCTCAACCCGTGAATTGCTTTCAAAACTGCTGGCCTTGAGTAGTGCAGAGGTAGGTGGAATTCCCGG	AACGTAGGGTGCAAGCGTTGTCCGGAATTACTGGGTGTAAAGGGAGCGCAGGCGGACCGGCAAGTTGGGAGTGAAATCTATGGGCTCAACCCATAAATTGCTTTCAAAACTGCTGGCCTTGAGTAGTGCAGAGGTAGGTGGAATTCCCGG	AACGTAGGGTGCAAGCGTTGTCCGGAATTACTGGGTGTAAAGGGAGCGCAGGCGGACTGGCAAGTTGGAAGTGAAATCCATGGGCTCAACCCGTGAATTGCTTTCAAAACTGCTGGCCTTGAGTAGTGCAGAGGTAGGTGGAATTCCCGG	AACGTAGGGTGCAAGCGTTGTCCGGAATTACTGGGTGTAAAGGGAGCGCAGGCGGATCGGCAAGTTGGAAGTGAAAACTATGGGCTCAACCCATAAATTGCTTTCAAAACTGCTGGCCTTGAGTAGTGCAGAGGTAGGTGGAATTCCCGG	AACGTAGGGTGCAAGCGTTGTCCGGAATTACTGGGTGTAAAGGGAGCGCAGGCGGATTGACAAGTTGGGAGTGAAATCTATGGGCTCAACCCATAAATTGCTTTCAAAACTGTCAGTCTTGAGTGGTGTAGAGGTAGGCGGAATTCCCGG	AACGTAGGGTGCAAGCGTTGTCCGGAATTACTGGGTGTAAAGGGAGCGCAGGCGGATTGGCAAGTTGGGAGTGAAATCTATGGGCCCAACCCATAAATTGCTTTCAAAACTGTCAGTCTTGAGTGGTGTAGAGGTAGGCGGAATTCCCGG	AACGTAGGGTGCAAGCGTTGTCCGGAATTACTGGGTGTAAAGGGAGCGCAGGCGGATTGGCAAGTTGGGAGTGAAATCTATGGGCTCAACCCATAAATTGCTTTCAAAACTGTCAGTCTTGAGTGGTGTAGAGGTAGGCGGAATTCCCGG	AACGTAGGGTGCAAGCGTTGTCCGGAATTACTGGGTGTAAAGGGAGCGCAGGCGGATTGTCAAGTTGGGAGTGAAATCTATGGGCTCAACCCATAAATTGCTTTCAAAACTGTCAGTCTTGAGTGGTGTAGAGGTAGGCGGAATTCCCGG	AACGTAGGGTGCAAGCGTTGTCCGGAATTACTGGGTGTAAAGGGAGCGCAGGCGGGAAGACAAGTTGGAAGTGAAAACCATGGGCTCAACCCATGAATTGCTTTCAAAACTGCTTTTCTTGAGTAGTGCAGAGGTAGATGGAATTCCCGG	AACGTAGGGTGCAAGCGTTGTCCGGAATTACTGGGTGTAAAGGGAGCGCAGGCGGGAAGACAAGTTGGAAGTGAAAACCATGGGCTCAACCCATGAATTGCTTTCAAAACTGTTTTTCTTGAGTAGTGCAGAGGTAGATAGAATTCCCGG	AACGTAGGGTGCAAGCGTTGTCCGGAATTACTGGGTGTAAAGGGAGCGCAGGCGGGAAGACAAGTTGGAAGTGAAAACCATGGGCTCAACCCATGAATTGCTTTCAAAACTGTTTTTCTTGAGTAGTGCAGAGGTAGATGGAATTCCCGG	AACGTAGGGTGCAAGCGTTGTCCGGAATTACTGGGTGTAAAGGGAGCGCAGGCGGGAAGGCAAGTTGGAAGTGAAAACCATGGGCTCAACCCATGAATTGCTTTCAAAACTGTTTTTCTTGAGTAGTGCAGAGGTAGATGGAATTCCCGG	AACGTAGGGTGCTAGCGTTGTCCGGAATTACTGGGTGTAAAGGGAGCGCAGGTGGCAGTGCAAGTTGGATGTAAAATCTACGGGCTCAACCCGTATAAGCATTCAAAACTGTGCAGCTTGAGTGAAGTAGAGGTAGGTGGAATTTCCGGT	AACGTAGGTCACAAGCGTTGTCCGAATTACTGGGTGTAAAGGGAGCGCAGGCGGGAAGACAAGTTGGAAGTGAAATCCATGGGCTCAACCCATGAACTGCTTTCAAAACTGTTTTTCTTGAGTAGTGCAGAGGTAGGCGGAATTCCCGGT
SampleID	health_index_Freq	health_index_Binar	dysbiosis_index	faith_pd	Dx	pool_number	ID	sample_2	age	Sex	BMI	PGA	Treatment	CD.loc	CRP	calpro	Taxonomy	g__Peptococcus.s__Peptococcus.niger_ASV00007	g__Peptococcus.s__Peptococcus.niger_ASV00012	g__Eperythrozoon_A.s__Eperythrozoon_A.ovis_ASV00015	g__Eperythrozoon_A.s__Mycoplasma.wenyonii_ASV00019	g__Eperythrozoon_A.s__Mycoplasma.wenyonii_ASV00021	g__Eperythrozoon_A.s__Mycoplasma.wenyonii_ASV00022	g__Ruthenibacterium.s__Ruthenibacterium.lactatiformans_ASV19552	f__Ruminococcaceae.g__Gemmiger_A_73129_ASV00093	f__Ruminococcaceae.g__Gemmiger_A_73129_ASV00094	f__Ruminococcaceae.g__Gemmiger_A_73129_ASV00095	f__Ruminococcaceae.g__Gemmiger_A_73129_ASV00096	f__Ruminococcaceae.g__Gemmiger_A_73129_ASV17405	g__Gemmiger_A_73129.s__Gemmiger_A_73129.formicilis_72474_ASV00103	g__Gemmiger_A_73129.s__Gemmiger_A_73129.formicilis_72474_ASV00109	f__Ruminococcaceae.g__Gemmiger_A_73129_ASV00114	f__Ruminococcaceae.g__Gemmiger_A_73129_ASV00116	f__Ruminococcaceae.g__Gemmiger_A_73129_ASV00121	f__Ruminococcaceae.g__Gemmiger_A_73129_ASV00123	f__Ruminococcaceae.g__Gemmiger_A_73129_ASV00127	f__Ruminococcaceae.g__Gemmiger_A_73129_ASV17406	f__Ruminococcaceae.g__Gemmiger_A_73129_ASV00132	f__Ruminococcaceae.g__Gemmiger_A_73129_ASV00140	g__Ruthenibacterium.s__Ruthenibacterium.lactatiformans_ASV00142	g__Ruthenibacterium.s__Ruthenibacterium.lactatiformans_ASV19553	g__Ruthenibacterium.s__Ruthenibacterium.lactatiformans_ASV00145	g__Ruthenibacterium.s__Ruthenibacterium.lactatiformans_ASV00150	g__Gemmiger_A_73129.s__Gemmiger_A_73129.qucibialis_ASV00153	g__Gemmiger_A_73129.s__Gemmiger_A_73129.qucibialis_ASV21997	g__Gemmiger_A_73129.s__Gemmiger_A_73129.qucibialis_ASV00156	g__Gemmiger_A_73129.s__Gemmiger_A_73129.qucibialis_ASV00162	f__Ruminococcaceae.g__Pygmaiobacter_ASV00176	g__Faecalibacterium.s__Faecalibacterium.prausnitzii_C_71358_ASV20090
DB22.162	5.19384	1.77761	-1.09603	10.6819	CD	CD1	p#1.17	original	22	M	18.6	Remission	anti-TNF	L1	3.87	78	DB22.162	0	0	0	0	0	0	0	0	0	0	0	0	0	0	0	0	0	0	0	0	0	0	0	0	0.000459876	0	0	0	0.000689814	0	0	0
DB22.302	7.64891	3.58496	-0.398316	14.3236	CD	CD1	p#1.19	original	32	F	19.2	Remission	anti-TNF	L1	1.27	30	DB22.302	0	0	0	0	0	0	0	0	0	0	0	0	0.00738751	0	0	0.00255205	0.000402955	0	0	0	0	0	0	0	0.000671592	0	0	0	0.00483546	0	0	0
DB22.297	3.86675	2.58496	-1.15046	11.2751	CD	CD1	p#1.15	original	19	F	23.4	Active	anti-TNF	L3	9.35	>1000	DB22.297	0	0	0	0	0	0	0	0	0	0	0	0	0.0102071	0	0	0	0	0	0	0	0	0	0	0	0	0	0	0	0.00825578	0	0	0
DB22.328	-0.468434	-0.321928	-0.22323	8.25753	CD	CD1	p#1.18	original	20	F	19.3	Remission	anti-TNF	L3	19.9	>1000	DB22.328	0	0	0	0	0	0	0	0	0	0	0	0	0	0	0	0	0	0	0	0	0	0	0	0	0	0	0	0	0	0	0	0
DB22.150	-3.89792	-0.415037	0.132641	5.90727	CD	CD1	p#1.13	original	32	M	uk	Active	*None	L2	4.72	975	DB22.150	0	0	0	0	0	0	0	0	0	0	0	0	0	0	0	0	0	0	0	0	0	0	0	0	0.00164654	0	0	0	0	0	0	0
DB22.166	3.83324	-0.415037	-1.12184	9.1449	CD	CD1	p#1.12	original	25	M	20.7	Active	*None	L1	33.2	>1000	DB22.166	0	0	0	0	0	0	0.000178795	0	0	0	0	0	0	0	0	0	0	0	0	0	0	0	0	0	0.00178795	0	0	0	0.00500626	0	0	0
DB22.160	-1.42784	-1.45943	0.0205074	6.9969	CD	CD1	p#1.11	original	23	M	18.3	Active	*None	L1	6.8	>1000	DB22.160	0	0	0	0	0	0	0	0	0	0	0	0	0	0	0	0	0	0	0	0	0	0	0	0	0.0851597	0	0	0	0	0	0	0
DB22.158	1.56318	1	-0.281955	11.2591	CD	CD1	p#1.16	original	42	F	22.7	Active	*None	L3	65	>1000	DB22.158	0	0	0	0	0	0	0	0	0	0	0	0	0	0	0	0	0.00424383	0	0	0	0	0	0	0	0.000578704	0	0	0	0.00597994	0	0	0
DB22.152	5.70976	2.16993	-0.35269	13.42	CD	CD1	p#1.20	original	21	M	23.5	Active	*None	L3	11.2	663	DB22.152	0	0	0	0	0	0	0	0	0	0	0	0	0.0256856	0	0	0	0	0	0	0	0	0	0	0	0.00135187	0	0	0	0.000579374	0	0	0
DB22.154	-1.7912	-0.893085	0.000558578	7.6409	CD	CD1	p#1.14	original	30	M	34.7	Active	*None	L3	20.6	>1000	DB22.154	0	0	0	0	0	0	0	0	0	0	0	0	0	0	0	0	0	0	0	0	0	0	0	0	0	0	0	0	0	0	0	0
DB26.358	4.51379	2.23704	-0.276057	13.2092	CD	CD2	p#2.10	original	30	M	23.5	Remission	anti-TNF	L1	1.55	30	DB26.358	0	0	0	0	0	0	0	0	0	0	0	0	0.0193614	0	0	0	0	0	0	0	0	0	0	0	0.00378811	0	0	0	0.0385425	0	0	0
DB26.356	6.17081	3.22239	-1.60325	19.7408	CD	CD2	p#2.9	original	25	F	20	Remission	none	L1	0.71	30	DB26.356	0	0	0	0	0	0	0	0	0	0	0	0	0.0174387	0	0	0	0.0116894	0	0	0	0	0	0	0	0.00234332	0	0	0	0.0207084	0	0	0
DB26.354	3.99966	2.24793	-1.09251	13.4496	CD	CD2	p#2.8	original	31	M	26	Remission	none	L1	uk	259	DB26.354	0	0	0	0	0	5.56963e-05	0	0	0	0	0	0	0.0229747	0	0	0	0	0	0	0	0	0	0	0	0.000556963	0	0	0	0.0906458	0	0	0
DB26.352	2.71763	2.80735	-0.926282	12.0519	CD	CD2	p#2.7	original	35	M	36	Remission	none	L1	11.1	131	DB26.352	0	0	0	0	0	0	0	0	0	0	0	0	0.0192997	0	0	0	0.000958733	8.33681e-05	0	0	0	0	0	0	0.0105877	0	0	0	0.0378074	0	0	0
DB26.349	0.267922	1.34792	-0.570768	14.9222	CD	CD2	p#2.6	original	50	M	23.9	Active	anti-TNF	L2	6.24	558	DB26.349	0	0	0	0	0	0	0	0	0	0	0	0	0	0	0	0	0	0	0	0	0	0	0	0	0.102602	0	0	0	0	0	0	0
DB26.339	-8.08488	-0.289507	0.02503	6.82489	CD	CD3	p#3.8	original	45	M	22.7	Remission	anti-TNF	L1	0.25	30	DB26.339	0	0	0	0	0	0	0	0	0	0	0	0	0	0	0	0	0	0	0	0	0	0	0	0	0	0	0	0	4.83863e-05	0	0	0
DB26.337	-4.74607	0.847997	0.669815	9.30834	CD	CD3	p#3.7	original	25	F	19.8	Remission	anti-TNF	L1	0.57	30	DB26.337	0	0	0	0	0	0	0	0	0	0	0	0	0.00045106	0	0	0	0	0	0	0	0	0	0	0	0	0	0	0	0	0	0	0
DB26.335	-4.25262	0	1.48547	5.53918	CD	CD3	p#3.6	original	19	F	20.1	Remission	none	L3	1.06	138	DB26.335	0	0	0	0	0	0	0	0	0	0	0	0	0	0	0	0	0	0	0	0	0	0	0	0	0	0	0	0	0	0	0	0
DB26.341	-5.55035	0.289507	-1.51573	10.2993	CD	CD3	p#3.9	original	59	M	20.5	Active	none	L1	8.87	344	DB26.341	0	0	0	0	0	0	0	0	0	0	0	0	0	0	0	0	0	0	0	0	0	0	0	0	0.00408719	0	0	0	0.000194628	0	0	0
DB26.343	-1.00299	-0.584963	-0.914555	8.64496	CD	CD3	p#3.10	original	22	F	27	Remission	anti-TNF	L1	5.47	401	DB26.343	0	0	0	0	0	0	0	0	0	0	0	0	0	0	0	0	0	0	0	0	0	0	0	0	0.000604392	0	0	0	0	0	0	0
DB26.333	10.3202	4.80735	-1.18517	14.7617	Control	Healthy1	p#1.21	original	46	F	20.8	NA	NA	NA	NA	NA	DB26.333	0	0	0	0	0	0	0	0	0	0	0.00718203	0	0.0640942	0	0	0	0.00835727	0	0	0	0	0	0	0	6.52912e-05	0	0	0	0.00182815	0	0	0
DB22.298	6.51222	2.72247	-1.49436	12.1925	Control	Healthy1	p#1.26	original	28	F	18	NA	NA	NA	NA	NA	DB22.298	0	0	0	0	0	0	0	0	0	0	0	0	0.00270914	0	0	0	0.00279123	0	0	0	0	0	0	0	0	0.000738856	0	0	0.000574665	0	0	0
DB22.299	5.52886	2	-0.738801	10.1942	Control	Healthy1	p#1.24	original	19	M	30.4	NA	NA	NA	NA	NA	DB22.299	0	0	0	0	0	0	0	0.000622007	0	0	0.000311003	0	0.00410524	0	0	0	0	0	0.000217702	0	0	0	0	0	0.000279903	0	0	0	0.000404304	3.11003e-05	0.000497605	0
DB22.144	3.64628	1.94753	-1.15281	10.3644	Control	Healthy1	p#1.22	original	26	F	24.9	NA	NA	NA	NA	NA	DB22.144	0	0	0	0	0	0	0	0	0	0	0	0	0.01368	0	0	0	0	0	0	0	0	0	0	0	0	0	0	0	0.00472	0	0	0
DB22.134	5.05766	2.20945	-1.35658	12.1247	Control	Healthy1	p#1.27	original	18	F	21	NA	NA	NA	NA	NA	DB22.134	0	0	0	0	0	0	0	0	0	0	0	0	0.00137533	0	0	0	0	0	0	0	0	0	0	0	0.000618897	0	0	0	0.00247559	0	0	0
DB22.130	6.71682	2.70044	-0.957421	11.9306	Control	Healthy1	p#1.29	original	24	M	uk	NA	NA	NA	NA	NA	DB22.130	0	0	0	0	0	0	0	0	0	0	0	0	0.00674006	0	0	0	0	0	0	0	0	0	0	0	0.00224669	0	0	0	0.0943608	0.0375197	0	0
DB22.300	8.86221	4.16993	-1.45891	18.2555	Control	Healthy1	p#1.30	original	24	M	25.3	NA	NA	NA	NA	NA	DB22.300	0	0	0	0	0	0	0	0	0	0	0	0	0.00229674	0	0	0	0.00122493	0	0	0	0	0	0	0	0.000306232	0	0	0	0.00750268	0	0.00336855	0
DB22.301	7.08921	3.58496	-0.554104	10.9281	Control	Healthy1	p#1.28	original	34	M	22.2	NA	NA	NA	NA	NA	DB22.301	0	0	0	0	0	0	0	0	0	0	0	0	0.00319275	0	0	0	0.0013365	0	0	0	0	0	0	0	0	0	0	0	0.0034155	0	0	0
DB22.138	8.68308	3.61471	-1.40553	16.8027	Control	Healthy1	p#1.25	original	26	M	23.8	NA	NA	NA	NA	NA	DB22.138	0	0	0	0	0	0	0	0	0	0	0	0	0.0300725	0	0	0	0	0	0	0	0	0	0.000144927	0	7.24638e-05	0	0	0	0.0394928	0	0	0
DB22.142	7.68825	4.08746	-1.00672	13.7747	Control	Healthy1	p#1.23	original	30	F	19	NA	NA	NA	NA	NA	DB22.142	0	0	0	0	0	0	0	0	0	0	0	0	0.00276918	0	0	0	0.000651572	0	0	0	0	0	0	0	0.000651572	0	0	0	0.000488679	0	0	0
DB26.323	7.96652	3.05063	-1.53851	17.341	Control	Healthy2	p#2.11	original	59	M	29.4	NA	NA	NA	NA	NA	DB26.323	0	0.000419184	0	0	0	0	0	0	0	0	0	0	0.016866	0	0	0	0.0108741	0	0	0	0.000591789	0	2.46579e-05	0	0.000172605	0	0	0	0.00320552	0	0	0
DB26.331	9.44292	4.85798	-0.544137	18.7692	Control	Healthy2	p#2.15	original	60	M	24.5	NA	NA	NA	NA	NA	DB26.331	0	0.00226921	0	0	0	0	0	0	0.000339321	0.000106038	0.00492015	0	0.00610778	0	0	0	0	0	0.00095434	0	0	0	0	0	0.000127245	0	0	0	0.0121943	0	0.00152694	0
DB26.325	8.64403	3.60881	-0.766529	17.5247	Control	Healthy2	p#2.12	original	46	M	NA	NA	NA	NA	NA	NA	DB26.325	0	0	0	0	0	0	0	0	0	0	0	0	0.000632724	0	0	0	0.00274839	0	0	0	0	0	0	0	0.000158181	0	0	0	0.00434997	0	0	0
DB26.327	5.77319	3.39232	-0.847933	23.7542	Control	Healthy2	p#2.13	original	39	M	24.3	NA	NA	NA	NA	NA	DB26.327	0	0	0	0	0	0	0	0.00129404	0	0	0.000343986	0	0.008141	0	0	0	0.000442268	0	0	0	0	0	0	0	0.00181821	0	0	0	0.00869793	0.0012449	0.000180183	0
DB26.329	9.2623	3.29768	-1.38812	17.9365	Control	Healthy2	p#2.14	original	55	F	28.3	NA	NA	NA	NA	NA	DB26.329	0	0	0	0	0	0	0	0	0	0	0.00271684	0	0.00048419	0	0	0	0	0	0.00106253	0	0	0	0	0	8.06983e-05	0	0	0	0.00427701	0	0	0.00168121
DB29.195	5.42316	2.61471	-1.25691	14.8367	Control	Healthy3	p#3.11	original	60	F	19	NA	NA	NA	NA	NA	DB29.195	0	0	0	0	0	0	0	0	0	0	0	0	0.0116364	0	0	0	0.00620096	0	0.000344498	0	0	0	0.000191388	0	0.000688995	0	0.000191388	0	0.00164593	0.00183732	0	0
DB27.381	9.59999	3.83289	-1.68005	14.3668	Control	Healthy3	p#3.12	original	45	F	20	NA	NA	NA	NA	NA	DB27.381	0	0	0	0	0	0	0	0	0	0	0	0	0.00195176	0	0	0	0.00157306	0	0	0	0	0	0	0	0.000145654	0	0	0	0.013604	0	0	0
DB27.383	6.09767	4.08746	-1.05367	15.9395	Control	Healthy3	p#3.13	original	46	M	uk	NA	NA	NA	NA	NA	DB27.383	0	0	0	0	0	0	0	0	0	0	0.00583747	0	0.00122894	0	0	0	0	0	0.000614471	0	0	0	0	0	0.00307235	0	0	0	0.00506938	0	0	0
DB27.385	7.33252	3.1964	-1.37367	14.1396	Control	Healthy3	p#3.14	original	6	M	23	NA	NA	NA	NA	NA	DB27.385	0	0	0	0	0	0	0	0	0	0	0	0	0.00641887	0	0	0	0.000597104	0	0.000554454	0	0	0	0	0	0.000170601	0	0	0	0.00948969	0	0	0
DB27.387	6.80921	4.12928	-0.564795	15.0526	Control	Healthy3	p#3.15	original	45	M	23	NA	NA	NA	NA	NA	DB27.387	0	0	0	0	0	0	0	0	0	0	0	0	0.00475285	0	0	0	0.0031233	0	0	0	0	0	0	0	0.00108637	0	0	0	0.00203694	0	0	0
DB26.372	1.20876	1.73697	0.773775	16.7057	Saliva	saliva	A-305	original	NA	NA	NA	NA	NA	NA	NA	NA	DB26.372	0	0	0	0	0	0	0	0	0	0	0	0	0	0	0	0	0	0	0	0	0	0	0	0	0	0	0	0	0.000818833	0	0	0
DB26.375	-3.39358	0.415037	0.892762	13.0032	Saliva	saliva	A-306	original	NA	NA	NA	NA	NA	NA	NA	NA	DB26.375	0	0	0	0	0	0	0	0	0	0	0	0	0	0	0	0	0	0	0	0	0	0	0	0	0	0	0	0	0	0	0	0
DB26.374	1.57262	2.22239	0.22601	11.8553	Saliva	saliva	A-308	original	NA	NA	NA	NA	NA	NA	NA	NA	DB26.374	0	0	0	0	0	0	0	0	0	0	0	0	2.56113e-05	0	0	0	0	0	0	0	0	0	0	0	0	0	0	0	1.70742e-05	0	0	0
DB22.176	2.74566	1	0.170276	10.7584	Saliva	saliva	A-309	original	NA	NA	NA	NA	NA	NA	NA	NA	DB22.176	0	0	0	0	0	0	0	0	0	0	0	0	0	0	0	0	0	0	0	0	0	0	0	0	0	0	0	0	0	0	0	0
DB22.315	-4.20803	-0.584963	0.145841	13.3252	Saliva	saliva	A-416	original	NA	NA	NA	NA	NA	NA	NA	NA	DB22.315	0	0	0	0	0	0	0	0	0	0	0	0	0	0	0	0	0	0	0	0	0	0	0	0	0	0	0	0	0	0	0	0
DB26.376	1.56547	0.234465	0.0531646	20.2678	Saliva	saliva	A-444	original	NA	NA	NA	NA	NA	NA	NA	NA	DB26.376	2.94375e-05	0	0	0	0	0	0	0	0	0	0	0	3.92499e-05	0	0	0	0	0	0	0	0	0	0	0	0.00383668	0	0	0	0.000677061	0	0	0
DB25.268	-1.36976	1.41504	0.690736	13.9627	Saliva	saliva	A-503	original	NA	NA	NA	NA	NA	NA	NA	NA	DB25.268	5.90571e-05	0	0	0	0	0	0	0	0	0	0	0	0	0	0	0	0	0	0	0	0	0	0	0	0	0	0	0	0	0	0	0
DB22.320	3.68667	2.41504	0.479678	15.8028	Saliva	saliva	A-504	original	NA	NA	NA	NA	NA	NA	NA	NA	DB22.320	0	0	0.000595593	0	0	0	0	0	0	0	0	0	0.00148898	0	0	0	0	0	0	0	0	0	0	0	0	0	0	0	0.00178678	0	0	0
DB22.172	0	0	0.714687	10.3952	Saliva	saliva	A-505	original	NA	NA	NA	NA	NA	NA	NA	NA	DB22.172	0	0	0	0	0	0	0	0	0	0	0	0	0	0	0	0	0	0	0	0	0	0	0	0	0	0	0	0	0	0	0	0
DB22.321	5.88422	3.16993	0.336587	13.8512	Saliva	saliva	A-508	original	NA	NA	NA	NA	NA	NA	NA	NA	DB22.321	0	0	0.000430108	0	0	0	0	0	0	0	0	0	0.000430108	0	0	0	0	0	0	0	0	0	0	0	0	0	0	0	0	0	0	0
DB22.306	6.11865	3.11548	-1.20073	11.6634	UC	UC1	p#1.10	original	19	F	19	Active	anti-integrin	E3	30	uk	DB22.306	0	0	0	0	0	0	0	0	0	0	0	0	0.00215324	0	0	0	0.00053831	0	0	0	0	0	0	0.00520366	0.00161493	0	0	0	0.00358873	0	0	0
DB22.184	7.60625	3.27302	-0.766874	10.4715	UC	UC1	p#1.1	original	23	M	28.3	Active	*None	E3	15	>1000	DB22.184	0	0	0	0	0	0	0	0	0	0	0	0	0	0	0	0	0	0	0	0	0	0	0	0	0	0	0	0	0.00437332	0	0	0
DB22.186	4.92362	2.26303	-1.0303	9.35252	UC	UC1	p#1.2	original	19	M	25.1	Active	*None	E3	4.9	969	DB22.186	0	0	0	0	0	0	0	0	0	0	0	0	0	0	0	0	0	0	0	0	0	0	0	0	0	0	0	0	0	0	0	0
DB22.200	5.0603	2	-1.40609	11.3378	UC	UC1	p#1.8	original	20	M	19.4	Remission	anti-TNF	E3	0.5	220	DB22.200	0	0	0	0	0	0	0	0	0	0	0	0	0.00295741	0	0	0	0	0	0	0	0	0	0.000394322	0	0.000591483	0	0	0	0.00552051	0	0	0
DB26.366	6.24335	1.61667	-0.864301	13.1717	UC	UC1	p#1.7	original	14	F	23	Remission	anti-integrin	E3	0.5	100	DB26.366	0	0	0	0	0	0	0	0	0	0	0	0	0.0177238	0	0	0	0.00445449	0	0	0	0	0.00242643	0	0	0.00026075	0	0	0	0.0399093	0	0	0
DB26.364	2.22075	0.211504	-0.425083	11.274	UC	UC1	p#1.6	original	19	M	20	Active	anti-TNF+IM	E2	25	30	DB26.364	0	0	0	0	0	9.94748e-06	0	0	0	0	0	0	9.94748e-06	0	0	0	1.49212e-05	0	0	0	0	0	0	0	0.000860457	0	0	0	0	0	0	0
DB22.192	4.08296	1	-0.269736	10.9995	UC	UC1	p#1.4	original	16	M	25	Remission	anti-TNF	E3	0.2	547	DB22.192	0	0	0	0	0	0	0	0	0	0	0	0	0.0128041	0	0	0	0	0	0	0	0	0	0	0	0.00288092	0	0	0	0	0	0	0
DB22.190	2.29758	0	-0.529734	8.29849	UC	UC1	p#1.3	original	18	F	29	Remission	anti-TNF+IM	E3	1.4	359	DB22.190	0	0	0	0	0	0	0	0	0	0	0	0	0	0	0	0	0	0	0	0.00099167	0	0	0	0	0.00912336	0	0	0	0	0	0	0
DB22.194	6.51172	1.70044	-1.11394	10.9594	UC	UC1	p#1.5	original	12	M	18.3	Remission	anti-TNF+IM	E3	0.55	968	DB22.194	0	0	0	0	0	0	0	0	0	0	0	0	0.00157818	0	0	0	0.0058618	0	0	0	0	0	0	0	0	0	0	0	0.00146545	0	0	0
DB22.202	-0.341865	0	-1.83418	6.25643	UC	UC1	p#1.9	original	12	M	19.9	Active	anti-TNF	E3	0.5	420	DB22.202	0	0	0	0	0	0	0	0	0	0	0	0.00510021	0.0272906	0	0	0	0	0	0	0	0	0	0	0	0	0	0	0	0	0	0	0
DB27.403	6.78562	3.20163	-1.1868	18.0944	UC	UC2	p#2.3	original	26	F	25.3	Active	anti-integrin	E3	8.7	>1000	DB27.403	0	0	0	0	0	0	0	0	0	0	0	0	0	0	0	0	0.00153053	0	0	0	0	0	0.000153053	0	0.00102036	0	0	0	0.0126524	0	0	0
DB27.407	2.26628	0.584963	-0.902865	10.0393	UC	UC2	p#2.5	original	50	M	34.9	Active	5ASA_budesonide	E2	1.5	168	DB27.407	0	0	0	0	0	0	0	0	0	0	0	0	0	0	0	0	0	0	0	0	0	0	0	0	0.00117802	0	0	0	0	0	0	0
DB27.401	0.327005	-0.206451	-0.782137	9.74944	UC	UC2	p#2.2	original	30	M	18.1	Active	anti-TNF_budesonide	E3	4.3	>1000	DB27.401	0	0	0	0	0	0	0	0	0	0	0	0	0	0	0	0	0	0	0	0	0	0	0	0	0	0	0	0	0	0	0	0
DB29.194	0.61528	0.584963	-0.880048	8.17241	UC	UC2	p#2.4	original	39	M	22.8	Active	5ASA	E2	2.1	>1000	DB29.194	0	0	0	0	0	0	0	0	0	0	0	0	7.88457e-05	0	0	0	0	0	0	0	0	0	0	0	0	0	0	0	0	0	0	0
DB26.362	8.23322	3.24793	-1.49675	14.3047	UC	UC2	p#2.1	original	17	F	23.3	Remission	IM_5ASA	E3	3	242	DB26.362	0	0	0	0	0	0	0	1.21554e-05	0	0	0	0	7.29324e-05	0	0	0	0.00175038	0	0	0	0	0	0	0	0.000510527	0	0	0	0.0361988	0	0	0
DB29.193	0.574519	-0.115477	-0.790784	10.4606	UC	UC3	p#3.2	original	37	M	22.7	Active	5ASA	E2	2	>1000	DB29.193	0	0	0	0	0	0	0	0	0	0	0	0	0	0	0	0	0	0	0	0	0	0	0	0	0	0	0	0	0	0	0	0
DB27.395	5.53777	1.58496	-0.838561	12.7096	UC	UC3	p#3.4	original	35	F	17.9	Active	5ASA	E2	42	>1000	DB27.395	0	0	0	0	0	0	0	0	0	0	0	0	0	0	0	0	0	0	0	0	0	0	0	0	0.000533033	0	0	0	0	0	0	0
DB27.394	5.13432	1.18442	-0.924679	11.7153	UC	UC3	p#3.5	original	23	F	23.5	Active	5ASA	E3	5.9	>1000	DB27.394	0	0	0	0	0	0	0	0	0	0	0	0	0	0	0	0	0	0	0	0	0	0	0	0	0.000410509	0	0	0	0	0	0	0
DB27.390	-4.40224	-1.36257	-1.01091	11.6214	UC	UC3	p#3.3	original	28	F	24.2	Active	5ASA	E2	12.7	>1000	DB27.390	0	0	0	0	0	0	0	0	0	0	0	0	0	0	0	0	0	0	0	0	0	0	0	0	0.00355198	0	0	0	0	0	0	0
DB26.360	4.59792	1.32193	-1.83946	14.7567	UC	UC3	p#3.1	original	16	M	17	Remission	anti-integrin	E3	4.8	75	DB26.360	0	0	0	0	0	0	0	0	0	0	0	0	0	0	0	0	0	0	0	0	0	0	0	0	0.00658178	0	0	0.0438394	0.338727	0	0	0
DB22.161	5.78303	1.87447	-1.04564	10.956	CD	CD1	p#1.17	after_HK	22	M	18.6	Remission	anti-TNF	L1	3.87	78	DB22.161	0	0	0	0	0	0	0.000316406	0	0	0	0	0	0	0	0	0	0	0	0	0	0	0	0	0	0.000474608	0	0	0	0.000474608	0	0	0
DB22.147	7.47363	3.32193	-0.393538	11.4408	CD	CD1	p#1.19	after_HK	32	F	19.2	Remission	anti-TNF	L1	1.27	30	DB22.147	0	0	0	0	0	0	0	0	0	0	0	0	0.00412895	0	0	0.0026997	0	0	0	0	0	0	0	0	0.000317612	0	0	0	0.00142925	0	0	0
DB22.155	1.56227	2.64386	-0.623211	10.7551	CD	CD1	p#1.15	after_HK	19	F	23.4	Active	anti-TNF	L3	9.35	>1000	DB22.155	0	0	0	0	0	0	0	0	0	0	0	0	0.00553633	0	0	0	0	0	0	0	0	0	0	0	0.000692041	0	0	0	0.034083	0	0	0
DB22.164	-1.34318	-0.736966	-0.185593	6.95902	CD	CD1	p#1.18	after_HK	20	F	19.3	Remission	anti-TNF	L3	19.9	>1000	DB22.164	0	0	0	0	0	0	0	0	0	0	0	0	0	0	0	0	0	0	0	0	0	0	0	0	0	0	0	0	0	0	0	0
DB22.149	-3.67698	-0.874469	0.498965	7.57239	CD	CD1	p#1.13	after_HK	32	M	uk	Active	*None	L2	4.72	975	DB22.149	0	0	0	0	0	0	0	0	0	0	0	0	0	0	0	0	0	0	0	0	0	0	0	0	0.000552486	0	0	0	0	0	0	0
DB26.377	1.80273	-0.0874628	-1.0023	12.6334	CD	CD1	p#1.12	after_HK	25	M	20.7	Active	*None	L1	33.2	>1000	DB26.377	0	0	0	0	0	0	0	0	0	0	0	0	2.18422e-05	0	0	0	0	0	0	0	0	0	0	0	0.00888976	0	0	0	0.00207501	0	0	0
DB22.159	0.181382	-1.26303	-0.118924	6.32034	CD	CD1	p#1.11	after_HK	23	M	18.3	Active	*None	L1	6.8	>1000	DB22.159	0	0	0	0	0	0	0	0	0	0	0	0	0	0	0	0	0	0	0	0	0	0	0	0	0.0190856	0	0	0	0	0	0	0
DB22.157	1.71667	0.540568	-0.51978	10.1404	CD	CD1	p#1.16	after_HK	42	F	22.7	Active	*None	L3	65	>1000	DB22.157	0	0	0	0	0	0	0	0	0	0	0	0	0.000406229	0	0	0	0.000947867	0	0	0	0	0	0	0	0.000406229	0	0	0	0.0013541	0	0	0
DB22.151	4.4619	1.89308	-0.282254	12.5801	CD	CD1	p#1.20	after_HK	21	M	23.5	Active	*None	L3	11.2	663	DB22.151	0	0	0	0	0	0	0.000230309	0	0	0	0	0	0.0458314	0	0	0	0	0	0	0	0	0	0	0	0.00253339	0	0	0	0.000230309	0	0	0
DB22.153	-2.16609	-1.58496	0.152384	7.66694	CD	CD1	p#1.14	after_HK	30	M	34.7	Active	*None	L3	20.6	>1000	DB22.153	0	0	0	0	0	0	0	0	0	0	0	0	0	0	0	0	0	0	0	0	0	0	0	0	0	0	0	0	0	0	0	0
DB26.359	4.99608	2.47805	-0.249572	13.993	CD	CD2	p#2.10	after_HK	30	M	23.5	Remission	anti-TNF	L1	1.55	30	DB26.359	0	0	0	0	0	0	0	0	0	0	0	0	0.0159409	0	0	0	0	0	0	0	0	0	0	0	0.00296284	0	0	0	0.00333841	0	0	0
DB26.357	5.37465	3.43296	-1.16226	18.7834	CD	CD2	p#2.9	after_HK	25	F	20	Remission	none	L1	0.71	30	DB26.357	0	0	0	0	0	0	0	0	0	0	0	0	0.00741848	0	0	0	0.0224325	0	0	0	0	0	0	0	0.00403392	0	0	0	0.0109605	0	0	0
DB26.355	3.35676	1.36257	-0.658662	12.0046	CD	CD2	p#2.8	after_HK	31	M	26	Remission	none	L1	uk	259	DB26.355	0	0	0	0	0	0	0	0	0	0	0	0	0.0555753	0	0	0	0	0	0	0	0	0	0	0	0.000408585	0	0	0	0.155139	0	0	0
DB26.353	2.33604	2	-0.566587	13.5483	CD	CD2	p#2.7	after_HK	35	M	36	Remission	none	L1	11.1	131	DB26.353	0	0	0	0	0	0	0	0	0	0	0	0	0.0156081	0	0	0	0.000361298	0	0	0	0	0	0	0	0.0170773	0	0	0	0.0207867	0	0	0
DB26.351	1.90718	1.51457	-0.91311	13.9637	CD	CD2	p#2.6	after_HK	50	M	23.9	Active	anti-TNF	L2	6.24	558	DB26.351	0	0	0	0	0	0	0	0	0	0	0	0	0.0193834	0	0	0	0.000821809	0	0	0	0	0	0	0	0.0251077	0	0	0	0.0383416	0	0	0
DB26.340	-9.2638	-0.906891	-0.379811	5.99242	CD	CD3	p#3.8	after_HK	45	M	22.7	Remission	anti-TNF	L1	0.25	30	DB26.340	0	0	0	0	0	0	0	0	0	0	0	0	6.69598e-05	0	0	0	0	0	0	0	0	0	0	0	4.46399e-05	0	0	0	0	0	0	0
DB26.338	-3.11934	1	-0.0508124	11.7749	CD	CD3	p#3.7	after_HK	25	F	19.8	Remission	anti-TNF	L1	0.57	30	DB26.338	0	0	0	0	0	0	0	0	0	0	0	0	0.000166058	0	0	0	0	0	0	0	0	0	0	0	0.00232481	0	0	0	0	0	0	0
DB26.336	-8.7002	-1.58496	0.231362	7.14956	CD	CD3	p#3.6	after_HK	19	F	20.1	Remission	none	L3	1.06	138	DB26.336	0	0	0	0	0	0	0	0	0	0	0	0	0	0	0	0	0	0	0	0	0	0	0	0	0	0	0	0	0	0	0	0
DB26.342	-4.00295	0.514573	-1.1456	11.0963	CD	CD3	p#3.9	after_HK	59	M	20.5	Active	none	L1	8.87	344	DB26.342	0	0	6.15953e-05	0	0	6.15953e-05	0	0	0	0	9.2393e-05	0	0	0	0	0	0	0	0	0	0	0	0	0	0.00163228	0	0	0	6.15953e-05	0	0	0
DB26.344	-1.20983	0.341037	0.0887025	8.86931	CD	CD3	p#3.10	after_HK	22	F	27	Remission	anti-TNF	L1	5.47	401	DB26.344	0	0	0	0	0	0	0	0	0	0	0	0	0.000137578	0	0	0	0	0	0	0	0	0	0	0	0.000670691	0	0	0	0.000171972	0	0	0
DB26.334	8.73956	4.11548	-0.809312	14.8779	Control	Healthy1	p#1.21	after_HK	46	F	20.8	NA	NA	NA	NA	NA	DB26.334	0	0	0	0	0	0	0	0	0	0	0.000389143	0	0.0159549	0	0	0	0.00124039	0	0	0	0	0	0	0	0	0	0	0	0.000145929	0	0	0
DB22.135	6.67872	2.41504	-0.916427	12.7663	Control	Healthy1	p#1.26	after_HK	28	F	18	NA	NA	NA	NA	NA	DB22.135	0	0	0	0	0	0	0	0	0	0	0	0	0.00498424	0	0	0	0.00109946	0	0	0	0	0	0	0	0	0	0	0	0.000879572	0	0	0
DB22.139	9.38232	5	-0.786839	9.62107	Control	Healthy1	p#1.24	after_HK	19	M	30.4	NA	NA	NA	NA	NA	DB22.139	0	0	0	0	0	0	0	0.000278035	0	0	0	0	0.0102873	0	0	0	0	0	0	0	0	0	0	0	0	0	0	0	0.000278035	0	0.000278035	0
DB22.143	3.55885	1.66985	-1.02049	11.1484	Control	Healthy1	p#1.22	after_HK	26	F	24.9	NA	NA	NA	NA	NA	DB22.143	0	0	0	0	0	0	0	0	0	0	0	0	0.00437664	0	0	0	0	0	0	0	0	0	0	0	0.000437664	0	0	0	0.00175066	0	0	0
DB22.133	5.47778	2.39232	-1.25455	8.60712	Control	Healthy1	p#1.27	after_HK	18	F	21	NA	NA	NA	NA	NA	DB22.133	0	0	0	0	0	0	0	0	0	0	0	0	0.000571429	0	0	0	0	0	0	0	0	0	0	0	0	0	0	0	0.000714286	0	0	0
DB22.129	7.35842	2.85798	-0.91014	11.895	Control	Healthy1	p#1.29	after_HK	24	M	uk	NA	NA	NA	NA	NA	DB22.129	0	0	0	0	0	0	0	0	0	0	0	0	0.00850606	0	0	0	0.000195542	0	0	0	0	0	0	0	0.00175987	0	0	0	0.185471	0.0899492	0	0
DB22.131	6.67215	3.62449	-1.05462	16.3263	Control	Healthy1	p#1.30	after_HK	24	M	25.3	NA	NA	NA	NA	NA	DB22.131	0	0	0	0	0	0	0	0	0	0	0	0	0.00300353	0	0	0	0.00441696	0	0	0	0	0	0	0	0.00106007	0	0	0	0.0166078	0	0.00229682	0
DB22.127	6.82727	3.10434	-0.607383	12.1452	Control	Healthy1	p#1.28	after_HK	34	M	22.2	NA	NA	NA	NA	NA	DB22.127	0	0	0	0	0	0	0	0	0	0	0	0	0.00131853	0	0	0	0.000763359	0	0	0	0	0	0	0	0	0	0	0	0.00284525	0	0	0
DB22.137	9.3756	4.2854	-0.773941	13.2193	Control	Healthy1	p#1.25	after_HK	26	M	23.8	NA	NA	NA	NA	NA	DB22.137	0	0	0	0	0	0	0	0	0	0	0	0	0.0130831	0	0	0	0	0	0	0	0	0	0	0	0	0	0	0	0.0228418	0	0	0
DB22.141	5.15574	3.08746	-1.02453	14.4725	Control	Healthy1	p#1.23	after_HK	30	F	19	NA	NA	NA	NA	NA	DB22.141	0	0	0	0	0	0	0	0	0	0	0	0	0.00474824	0	0	0	0.000296765	0	0	0	0	0	0	0	0.00494609	0	0	0	0.000395687	0	0	0
DB26.324	7.75951	3.21501	-1.4907	16.9488	Control	Healthy2	p#2.11	after_HK	59	M	29.4	NA	NA	NA	NA	NA	DB26.324	0	0.000309765	2.90405e-05	0	0	0	0	0	0	0	0	0	0.0240843	0	0	0	0.0223031	0	0	0	0.000842175	0	2.90405e-05	0	0.000377526	0	0	0	0.00679548	0	0	0
DB26.332	8.2735	4.08746	-0.173568	18.682	Control	Healthy2	p#2.15	after_HK	60	M	24.5	NA	NA	NA	NA	NA	DB26.332	0	0.00519074	0	0	0	0	0	0	0.000460716	0	0.0023343	0	0.0042693	0	0	0	0	0	0.00027643	0	0	0	0	0	9.21433e-05	0	0	0	0.00534431	0	0.00135143	0
DB26.326	8.7224	4.45943	-0.85561	16.0636	Control	Healthy2	p#2.12	after_HK	46	M	NA	NA	NA	NA	NA	NA	DB26.326	0	0	0	0	0	0	0	0	0	0	0	0	0.000196982	1.31321e-05	0	0	0.000748532	0	0	0	0	0	0	0	0.000144454	0	0	0	0.00173344	0	0	0
DB26.328	6.36552	4.02237	-0.714582	21.2518	Control	Healthy2	p#2.13	after_HK	39	M	24.3	NA	NA	NA	NA	NA	DB26.328	0	0	0	0	0	0	0	0.0019948	0	0	0.000121142	0	0.0139151	0	0	0	0.000646089	0	0	0	0	0	0	0	0.00141332	0	0	0	0.00764807	0.00217247	0.000218055	0
DB26.330	9.21624	3.53605	-1.3263	17.6851	Control	Healthy2	p#2.14	after_HK	55	F	28.3	NA	NA	NA	NA	NA	DB26.330	0	0	0	0	0	0	0	0	0	0	0.000952459	0	9.40701e-05	0	0	0	0	0	0.000388039	0	0	0	2.35175e-05	0	0.000117588	0	0	0	0.00102301	0	0	0.000258693
DB27.380	6.70016	2.90689	-1.71188	14.2027	Control	Healthy3	p#3.11	after_HK	60	F	19	NA	NA	NA	NA	NA	DB27.380	0	0	0	0	0	0	0	0	0	0	0	0	0.0238597	0	0	0	0.00603768	0	0.000327344	0	0	0	0.000109115	0	0.000872918	0	0.000872918	0	0.000800175	0.00138212	0	0
DB27.382	9.56669	3.9542	-1.08912	16.8251	Control	Healthy3	p#3.12	after_HK	45	F	20	NA	NA	NA	NA	NA	DB27.382	0	0	0	0	0	0	0	0	0	0	0	0	0.00567925	0	0	0	0.00101042	0	0	0	0	0	0	0	0.000209052	0	0	0	0.0107662	0	0	0
DB27.384	7.16041	3.62449	-0.712356	14.9541	Control	Healthy3	p#3.13	after_HK	46	M	uk	NA	NA	NA	NA	NA	DB27.384	0	0	0	0	0	0	0	0	0	0	0.00143618	0	0.000337924	0	0	0	0	0	8.44809e-05	0	0	0	0	0	0.000929289	0	0	0	0.00253443	0	0	0
DB27.386	7.75656	2.77761	-1.01234	15.9293	Control	Healthy3	p#3.14	after_HK	6	M	23	NA	NA	NA	NA	NA	DB27.386	0	0	0	0	0	0	0	0	0	0	0	0	0.00684391	0	0	0	0.000283849	0	0.000189233	0	0	0	0	0	0.000410004	0	0	0	0.00551929	0	0	0
DB27.388	6.27567	3.42626	-0.399251	16.0771	Control	Healthy3	p#3.15	after_HK	NA	NA	NA	NA	NA	NA	NA	NA	DB27.388	0	0	0	0	0	0	0	0	0	0	0	0	0.00471923	0	0	0	0.000537634	0	0	0	0	0	0	0	0.0020908	0	0	0	0.00238949	0	0	0
DB26.373	1.69626	0.736966	0.075446	22.6855	Saliva	saliva	A-305	after_HK	NA	NA	NA	NA	NA	NA	NA	NA	DB26.373	0	0	0.00014622	0	0	0.00029244	0	0	0	0	0	0	0	0	0	0	0.0002437	0	0	0	0	0	0	0	0.000731101	0	0	0	0.0002437	0	0	0
DB22.180	-4.37797	-1	0.822304	12.1214	Saliva	saliva	A-306	after_HK	NA	NA	NA	NA	NA	NA	NA	NA	DB22.180	0	0	0	0	0	0	0	0	0	0	0	0	0	0	0	0	0	0	0	0	0	0	0	0	0	0	0	0	0	0	0	0
DB24.410	3.64453	2.80735	0.294421	12.2702	Saliva	saliva	A-308	after_HK	NA	NA	NA	NA	NA	NA	NA	NA	DB24.410	0	0	0	0	0	0	0	0	0	0	0	0	0	0	0	0	0	0	0	0	0	0	0	0	0	0	0	0	0.000143823	0	0	0
DB22.175	2.47643	1	0.437653	9.2476	Saliva	saliva	A-309	after_HK	NA	NA	NA	NA	NA	NA	NA	NA	DB22.175	0	0	0	0	0	0	0	0	0	0	0	0	0	0	0	0	0	0	0	0	0	0	0	0	0	0	0	0	0	0	0	0
DB22.203	-7.19257	-1	0.629259	12.06	Saliva	saliva	A-416	after_HK	NA	NA	NA	NA	NA	NA	NA	NA	DB22.203	0	0	0	0	0	0	0	0	0	0	0	0	0	0	0	0	0	0	0	0	0	0	0	0	0	0	0	0	0	0	0	0
DB24.409	0.287556	1.32193	0.973789	11.001	Saliva	saliva	A-444	after_HK	NA	NA	NA	NA	NA	NA	NA	NA	DB24.409	0	0	0	0	0	0	0	0	0	0	0	0	0	0	0	0	0	0	0	0	0	0	0	0	0	0	0	0	0	0	0	0
DB25.269	0.841932	2.41504	0.866781	16.4318	Saliva	saliva	A-503	after_HK	NA	NA	NA	NA	NA	NA	NA	NA	DB25.269	0.000123003	0	0	0	0	0	0	0	0	0	0	0	8.78596e-05	0	0	0	5.27157e-05	0	0	0	0	0	0	0	0	0	0	0	0.000123003	0	0	0
DB24.385	-7.33794	-1	0.556993	10.5411	Saliva	saliva	A-504	after_HK	NA	NA	NA	NA	NA	NA	NA	NA	DB24.385	0	0	0	0	0	0	0	0	0	0	0	0	0	0	0	0	0	0	0	0	0	0	0	0	0	0	0	0	0	0	0	0
DB22.171	-0.295602	0.584963	0.757198	10.5976	Saliva	saliva	A-505	after_HK	NA	NA	NA	NA	NA	NA	NA	NA	DB22.171	0	0	0	0	0.000754527	0	0	0	0	0	0	0	0	0	0	0	0	0	0	0	0	0	0	0	0	0	0	0	0	0	0	0
DB22.205	0	0	0.675383	11.3468	Saliva	saliva	A-508	after_HK	NA	NA	NA	NA	NA	NA	NA	NA	DB22.205	0	0	0.00115718	0.000192864	0.000578592	0	0	0	0	0	0	0	0	0	0	0	0	0	0	0	0	0	0	0	0	0	0	0	0	0	0	0
DB22.305	5.81566	2.9386	-1.00509	11.5881	UC	UC1	p#1.10	after_HK	19	F	19	Active	anti-integrin	E3	30	uk	DB22.305	0	0	0	0	0	0	0	0	0	0	0	0	0.00112768	0	0	0	0	0	0.000250595	0	0	0	0	0.00325774	0.00137827	0	0	0	0.00112768	0	0	0
DB22.308	5.63065	1.926	-0.586395	9.88862	UC	UC1	p#1.1	after_HK	23	M	28.3	Active	*None	E3	15	>1000	DB22.308	0	0	0	0	0	0	0	0	0	0	0	0	0	0	0	0	0	0	0	0	0	0	0	0	0.00131709	0	0	0	0.00790254	0	0	0
DB24.350	3.99927	2.52356	-0.833753	14.1108	UC	UC1	p#1.2	after_HK	19	M	25.1	Active	*None	E3	4.9	969	DB24.350	0	0	0	0	0	0	0	0	0	0	0	0	0.0271801	0	0.00386958	0	0.0026861	0	0	0	0	0	0	0	0.00132975	0	0	0	0.0286561	0	0	0
DB22.199	5.69465	3.08746	-1.1685	12.7108	UC	UC1	p#1.8	after_HK	20	M	19.4	Remission	anti-TNF	E3	0.5	220	DB22.199	0	0	0	0	0	0	0	0	0	0	0	0	0.00319829	0	0	0	0	0	0	0	0	0	0	0	0	0	0	0	0.0113717	0	0	0
DB26.367	6.22062	1.90689	-1.00344	11.9098	UC	UC1	p#1.7	after_HK	14	F	23	Remission	anti-integrin	E3	0.5	100	DB26.367	0	0	0	0	0	0	0	0	0	0	0	0	0.00741423	0	0	0	0.00147856	0	0	0	0	0.00119999	0	0	0.00040714	0	0	0	0.0142499	0	0	0
DB26.365	2.18849	0.395929	-0.151408	11.1509	UC	UC1	p#1.6	after_HK	19	M	20	Active	anti-TNF+IM	E2	25	30	DB26.365	0	0	0	0	0	0	0	0	0	0	0	0	3.86059e-05	0	0	0	0	0	0	0	0	0	0	0	0.000887935	0	0	0	0	0	0	0
DB22.191	2.768	1.16993	0.00358725	11.0646	UC	UC1	p#1.4	after_HK	16	M	25	Remission	anti-TNF	E3	0.2	547	DB22.191	0	0	0	0	0	0	0	0	0	0	0	0	0.0372442	0	0	0	0	0	0	0	0	0	0	0	0.00545703	0	0	0	0	0	0	0
DB22.314	2.87897	-0.514573	-0.811251	7.00622	UC	UC1	p#1.3	after_HK	18	F	29	Remission	anti-TNF+IM	E3	1.4	359	DB22.314	0	0	0	0	0	0	0	0	0	0	0	0	0	0	0	0	0	0	0	0.00125246	0	0	0	0	0.000536769	0	0	0	0	0	0	0
DB22.193	6.10394	1.39232	-1.12849	8.8678	UC	UC1	p#1.5	after_HK	12	M	18.3	Remission	anti-TNF+IM	E3	0.55	968	DB22.193	0	0	0	0	0	0	0	0	0	0	0	0	0	0	0	0	0.0182678	0	0	0	0	0	0	0	0	0	0	0	0.00735971	0	0	0
DB22.201	-3.0226	-0.485427	-1.46965	8.28095	UC	UC1	p#1.9	after_HK	12	M	19.9	Active	anti-TNF	E3	0.5	420	DB22.201	0	0	0	0	0	0	0	0	0	0	0	0.0104167	0.0523313	0	0	0	0	0	0	0	0	0	0	0	0	0	0	0	0	0	0	0
DB27.402	6.4653	2.65208	-1.12922	19.1433	UC	UC2	p#2.3	after_HK	26	F	25.3	Active	anti-integrin	E3	8.7	>1000	DB27.402	0	0	0	0	0	0	0	0	0	0	0	0	0	0	0	0	0.00127287	0	7.95545e-05	0	0	0	0	0	0.0013922	0	0	0	0.0078759	0	0	0
DB27.404	2.10084	0.621488	-1.10803	9.28057	UC	UC2	p#2.5	after_HK	50	M	34.9	Active	5ASA_budesonide	E2	1.5	168	DB27.404	0	0	0	0	0	0	0	0	0	0	0	0	0	0	0	0	0	0	0	0	0	0	0	0	0.000580692	0	0	0	0	0	0	0
DB27.400	0.383876	-0.222392	-1.02656	10.274	UC	UC2	p#2.2	after_HK	30	M	18.1	Active	anti-TNF_budesonide	E3	4.3	>1000	DB27.400	0	0	0	0	0	0	0	0	0	0	0	0	0	0	0	0	0	0	0	0	0	0	0	0	0	0	0	0	0	0	0	0
DB27.406	3.29073	2.22239	-0.760742	10.7548	UC	UC2	p#2.4	after_HK	39	M	22.8	Active	5ASA	E2	2.1	>1000	DB27.406	0	0	0	0	0	0	0	0.000369208	0	0	0.000184604	0	0.000492277	0	0	0	0	0	0	0	0	0	0	0	0	0	0	0	0.00178451	0	0	0
DB26.363	7.67617	3	-0.915497	13.5563	UC	UC2	p#2.1	after_HK	17	F	23.3	Remission	IM_5ASA	E3	3	242	DB26.363	0	0	0	0	0	0	0	0	0	0	0	0	6.15173e-06	0	0	0	0.00099658	0	0	0	0	0	0	0	0.000904304	0	0	0	0.0370949	0	0	0
DB27.000	4.21358	1.83007	-0.493679	11.2028	UC	UC3	p#3.2	after_HK	37	M	22.7	Active	5ASA	E2	2	>1000	DB27.000	0	0	0	0	0	0	0	0	0	0	0	0	0.00140869	0	0	0	0	0	0	0	0	0	0	0	0.000298813	0	0	0	0.00149407	0	0	0
DB27.391	0.264266	-1	-0.918099	5.47746	UC	UC3	p#3.4	after_HK	35	F	17.9	Active	5ASA	E2	42	>1000	DB27.391	0	0	0	0	0	0	0	0	0	0	0	0	0	0	0	0	0	0	0	0	0	0	0	0	0	0	0	0	0	0	0	0
DB27.392	0.579364	-1.22239	-0.873852	7.63946	UC	UC3	p#3.5	after_HK	23	F	23.5	Active	5ASA	E3	5.9	>1000	DB27.392	0	0	0	0	0	0	0	0	0	0	0	0	0	0	0	0	0	0	0	0	0	0	0	0	0	0	0	0	0	0	0	0
DB27.184	-4.81715	-1.66297	-0.933578	12.1457	UC	UC3	p#3.3	after_HK	28	F	24.2	Active	5ASA	E2	12.7	>1000	DB27.184	0	0	0	0	0	0	0	0	0	0	0	0	0	0	0	0	0	0	0	0	0	0	0	0	0.00394389	0	0	0	0	0	0	0
DB26.361	3.27665	1.16993	-1.38707	15.5946	UC	UC3	p#3.1	after_HK	16	M	17	Remission	anti-integrin	E3	4.8	75	DB26.361	0	0	0	0	0	0	0	0	0	0	0	0	0	0	0	0	0	0	0	0	0	0	0	0	0.0147835	0	0	0.0107053	0.0809268	0	0	0
DB22.342	0.787054	1.63227	-0.313679	14.9719	CD_pool_	CD1_pool	pool_CD_1	mix_after_HK	NA	NA	NA	NA	NA	NA	NA	NA	DB22.342	0	0	0	0	0	0	0	0	0	0	0	0	0.00675513	0	0	0.000482509	0	0	0	0	0	0	0	0	0.0026538	0	0	0	0.00386007	0	0	0
DB26.370	4.36358	2.19265	-0.753737	18.0528	CD_pool_	CD2_pool	pool_CD_2	mix_after_HK	NA	NA	NA	NA	NA	NA	NA	NA	DB26.370	0	0	0	0	0	0	0	0	0	0	0	0	0.0272988	0	0	0	0.0172809	0	0	0	0	0	0	0	0.00949911	0	0	0	0.0463864	0	0	0
DB26.371	-3.79196	0.436099	-0.285878	12.1218	CD_pool_	CD3_pool	pool_CD_3	mix_after_HK	NA	NA	NA	NA	NA	NA	NA	NA	DB26.371	0	0	0	0	0	0	0	0	0	0	0	0	0.000566612	0	0	0	0	0	0	0	0	0	0	0	0.000283306	0	0	0	0.000354133	0	0	0
DB22.329	7.4567	3.90689	-1.02191	16.6817	Control_pool	Healthy1_pool	pool_Healthy_1	mix_after_HK	NA	NA	NA	NA	NA	NA	NA	NA	DB22.329	0	0	0	0	0	0	0	0	0	0	0	0	0.00733599	0	0	0	0.000419199	0	0	0	0	0	0	0	0.000419199	0	0	0	0.00733599	0.0016768	0.000628799	0
DB26.368	7.67443	3.11548	-1.1707	25.1673	Control_pool	Healthy2_pool	pool_Healthy_2	mix_after_HK	NA	NA	NA	NA	NA	NA	NA	NA	DB26.368	0	0.000151696	0	0	0	0	0	0	0	0	0	0	0.00982457	0	0	0	0.00378349	0	0.000267699	0	9.81564e-05	0	0	0	0.000597862	0	0	0	0.00355148	0.000142773	0	0.000285546
DB27.389	7.559	4.14296	-1.10644	19.3284	Control_pool	Healthy3_pool	pool_Healthy_3	mix_after_HK	NA	NA	NA	NA	NA	NA	NA	NA	DB27.389	0	0	0	0	0	0	0	0	0	0	0	0	0.00766283	0	0	0	0.00122605	0	0	0	0	0	0	0	0.000766284	0	0	0	0.0045977	0	0	0
DB22.344	0.754583	0	0.485446	10.9402	Saliva_pool	saliva_pool	pool_saliva	mix_after_HK	NA	NA	NA	NA	NA	NA	NA	NA	DB22.344	0	0	0	0	0	0	0	0	0	0	0	0	0	0	0	0	0	0	0	0	0	0	0	0	0	0	0	0	0	0	0	0
DB22.343	4.1336	1.75002	-0.81314	13.4093	UC_pool	UC1_pool	pool_UC1	mix_after_HK	NA	NA	NA	NA	NA	NA	NA	NA	DB22.343	0	0	0.000446828	0	0	0	0	0	0	0	0	0	0.0140751	0	0	0	0.00714924	0	0	0	0	0	0	0.000446828	0.00245755	0	0	0	0.00670241	0	0	0
DB27.399	3.32633	2.54432	-0.607502	13.4166	UC_pool	UC2_pool	pool_UC2	mix_after_HK	NA	NA	NA	NA	NA	NA	NA	NA	DB27.399	0	0	0	0	0	0	0	0	0	0	0	0	0	0	0	0	0.000737101	0	0	0	0	0	0	0	0	0	0	0	0.0331695	0	0	0
DB27.408	2.38789	2.22239	-1.20387	10.879	UC_pool	UC3_pool	pool_UC3	mix_after_HK	NA	NA	NA	NA	NA	NA	NA	NA	DB27.408	0	0	0	0	0	0	0	0.000475813	0	0	0.000198255	0	0.000594766	0	0	0	0.000158604	0	0	0	0	0	0	0	0.000237906	0	0	0	0.00309278	0	0	0
[truncated: 2,260 more columns]

## Sheet: maaslin DE
In Fig.1	feature	metadata	value	Directtion	coef	stderr	N	N.not.0	pval	qval	ASV
Gemmiger_ASV00103	g__Gemmiger_A_73129.s__Gemmiger_A_73129.formicilis_72474_ASV00103	Dx2	IBD	higher in control	-6.76911	1.27949	60	37	2.09714e-06	0.000738193	AACGTAGGGTGCAAGCGTTGTCCGGAATTACTGGGTGTAAAGGGAGCGCAGGCGGACCGGCAAGTTGGAAGTGAAAACTATGGGCTCAACCCATAAATTGCTTTCAAAACTGCTGGCCTTGAGTAGTGCAGAGGTAGGTGGAATTCCCGG
Coprococcus_ASV15433	g__Coprococcus_A_121497.s__Coprococcus_A_121497.eutactus_ASV15433	Dx2	IBD	higher in control	-6.19985	0.90562	60	20	6.21672e-09	6.56486e-06	TACGTATGGTGCAAGCGTTATCCGGATTTACTGGGTGTAAAGGGTGCGTAGGTGGCAAGGCAAGTCTGAAGTGAAAATCCGGGGCTCAACCCCGGAACTGCTTTGGAAACTGTTTAGCTGGAGTACAGGAGAGGTAAGTGGAATTCCTAG
	g__ER4.s__ER4.sp000765235_ASV13704	Dx2	IBD	higher in control	-5.3639	1.16493	60	31	2.42315e-05	0.00266356	TACGTAGGTGGCAAGCGTTGTCCGGATTTACTGGGTGTAAAGGGCGTGCAGCCGGGTCTGCAAGTCAGATGTGAAATCCATGGGCTCAACCCATGAACTGCATTTGAAACTGTAGATCTTGAGTGTCGGAGGGGCAATCGGAATTCCTAG
	g__Faecousia.s__Faecousia.sp000434635_ASV13808	Dx2	IBD	higher in control	-4.22513	1.09202	60	30	0.000287359	0.0174937	TACGTAGGTGGCAAGCGTTGTCCGGATTTACTGGGTGTAAAGGGCGTGTAGGCGGAGAAGCAAGTCAGAAGTGAAATCCATGGGCTTAACCCATGAACTGCTTTTGAAACTGTTTCCCTTGAGTATCGGAGAGGCAGGCGGAATTCCTAG
	g__Gemmiger_A_73129.s__Gemmiger_A_73129.qucibialis_ASV00156	Dx2	IBD	higher in control	-3.99105	1.16688	60	40	0.00117404	0.0375693	AACGTAGGGTGCAAGCGTTGTCCGGAATTACTGGGTGTAAAGGGAGCGCAGGCGGGAAGACAAGTTGGAAGTGAAAACCATGGGCTCAACCCATGAATTGCTTTCAAAACTGTTTTTCTTGAGTAGTGCAGAGGTAGATGGAATTCCCGG
	g__Acetatifactor.s__Acetatifactor.sp900066565_ASV09977	Dx2	IBD	higher in control	-3.96402	0.86298	60	28	2.51817e-05	0.00266356	TACGTAGGGGGCAAGCGTTATCCGGATTTACTGGGTGTAAAGGGAGCGTAGACGGTTTTGCAAGTCTGAAGTGAAAGCCCGGGGCTTAACCCCGGGACTGCTTTGGAAACTGTAGAACTAGAGTGCAGGAGAGGTAAGTGGAATTCCTAG
	f__Oscillospiraceae_88309.g__Vescimonas_ASV13755	Dx2	IBD	higher in control	-3.76261	1.26079	60	29	0.00420621	0.0792535	TACGTAGGTGGCAAGCGTTGTCCGGATTTACTGGGTGTAAAGGGCGTGTAGCCGGGAGGGCAAGTCAGATGTGAAATCCACGGGCTCAACTCGTGAACTGCATTTGAAACTACTCTTCTTGAGTATCGGAGAGGCAATCGGAATTCCTAG
	g__Enterocloster.s__Enterocloster.sp000431375_ASV08794	Dx2	IBD	higher in control	-3.74351	0.815059	60	30	2.52231e-05	0.00266356	TACGTAGGGGGCAAGCGTTATCCGGATTTACTGGGTGTAAAGGGAGCGCAGACGGCACTGCAAGTCTGAAGTGAAAGCCCGGGGCTCAACCCCGGGACTGCTTTGGAAACTGTAGAGCTAGAGTGCTGGAGAGGCAAGCGGAATTCCTAG
	g__Agathobacter_164117.s__Agathobacter.rectalis_ASV15263	Dx2	IBD	higher in control	-3.73305	1.21105	60	43	0.0031828	0.0700215	TACGTATGGTGCAAGCGTTATCCGGATTTACTGGGTGTAAAGGGAGCGCAGGCGGTGCGGCAAGTCTGATGTGAAAGCCCGGGGCTCAACCCCGGTACTGCATTGGAAACTGTCGTACTAGAGTGTCGGAGGGGTAAGCGGAATTCCTAG
	g__Dysosmobacter.s__Dysosmobacter.sp000403435_ASV13645	Dx2	IBD	higher in control	-3.55973	1.16935	60	33	0.00355063	0.0727249	TACGTAGGTGGCAAGCGTTGTCCGGATTTACTGGGTGTAAAGGGCGTGCAGCCGGGCATGCAAGTCAGATGTGAAATCTCAGGGCTTAACCCTGAAACTGCATTTGAAACTGTATGTCTTGAGTGCCGGAGAGGTAATCGGAATTCCTTG
	f__Ruminococcaceae.g__Faecalibacterium_ASV00199	Dx2	IBD	higher in control	-3.49426	0.919023	60	44	0.000356434	0.0179235	AACGTAGGTCACAAGCGTTGTCCGGAATTACTGGGTGTAAAGGGAGCGCAGGCGGGAAGACAAGTTGGAAGTGAAATCCATGGGCTCAACCCATGAACTGCTTTCAAAACTGTTTTTCTTGAGTAGTGCAGAGGTAGGCGGAATTCCCGG
	o__Lachnospirales.f__Lachnospiraceae_ASV15397	Dx2	IBD	higher in control	-3.32297	0.60348	60	33	9.51396e-07	0.000502337	TACGTATGGTGCAAGCGTTATCCGGATTTACTGGGTGTAAAGGGAGCGTAGGTGGCAAGGCAAGCCAGAAGTGAAAACCCGGGGCTCAACCGCGGGATTGCTTTTGGAACTGTCATGCTAGAGTGCAGGAGGGGTGAGCGGAATTCCTAG
	g__Eubacterium_F.s__Eubacterium_F.sp003491505_ASV10207	Dx2	IBD	higher in control	-3.32105	1.22513	60	27	0.00889443	0.117406	TACGTAGGGGGCAAGCGTTATCCGGATTTACTGGGTGTAAAGGGTGCGTAGGTGGCAAGGCAAGTCAGATGTGAAAGCCCGGGGCTCAACCCCGGTACTGCATTTGAAACTGTCTAGCTAGAGTGCAGGAGAGGTAAGCGGAATTCCTAG
	g__Lachnospira.s__Lachnospira.eligens_ASV14966	Dx2	IBD	higher in control	-3.26664	0.94023	60	34	0.00099578	0.0350515	TACGTATGGAGCAAGCGTTATCCGGATTTACTGGGTGTAAAGGGAGTGTAGGTGGCCATGCAAGTCAGAAGTGAAAATCCGGGGCTCAACCCCGGAACTGCTTTTGAAACTGTAAGGCTGGAGTGCAGGAGGGGTGAGTGGAATTCCTAG
	g__ER4.s__ER4.sp900317525_ASV13602	Dx2	IBD	higher in control	-3.12221	0.674628	60	23	2.23194e-05	0.00266356	TACGTAGGTGGCAAGCGTTGTCCGGATTTACTGGGTGTAAAGGGCGTGCAGCCGGGAATGCAAGTCAGATGTGAAATCCATGGGCTTAACCCATGAACTGCATTTGAAACTGTATTTCTTGAGTACTGGAGAGGCAATCGGAATTCCTAG
	o__TANB77.f__CAG.508_ASV07648	Dx2	IBD	higher in control	-3.09898	1.02907	60	11	0.00389653	0.0767563	TACGTAGGGAGCGAGCGTTATCCGGAATTATTGGGTGTAAAGGGTGCGTAGACGGGAAGATAAGTTAGTTGTGAAATCCCTCGGCTTAACTGAGGAACTGCAACTAAAACTGTTTTTCTTGAGTGCAGGAGAGGTAAGTGGAATTCCTAG
	g__CAG.177.s__CAG.177.sp003538135_ASV12472	Dx2	IBD	higher in control	-3.09808	1.33386	60	19	0.0238574	0.189424	TACGTAGGTGGCAAGCGTTATCCGGAATTACTGGGTGTAAAGGGAGCGCAGGCGGGATAGCAAGTCAGCTGTGAAAACTATGGGCTCAACCCATAAACTGCAGTTGAAACTGTTATTCTTGAGTGGAGTAGAGGCAAGCGGAATTCCGAG
	f__CAG.74.g__SFMI01_ASV10280	Dx2	IBD	higher in control	-3.09159	1.42457	60	25	0.0342492	0.229607	TACGTAGGGGGCAAGCGTTGTCCGGAATAATTGGGCGTAAAGGGCGCGTAGGCGGCTCGGTAAGTCTGGAGTGAAAGTCCTGCTTTTAAGGTGGGAATTGCTTTGGATACTGTCGGGCTTGAGTGCAGGAGAGGTTAGTGGAATTCCCAG
F.prausnitzii_ASV00210	g__Faecalibacterium.s__Faecalibacterium.prausnitzii_C_71351_ASV00210	Dx2	IBD	higher in control	-3.01794	1.05943	60	50	0.00613034	0.0912062	AACGTAGGTCACAAGCGTTGTCCGGAATTACTGGGTGTAAAGGGAGCGCAGGCGGGAAGACAAGTTGGAAGTGAAATCTATGGGCTCAACCCATAAACTGCTTTCAAAACTGTTTTTCTTGAGTAGTGCAGAGGTAGGCGGAATTCCCGG
	f__Ruminococcaceae.g__Gemmiger_A_73129_ASV00121	Dx2	IBD	higher in control	-2.92948	1.08913	60	22	0.00940468	0.122609	AACGTAGGGTGCAAGCGTTGTCCGGAATTACTGGGTGTAAAGGGAGCGCAGGCGGACCGGCAAGTTGGAAGTGAAATCCATGGGCTCAACCCGTGAATTGCTTTCAAAACTGCTGGCCTTGAGTAGTGCAGAGGTAGGTGGAATTCCCGG
	g__Parabacteroides_B_862066.s__Parabacteroides_B_862066.distasonis_ASV04233	Dx2	IBD	higher in control	-2.92554	0.903885	60	44	0.0020335	0.0523749	TACGGAGGATCCGAGCGTTATCCGGATTTATTGGGTTTAAAGGGTGCGTAGGCGGCCTTTTAAGTCAGCGGTGAAAGTCTGTGGCTCAACCATAGAATTGCCGTTGAAACTGGGGGGCTTGAGTATGTTTGAGGCAGGCGGAATGCGTGG
	f__Lachnospiraceae.g__Lachnospira_ASV14988	Dx2	IBD	higher in control	-2.78244	0.592028	60	19	1.73628e-05	0.00266356	TACGTATGGAGCAAGCGTTATCCGGATTTACTGGGTGTAAAGGGAGTGTAGGTGGTATCACAAGTCAGAAGTGAAAGCCCGGGGCTCAACCCCGGGACTGCTTTTGAAACTGTGGAACTGGAGTGCAGGAGAGGTAAGTGGAATTCCTAG
	g__Lachnospira.s__Lachnospira.rogosae_A_ASV14941	Dx2	IBD	higher in control	-2.74501	1.26408	60	40	0.0341417	0.229607	TACGTATGGAGCAAGCGTTATCCGGATTTACTGGGTGTAAAGGGAGTGTAGGTGGCCAGGCAAGTCAGAAGTGAAAGCCCGGGGCTCAACCCCGGGACTGCTTTTGAAACTGCAGGGCTAGAGTGCAGGAGGGGCAAGTGGAATTCCTAG
	g__Alistipes_A_871400.s__Alistipes_A_871400.putredinis_ASV05127	Dx2	IBD	higher in control	-2.63597	1.10561	60	38	0.020531	0.180614	TACGGAGGATTCAAGCGTTATCCGGATTTATTGGGTTTAAAGGGTGCGTAGGCGGTTTGATAAGTTAGAGGTGAAATTTCGGGGCTCAACCCTGAACGTGCCTCTAATACTGTTGAGCTAGAGAGTAGTTGCGGTAGGCGGAATGTATGG
	g__Roseburia.s__Roseburia.inulinivorans_ASV15174	Dx2	IBD	higher in control	-2.63113	0.949873	60	37	0.00759102	0.105475	TACGTATGGTGCAAGCGTTATCCGGATTTACTGGGTGTAAAGGGAGCGCAGGCGGAAGGCTAAGTCTGATGTGAAAGCCCGGGGCTCAACCCCGGTACTGCATTGGAAACTGGTCATCTAGAGTGTCGGAGGGGTAAGTGGAATTCCTAG
	g__Clostridium_Q_135822.s__Clostridium_Q_135822.fessum_ASV09784	Dx2	IBD	higher in control	-2.62059	0.835057	60	37	0.00271065	0.0650555	TACGTAGGGGGCAAGCGTTATCCGGATTTACTGGGTGTAAAGGGAGCGTAGACGGTAAAGCAAGTCTGAAGTGAAAGCCCGGGGCTCAACCCCGGGACTGCTTTGGAAACTGTTTAACTAGAGTGCTGGAGAGGTAAGCGGAATTCCTAG
	g__Bacteroides_H.s__Bacteroides_H.uniformis_ASV03984	Dx2	IBD	higher in control	-2.6167	1.03847	60	46	0.0146222	0.151382	TACGGAGGATCCGAGCGTTATCCGGATTTATTGGGTTTAAAGGGAGCGTAGGCGGACGCTTAAGTCAGTTGTGAAAGTTTGCGGCTCAACCGTAAAATTGCAGTTGATACTGGGTGTCTTGAGTACAGTAGAGGCAGGCGGAATTCGTGG
	g__Alistipes_A_871400.s__Alistipes_A_871400.shahii_ASV03800	Dx2	IBD	higher in control	-2.60921	0.913572	60	28	0.00600749	0.0912062	TACGGAGGATCCAAGCGTTATCCGGATTTATTGGGTTTAAAGGGTGCGTAGGCGGTTTGATAAGTTAGAGGTGAAATACCGGTGCTTAACACCGGAACTGCCTCTAATACTGTTGAACTAGAGAGTAGTTGCGGTAGGCGGAATGTATGG
	g__Phocaeicola_A_858004.s__Phocaeicola_A_858004.plebeius_ASV04518	Dx2	IBD	higher in control	-2.51886	0.828247	60	20	0.00358115	0.0727249	TACGGAGGATGCGAGCGTTATCCGGATTTATTGGGTTTAAAGGGAGCGCAGACGGGTCGTTAAGTCAGCTGTGAAAGTTTGGGGCTCAACCTTAAAATTGCAGTTGATACTGGCGTCCTTGAGTGCGGTTGAGGTGTGCGGAATTCGTGG
	g__Holdemanella.s__Holdemanella.biformis_ASV14141	Dx2	IBD	higher in control	-2.48951	1.0755	60	11	0.0243168	0.190212	TACGTAGGTGGCGAGCGTTATCCGGAATGATTGGGCGTAAAGGGTGCGTAGGTGGCAGATCAAGTCTGGAGTAAAAGGTATGGGCTCAACCCGTACTGGCTCTGGAAACTGATCAGCTAGAGAACAGAAGAGGACGGCGGAACTCCATGT
	g__RUG115.s__RUG115.sp900066395_ASV08916	Dx2	IBD	higher in control	-2.43171	0.68475	60	10	0.000785798	0.0307334	TACGTAGGGGGCAAGCGTTATCCGGATTTACTGGGTGTAAAGGGAGCGCAGGCGGTGCGGCAAGTCTGATGTGAAAGCCCGGGGCTCAACCCCGGGACTGCATTGGAAACTGTCGTACTTGAGTATCGGAGAGGTAAGTGGAATTCCTAG
	g__Lachnospira.s__Lachnospira.eligens_ASV14962	Dx2	IBD	higher in control	-2.39392	0.958209	60	33	0.0154403	0.158301	TACGTATGGAGCAAGCGTTATCCGGATTTACTGGGTGTAAAGGGAGTGTAGGTGGCCATGCAAGTCAGAAGTGAAAATCCGGGGCTCAACCCCGGAACTGCTTTTGAAACTGTAAGGCTAGAGTGCAGGAGGGGTGAGTGGAATTCCTAG
	g__Mediterraneibacter_A_155507.s__Mediterraneibacter_A_155507.faecis_ASV15318	Dx2	IBD	higher in control	-2.34931	0.669271	60	15	0.000891769	0.0336324	TACGTATGGTGCAAGCGTTATCCGGATTTACTGGGTGTAAAGGGAGCGTAGACGGAGTGGCAAGTCTGATGTGAAAACCCGGGGCTCAACCCCGGGACTGCATTGGAAACTGTCAATCTGGAGTACCGGAGAGGTAAGCGGAATTCCTAG
	g__Enterocloster.s__Enterocloster.sp000431375_ASV08829	Dx2	IBD	higher in control	-2.33758	0.694116	60	33	0.0013762	0.041522	TACGTAGGGGGCAAGCGTTATCCGGATTTACTGGGTGTAAAGGGAGCGCAGACGGCGATGCAAGTCTGGAGTGAAAGCCCGGGGCTCAACCCCGGGACTGCTTTGGAAACTGTATGGCTAGAGTGCTGGAGAGGCAAGCGGAATTCCTAG
	g__Faecalibacterium.s__Faecalibacterium.prausnitzii_C_71358_ASV00257	Dx2	IBD	higher in control	-2.33495	0.901484	60	10	0.012207	0.138609	AACGTAGGTCACAAGCGTTGTCCGGAATTACTGGGTGTAAAGGGAGCGCAGGCGGGCGATCAAGTTGGAAGTGAAATCCATGGGCTCAACCCATGAACTGCTTTCAAAACTGATTGTCTTGAGTAGTGCAGAGGTAGGCGGAATTCCCGG
	f__Lachnospiraceae.g__Eisenbergiella_ASV09113	Dx2	IBD	higher in control	-2.33447	0.942172	60	30	0.0162635	0.160025	TACGTAGGGGGCAAGCGTTATCCGGATTTACTGGGTGTAAAGGGAGCGTAGACGGCAAGGCAAGTCTGAAGTGAAAGCCCGGTGCTTAACGCCGGGACTGCTTTGGAAACTGTTTAGCTGGAGTGCCGGAGAGGTAAGCGGAATTCCTAG
	g__Limivicinus.s__Limivicinus.sp002320035_ASV12603	Dx2	IBD	higher in control	-2.29813	0.629587	60	10	0.000577113	0.0263183	TACGTAGGTGGCAAGCGTTATCCGGATTTACTGGGTGTAAAGGGCGCGTAGGCGGGGATACAAGTCAGATGTGAAATCTATGGGCTTAACCCATAAACTGCATTTGAAACTGTATCTCTTGAGTGTCGGAGAGGTAGACGGAATTCCTAG
	f__CAG.508.g__CAG.273_ASV07372	Dx2	IBD	higher in control	-2.26715	0.454923	60	11	6.35271e-06	0.00167711	TACGTAGGGAGCAAGCGTTATCCGGATTTATTGGGTGTAAAGGGTGCGTAGACGGGACAACAAGTTAGTTGTGAAATCCCTCGGCTTAACTGAGGAACTGCAACTAAAACTATTGTTCTTGAGTGTTGGAGAGGAAAGTGGAATTCCTAG
	g__UMGS1375.s__UMGS1375.sp900066615_ASV09523	Dx2	IBD	higher in control	-2.25792	0.919303	60	26	0.0171721	0.161878	TACGTAGGGGGCAAGCGTTATCCGGATTTACTGGGTGTAAAGGGAGCGTAGACGGCGAGGCAAGTCTGATGTGAAAACCCGGGGCTCAACCCCGTGACTGCATTGGAAACTGTTTTGCTTGAGTGCCGGAGAGGTAAGCGGAATTCCTAG
	g__Fusicatenibacter.s__Fusicatenibacter.saccharivorans_ASV09123	Dx2	IBD	higher in control	-2.25384	0.951952	60	46	0.0213832	0.183583	TACGTAGGGGGCAAGCGTTATCCGGATTTACTGGGTGTAAAGGGAGCGTAGACGGCAAGGCAAGTCTGATGTGAAAACCCAGGGCTTAACCCTGGGACTGCATTGGAAACTGTCTGGCTCGAGTGCCGGAGAGGTAAGCGGAATTCCTAG
	g__Alistipes_A_871400.s__Alistipes_A_871400.communis_ASV03791	Dx2	IBD	higher in control	-2.22004	0.784455	60	26	0.00645038	0.0946055	TACGGAGGATCCAAGCGTTATCCGGATTTATTGGGTTTAAAGGGTGCGTAGGCGGTTTAGTAAGTCAGCGGTGAAATTTTGGTGCTTAACACCAAACGTGCCGTTGATACTGCTGGGCTAGAGAGTAGTTGCGGTAGGCGGAATGTATGG
	g__Acetatifactor.s__Acetatifactor.sp900066565_ASV09981	Dx2	IBD	higher in control	-2.15598	0.956083	60	32	0.0280603	0.208674	TACGTAGGGGGCAAGCGTTATCCGGATTTACTGGGTGTAAAGGGAGCGTAGACGGTTTTGCAAGTCTGAAGTGAAAGCCCGGGGCTTAACCCCGGGACTGCTTTGGAAACTGTAGGACTAGAGTGCAGGAGAGGTAAGTGGAATTCCTAG
	g__Odoribacter_865974.s__Odoribacter.splanchnicus_ASV04963	Dx2	IBD	higher in control	-2.10527	0.827444	60	34	0.0137347	0.14506	TACGGAGGATGCGAGCGTTATCCGGATTTATTGGGTTTAAAGGGTGCGTAGGCGGTTTATTAAGTTAGTGGTTAAATATTTGAGCTAAACTCAATTGTGCCATTAATACTGGTAAACTGGAGTACAGACGAGGTAGGCGGAATAAGTTAA
	g__Copromonas.s__Copromonas.sp900066535_ASV09564	Dx2	IBD	higher in control	-2.05331	0.799624	60	23	0.0129292	0.140755	TACGTAGGGGGCAAGCGTTATCCGGATTTACTGGGTGTAAAGGGAGCGTAGACGGCGATGCAAGTCTGAAGTGAAATACCCGGGCTCAACCTGGGAACTGCTTTGGAAACTGTATGGCTAGAGTGCTGGAGAGGTAAGCGGAATTCCTAG
	g__Limivicinus.s__Limivicinus.sp002320035_ASV14275	Dx2	IBD	higher in control	-1.98573	0.608925	60	25	0.00189207	0.0503806	TACGTAGGTGGCGAGCGTTATCCGGATTTACTGGGTGTAAAGGGCGCGTAGGCGGGAATGCAAGTCAGATGTGAAATCCAAGGGCTCAACCCTTGAACTGCATTTGAAACTGTATTTCTTGAGTGTCGGAGAGGTTGACGGAATTCCTAG
	g__Coprococcus_A_187866.s__Coprococcus_A_187866.catus_ASV10053	Dx2	IBD	higher in control	-1.92699	0.584823	60	28	0.00171076	0.047541	TACGTAGGGGGCAAGCGTTATCCGGATTTACTGGGTGTAAAGGGAGCGTAGGCGGCGGAGCAAGTCAGAAGTGAAAGCCCGGGGCTCAACCCCGGGACGGCTTTTGAAACTGCCCTGCTTGATTTCAGGAGAGGTAAGCGGAATTCCTAG
	g__CAG.95.s__CAG.95.sp900066375_ASV09858	Dx2	IBD	higher in control	-1.91766	0.616212	60	18	0.00292381	0.0666793	TACGTAGGGGGCAAGCGTTATCCGGATTTACTGGGTGTAAAGGGAGCGTAGACGGTGAAGCAAGTCTGAAGTGAAAGGTTGGGGCTCAACCCCGAAACTGCTTTGGAAACTGTTTAACTGGAGTACAGGAGAGGTAAGTGGAATTCCTAG
	f__Lachnospiraceae.g__COE1_ASV09178	Dx2	IBD	higher in control	-1.89858	0.607487	60	12	0.0028139	0.0660329	TACGTAGGGGGCAAGCGTTATCCGGATTTACTGGGTGTAAAGGGAGCGTAGACGGCACAGCAAGTCTGATGTGAAAGCCCGGGGCCCAACCCCGGAACTGCATTGGAAACTGCTGGGCTTGAGTGCAGGAGAGGTAAGCGGAATTCCTAG
	f__CAG.74.g__SFMI01_ASV10367	Dx2	IBD	higher in control	-1.8897	0.565585	60	10	0.00149053	0.0425405	TACGTAGGGGGCAAGCGTTGTCCGGAATGATTGGGCGTAAAGGGCGTGTAGGCGGCTAAGTAAGTCTGGAGTGAAAGTCCTGCTTTTAAGGTGGGAATTGCTTTGGATACTGCATAGCTAGAGTGCAGGAGAGGTAAGTGGAATTCCCAG
	g__Collinsella.s__Collinsella.aerofaciens_F_ASV10576	Dx2	IBD	higher in control	-1.87111	0.726506	60	34	0.012677	0.140755	TACGTAGGGGGCGAGCGTTATCCGGATTCATTGGGCGTAAAGCGCGCGTAGGCGGCCCGGCAGGCCGGGGGTCGAAGCGGGGGGCTCAACCCCCCGAAGCCCCCGGAACCTCCGCGGCTTGGGTCCGGTAGGGGAGGGTGGAACACCCGG
	f__Lachnospiraceae.g__Porcincola_ASV09841	Dx2	IBD	higher in control	-1.85319	0.509283	60	20	0.000598144	0.0263183	TACGTAGGGGGCAAGCGTTATCCGGATTTACTGGGTGTAAAGGGAGCGTAGACGGTCAAGCAAGTCAGAAGTGAAAGGCTGGGGCTCAACCCCGGGACTGCTTTTGAAACTGTTTGACTGGAGTGCTGGAGAGGTAAGCGGAATTCCTAG
	f__CAG.74.g__Onthenecus_ASV10849	Dx2	IBD	higher in control	-1.8156	0.691254	60	17	0.011105	0.137963	TACGTAGGGGGCGAGCGTTGTCCGGAATGATTGGGCGTAAAGGGCGCGTAGGCGGCCTGCTAAGTCTGAAGTGAAAGTCCTGCTTTCAAGGTGGGAAGTGCTTTGGATACTGGTGGGCTGGAGTGCAGGAGAGGAAAGCGGAATTACCGG
	g__Agathobaculum.s__Agathobaculum.butyriciproducens_ASV07171	Dx2	IBD	higher in control	-1.8154	0.388231	60	12	1.88717e-05	0.00266356	TACGTAGGGAGCAAGCGTTATCCGGATTTACTGGGTGTAAAGGGCGCGCAGGCGGGCCGGCAAGTTGGAAGTGAAATCCGGGGGCTTAACCCCCGAACTGCTTTCAAAACTGCTGGTCTTGAGTGATGGAGAGGCAGGCGGGATTCCGTG
	g__Bariatricus.s__Coprococcus.comes_ASV15355	Dx2	IBD	higher in control	-1.79571	0.626286	60	32	0.00582572	0.0909054	TACGTATGGTGCAAGCGTTATCCGGATTTACTGGGTGTAAAGGGAGCGTAGACGGCTGTGTAAGTCTGAAGTGAAAGCCCGGGGCTCAACCCCGGGACTGCTTTGGAAACTATGCAGCTAGAGTGTCGGAGAGGTAAGTGGAATTCCCAG
	g__Bacteroides_H.s__Bacteroides_H.clarus_ASV04051	Dx2	IBD	higher in control	-1.77826	0.599933	60	10	0.00445209	0.0810588	TACGGAGGATCCGAGCGTTATCCGGATTTATTGGGTTTAAAGGGAGCGTAGGCGGGGTATTAAGTCAGTTGTGAAAGTTTGCGGCTCAACCGTAAAATTGCAGTTGATACTGGTATCCTTGAGTGCAGCAGAGGTGGGCGGAATTCGTGG
	g__Agathobaculum.s__Agathobaculum.butyriciproducens_ASV07192	Dx2	IBD	higher in control	-1.76302	0.735619	60	25	0.0199091	0.17817	TACGTAGGGAGCAAGCGTTATCCGGATTTACTGGGTGTAAAGGGCGCGCAGGCGGGCCGGTAAGTTGGAAGTGAAATCTATGGGCTTAACCCATAAACTGCTTTCAAAACTGCTGGTCTTGAGTGATGGAGAGGCAGGCGGGATTCCGTG
	g__Angelakisella.s__Angelakisella.massiliensis_ASV13030	Dx2	IBD	higher in control	-1.74117	0.60338	60	10	0.00553693	0.0899539	TACGTAGGTGGCAAGCGTTGTCCGGAATTACTGGGTGTAAAGGGAGCGTAGGCGGGCAGGCAAGTCAGGCGTGAAATATATCGGCTCAACCGGTAACGGCGCTTGAAACTGCAGGTCTTGAGTGAAGTAGAGGTTGGCGGAATTCCTAGT
	g__Alistipes_A_871404.s__Alistipes_A_871404.ihumii_ASV04278	Dx2	IBD	higher in control	-1.69034	0.664377	60	26	0.0137367	0.14506	TACGGAGGATCCGAGCGTTATCCGGATTTATTGGGTTTAAAGGGTGCGTAGGCTGTTTTTTAAGTTAGAGGTGAAAGCTCGACGCTCAACGTCGAAATTGCCTCTGATACTGAGAGACTAGAGTGTAGTTGCGGAAGGCGGAATGTGTGG
	g__Bacteroides_H.s__Bacteroides_H.salyersiae_ASV04104	Dx2	IBD	higher in control	-1.6766	0.617004	60	8	0.00874076	0.116839	TACGGAGGATCCGAGCGTTATCCGGATTTATTGGGTTTAAAGGGAGCGTAGGTGGACATGTAAGTCAGTTGTGAAAGTTTGCGGCTCAACCGTAAAATTGCAGTTGATACTGCGTGTCTTGAGTACAGTAGAGGTGGGCGGAATTCGTGG
	g__Vescimonas.s__Vescimonas.coprocola_ASV13739	Dx2	IBD	higher in control	-1.65656	0.617347	60	15	0.00956554	0.122619	TACGTAGGTGGCAAGCGTTGTCCGGATTTACTGGGTGTAAAGGGCGTGTAGCCGGGAAGGCAAGTCAGATGTGAAATCCACGGGCTCAACTCGTGAACTGCATTTGAAACTGTTTTTCTTGAGTATCGGAGAGGCAATCGGAATTCCTAG
	g__Senegalimassilia.s__Senegalimassilia.faecalis_ASV15110	Dx2	IBD	higher in control	-1.60923	0.460605	60	23	0.000938197	0.0341633	TACGTATGGGGCGAGCGTTATCCGGATTCATTGGGCGTAAAGCGCGCGTAGGCGGAGCGCTAAGCGGGACCTCTAACCCGAGGGCTCAACCCCCGGCCGGGTCCCGAACTGGCGCTCTCGAGTGCGGTAGGGGAGAGCGGAATTCCCGGT
	f__CAG.74.g__Onthenecus_ASV10855	Dx2	IBD	higher in control	-1.58719	0.741554	60	29	0.0366952	0.236453	TACGTAGGGGGCGAGCGTTGTCCGGAATGATTGGGCGTAAAGGGCGCGTAGGCGGCCTGCTAAGTCTGGAGTGAAAGTCCTGCTTTCAAGGTGGGAATTGCTTTGGATACTGGTGGGCTGGAGTGCAGGAGAGGAAAGCGGAATTACCGG
	g__Ruminococcus_C_58660.s__Ruminococcus_C_58660.sp000433635_ASV07853	Dx2	IBD	higher in control	-1.54002	0.404023	60	11	0.000345669	0.0179235	TACGTAGGGAGCGAGCGTTGTCCGGAATGACTGGGTGTAAAGGGAGCGTAGGCGGGATGGCAAGTCAGATGTGAAACCTGAGGGCTCAACCTTCAGACTGCATTTGAAACTGCTGTTCTTGAGTGAAGTAGAGGTAAGCGGAATTCCTGG
	g__Faecousia.s__Faecousia.sp000434635_ASV14748	Dx2	IBD	higher in control	-1.53475	0.515306	60	15	0.00427789	0.0792535	TACGTAGGTTGCAAGCGTTGTCCGGATTTACTGGGTGTAAAGGGCGTGTAGGCGGAGATGCAAGTTGGGAGTGAAATCCATGGGCTCAACCCATGAACTGCTCTCAAAACTGTATCCCTTGAGTATCGGAGAGGCAAGCGGAATTCCTAG
	g__Ventrimonas.s__Ventrimonas.sp003481825_ASV09510	Dx2	IBD	higher in control	-1.53139	0.643191	60	30	0.0206954	0.180614	TACGTAGGGGGCAAGCGTTATCCGGATTTACTGGGTGTAAAGGGAGCGTAGACGGCGAGACAAGTCTGAAGTGAAAGCCCGGGGCTCAACCCCGGGACTGCTTTGGAAACTGCCTTGCTAGAGTGCTGGAGAGGTAAGTGGAATTCCTAG
	o__Christensenellales.f__CAG.138_ASV10872	Dx2	IBD	higher in control	-1.49383	0.507501	60	9	0.00471608	0.0844098	TACGTAGGGGGCGAGCGTTGTCCGGAATTACTGGGCGTAAAGGGAGCGTAGGCGGTCGATTAAGTTAGATGTGAAACCCCCGGGCTTAACTTGGGGACTGCATCTAATACTGGTTGACTTAGAGTACAGGAGAGGGAAGCGGAATTCCTA
	g__Faecalibacterium.s__Faecalibacterium.prausnitzii_C_71358_ASV00260	Dx2	IBD	higher in control	-1.48887	0.642948	60	25	0.0242618	0.190212	AACGTAGGTCACAAGCGTTGTCCGGAATTACTGGGTGTAAAGGGAGCGCAGGCGGGCGATCAAGTTGGAAGTGAAATCCATGGGCTCAACCCATGAACTGCTTTCAAAACTGGTCGTCTTGAGTAGTGCAGAGGTAGGCGGAATTCCCGG
	g__Paraprevotella.s__Paraprevotella.clara_ASV02736	Dx2	IBD	higher in control	-1.48308	0.598948	60	7	0.01633	0.160025	TACGGAAGATGCGAGCGTTATCCGGATTTATTGGGTTTAAAGGGAGCGTAGGCGGGCTTTTAAGTCAGCGGTCAAATGTCGTGGCTCAACCATGTCAAGCCGTTGAAACTGTAAGCCTTGAGTCTGCACAGGGCACATGGAATTCGTGGT
	f__Oscillospiraceae_88309.g__Dysosmobacter_ASV13717	Dx2	IBD	higher in control	-1.47556	0.597804	60	14	0.0166549	0.160902	TACGTAGGTGGCAAGCGTTGTCCGGATTTACTGGGTGTAAAGGGCGTGCAGCCGGGTGCGCAAGTCAGATGTGAAATCTCAGGGCTCAACCCTGAAACTGCATTTGAAACTGTGCATCTTGAGTGCCGGAGAGGTAATCGGAATTCCTTG
	g__Faecalibacillus.s__Faecalibacillus.intestinalis_ASV14209	Dx2	IBD	higher in control	-1.47325	0.680223	60	34	0.0345975	0.229607	TACGTAGGTGGCGAGCGTTATCCGGAATTATTGGGCGTAAAGAGGGAGCAGGCGGCACTAAGGGTCTGTGGTGAAAGATCGAAGCTTAACTTCGGTAAGCCATGGAAACCGTAGAGCTAGAGTGTGTGAGAGGATCGTGGAATTCCATGT
	g__Megamonas.s__Megamonas.funiformis_ASV07056	Dx2	IBD	higher in control	-1.44268	0.496856	60	8	0.00526938	0.0874272	TACGTAGGCGGCAAGCGTTGTCCGGAATTATTGGGCGTAAAGGGAGCGCAGGCGGGAAACTAAGCGGATCTTAAAAGTGCGGGGCTCAACCCCGTGATGGGGTCCGAACTGGTTTTCTTGAGTGCAGGAGAGGAAAGCGGAATTCCCAGT
	g__Paraprevotella.s__Paraprevotella.clara_ASV02728	Dx2	IBD	higher in control	-1.40021	0.443764	60	7	0.00257971	0.064184	TACGGAAGATGCGAGCGTTATCCGGATTTATTGGGTTTAAAGGGAGCGTAGGCGGGCTTTTAAGTCAGCGGTCAAATGTCACGGCTCAACCGTGGCCAGCCGTTGAAACTGCAAGCCTTGAGTCTGCACAGGGCACATGGAATTCGTGGT
	g__Limivivens.s__Limivivens.sp900066135_ASV09753	Dx2	IBD	higher in control	-1.32554	0.465337	60	24	0.00613223	0.0912062	TACGTAGGGGGCAAGCGTTATCCGGATTTACTGGGTGTAAAGGGAGCGTAGACGGCTTTGCAAGTCTGACGTGAAACTCCGGGGCTCAACTCCGGAACTGCGTTGGAAACTGTAAGGCTTGAGTGCCGGAGAGGTAAGCGGAATTCCTAG
	g__Butyribacter.s__Butyribacter.intestini_ASV15233	Dx2	IBD	higher in control	-1.32072	0.450128	60	7	0.00484137	0.0852081	TACGTATGGTGCAAGCGTTATCCGGATTTACTGGGTGTAAAGGGAGCGCAGGCGGTCTGGCAAGTCTGATGTGAAAATCCGGGGCTCAACTCCGGAACTGCATTGGAAACTGTCAGACTAGAGTGTCGGAGAGGTAAGTGGAATTCCTAG
	g__Limivicinus.s__Limivicinus.sp002320035_ASV13548	Dx2	IBD	higher in control	-1.30769	0.558024	60	8	0.0226836	0.187794	TACGTAGGTGGCAAGCGTTGTCCGGATTTACTGGGTGTAAAGGGCGCGTAGGCGGGATGGCAAGTCAGATGTGAAATCCATGGGCTCAACCCATGAACTGCATTTGAAACTGTCGTTCTTGAGTATCGGAGAGGCAAGCGGAATTCCTAG
	g__Faecousia.s__Faecousia.sp000434635_ASV13865	Dx2	IBD	higher in control	-1.29869	0.486429	60	18	0.00991274	0.124617	TACGTAGGTGGCAAGCGTTGTCCGGATTTACTGGGTGTAAAGGGCGTGTAGGCGGGAGAGCAAGTCAGAAGTGAAATCTATGGGCTTAACCCATAAACTGCTTTTGAAACTGTTCTTCTTGAGTATCGGAGAGGCAGGCGGAATTCCTAG
	g__Ruminococcus_E.s__Ruminococcus_E.bromii_B_ASV07577	Dx2	IBD	higher in control	-1.29834	0.616121	60	16	0.0395849	0.247347	TACGTAGGGAGCAAGCGTTGTCCGGATTTACTGGGTGTAAAGGGTGCGTAGGCGGCTTTGCAAGTCAGATGTGAAATCTATGGGCTCAACCCATAAACTGCATTTGAAACTGTAGAGCTTGAGTGAAGTAGAGGCAGGCGGGATTCCCCG
	f__Lachnospiraceae.g__Porcincola_ASV09925	Dx2	IBD	higher in control	-1.2916	0.308324	60	14	0.000100215	0.00699333	TACGTAGGGGGCAAGCGTTATCCGGATTTACTGGGTGTAAAGGGAGCGTAGACGGTTAAGCAAGTCAGAAGTGAAAGGCTGGGGCTCAACCCCGGGACTGCTTTTGAAACTGTTTAACTAGAGTGCTGGAGAGGTAAGCGGAATTCCTAG
	g__PeH17.s__PeH17.sp000435055_ASV10908	Dx2	IBD	higher in control	-1.28118	0.44154	60	7	0.00529862	0.0874272	TACGTAGGGGGCGAGCGTTGTCCGGAATTACTGGGCGTAAAGGGTGCGTAGGCGGTTTGGTAAGTTGGATGTGAAATACCCGGGCTTAACTTGGGGGCTGCATCCAATACTGTCGGACTTGAGTGCAGGAGAGGAAAGCGGAATTCCTAG
	g__Agathobaculum.s__Agathobaculum.butyriciproducens_ASV07169	Dx2	IBD	higher in control	-1.27052	0.367331	60	18	0.00104413	0.0355679	TACGTAGGGAGCAAGCGTTATCCGGATTTACTGGGTGTAAAGGGCGCGCAGGCGGGCCGGCAAGTTGGAAGTGAAATCCGGGGGCTTAACCCCCGAACTGCTTTCAAAACTGCTGGTCTTGAGTGATGGAGAGGCAGGCGGAATTCCGTG
	g__Acetatifactor.s__Acetatifactor.sp900066565_ASV09382	Dx2	IBD	higher in control	-1.20392	0.336164	60	9	0.000715727	0.0290695	TACGTAGGGGGCAAGCGTTATCCGGATTTACTGGGTGTAAAGGGAGCGTAGACGGCATGGCAAGTCTGAAGTGAAATGCGGGGGCTCAACCCCTGAACTGCTTTGGAAACTGTCAGGCTGGAGTGCAGGAGAGGTAAGTGGAATTCCTAG
	g__Catonella.s__Catonella.morbi_ASV09528	Dx2	IBD	higher in control	-1.19242	0.536421	60	18	0.0302747	0.218927	TACGTAGGGGGCAAGCGTTATCCGGATTTACTGGGTGTAAAGGGAGCGTAGACGGCGAGGCAAGTCTGATGTGAAAGCCTGGGGCTTAACCCCGGAACTGCATTGGAAACTGCTTTGCTGGAGTGCCGGAGAGGTAAGCGGAATTCCTAG
	g__Coprococcus_A_121497.s__Coprococcus_A_121497.eutactus_ASV15431	Dx2	IBD	higher in control	-1.14447	0.538607	60	14	0.0380237	0.240437	TACGTATGGTGCAAGCGTTATCCGGATTTACTGGGTGTAAAGGGTGCGTAGGTGGCAAGGCAAGTCTGAAGTGAAAATCCGGGGCTCAACCCCGGAACTGCTTTGGAAACTGTTTAGCTAGAGTACAGGAGAGGTAAGTGGAATTCCTAG
	g__CAG.1427.s__CAG.1427.sp000435675_ASV15024	Dx2	IBD	higher in control	-1.05367	0.484266	60	11	0.0338047	0.229607	TACGTATGGAGCAAGCGTTATCCGGATTTATTGGGCGTAAAGCGCGCGTAGGCGGCTTGTTAAGCAAGGTCTTAAATCTTGGGGCTCAACCTCAAGCCGGATCTTGAACTGGCAGGCTCGAGTATGGTAGAGGAAAGTGGAATTCCCAGT
	g__Ellagibacter.s__Ellagibacter.isourolithinifaciens_ASV10506	Dx2	IBD	higher in control	-1.04711	0.321382	60	7	0.00190835	0.0503806	TACGTAGGGGGCGAGCGTTATCCGGAATGATTGGGCGTAAAGCGCGCGCAGGCGGCCGCTCAAGCGGGACCTCTAACCCCGGGGCTCAACCCCGGGCCGGGTCCCGAACTGGGCGGCTCGAGTGCGGTAGGGGAGAGCGGAATTCCAAGT
	g__Alistipes_A_871400.s__Alistipes_A_871400.dispar_ASV05105	Dx2	IBD	higher in control	-1.04154	0.446642	60	15	0.023326	0.187794	TACGGAGGATTCAAGCGTTATCCGGATTTATTGGGTTTAAAGGGTGCGTAGGCGGTCTGATAAGTTAGAGGTGAAATCCCGGGGCTTAACTCCGGAATTGCCTCTGATACTGTTGGGCTAGAGAGTAGTTGCGGTAGGCGGAATGTATGG
	o__Lachnospirales.f__Lachnospiraceae_ASV10079	Dx2	IBD	higher in control	-1.03226	0.371825	60	14	0.00746512	0.105109	TACGTAGGGGGCAAGCGTTATCCGGATTTACTGGGTGTAAAGGGAGCGTAGGCGGTCTGGCAAGCCAGAAGTGAAAGCCCGGGGCTTAACCCCGGGACTGCTTTTGGAACTGTTAGACTAGAGTGTCGGAGAGGTAAGTGGAATTCCTAG
	g__UBA737.s__UBA737.sp900547445_ASV13082	Dx2	IBD	higher in control	-0.967314	0.432718	60	9	0.0293936	0.215553	TACGTAGGTGGCAAGCGTTGTCCGGAATTACTGGGTGTAAAGGGTGCGCAGGCGGGATTGCAAGTTGGATGTGAAATACCGGGGCTTAACCCCGGAGCTGCATCCAAAACTGTAGTTCTTGAGTGGAGTAGAGGTAAGCGGAATTCCGAG
	g__UBA3402.s__UBA3402.sp003478355_ASV09239	Dx2	IBD	higher in control	-0.959425	0.434311	60	17	0.0312773	0.220192	TACGTAGGGGGCAAGCGTTATCCGGATTTACTGGGTGTAAAGGGAGCGTAGACGGCAGCGCAAGTCTGAAGTGAAAGCCCGGGGCTCAACCCCGGAATGGCTTTGGAAACTGTGCAGCTAGAGTACCGGAGGGGTAAGCGGAATTCCTAG
	g__Slackia_A.s__Slackia_A.isoflavoniconvertens_ASV10499	Dx2	IBD	higher in control	-0.900339	0.349232	60	7	0.0125938	0.140755	TACGTAGGGGGCGAGCGTTATCCGGAATCATTGGGCGTAAAGCGCGCGCAGGCGGGCTTTCAAGCGGCGGCGTCGAAGCCGGGGGCTCAACCCCCGGAAGCGCCCCGAACTGGAAGCCTCGGATGCGGCAGGGGGAGGCGGAATTCCCGG
	f__Oscillospiraceae_88309.g__Lawsonibacter_ASV14297	Dx2	IBD	higher in control	-0.830559	0.23148	60	11	0.000700944	0.0290695	TACGTAGGTGGCGAGCGTTATCCGGATTTACTGGGTGTAAAGGGCGTGTAGGCGGGACTGCAAGTCAGATGTGAAAACCATGGGCTCAACCTGTGGCCTGCATTTGAAACTGTAGTTCTTGAGTACTGGAGAGGCAGACGGAATTCCTAG
	g__UBA3402.s__UBA3402.sp003478355_ASV09241	Dx2	IBD	higher in control	-0.777158	0.352376	60	7	0.031542	0.220585	TACGTAGGGGGCAAGCGTTATCCGGATTTACTGGGTGTAAAGGGAGCGTAGACGGCAGCGCAAGTCTGAAGTGAAAGCCCGGGGCTCAACCCCGGAATGGCTTTGGAAACTGTGCGGCTAGAGTACCGGAGGGGTAAGCGGAATTCCTAG
	f__Lachnospiraceae.g__Eubacterium_I_ASV14887	Dx2	IBD	higher in control	-0.733088	0.3108	60	7	0.0218532	0.184616	TACGTATGGAGCAAGCGTTATCCGGATTTACTGGGTGTAAAGGGAGCGTAGGCGGTCCTGCAAGTCTGATGTGAAAACCCGGGGCTCAACCCCGGGACTGCATTGGAAACTGTAGGACTAGAGTGTCGGAGGGGTAAGTGGAATTCCTAG
	g__Coprobacter.s__Coprobacter.secundus_ASV04827	Dx2	IBD	higher in control	-0.72193	0.31923	60	7	0.0276325	0.208674	TACGGAGGATGCGAGCGTTATCCGGATTTATTGGGTTTAAAGGGTGCGTAGGCGGCCCTATAAGTCAGCGGTGAAATGTTCCGGCTCAACCGGGAAACTGCCGTTGAAACTGTAGAGCTAGAGTCCACAAGAGGTATGCGGAATGCGTGG
	g__Faecousia.s__Faecousia.sp000434635_ASV13863	Dx2	IBD	higher in control	-0.669567	0.233666	60	12	0.00585376	0.0909054	TACGTAGGTGGCAAGCGTTGTCCGGATTTACTGGGTGTAAAGGGCGTGTAGGCGGGAGAGCAAGTCAGAAGTGAAATCCATGGGCTTAACCCATGAACTGCTTTTGAAACTGTTCTTCTTGAGTATCGGAGAGGCAGGCGGAATTCCTAG
	f__Ruminococcaceae.g__Faecalibacterium_ASV16777	Dx2	IBD	higher in control	-0.619667	0.238209	60	8	0.0118566	0.138609	CACGTAGGTCACAAGCGTTGTCCGGAATTACTGGGTGTAAAGGGAGCGCAGGCGGGAAGACAAGTTGGAAGTGAAATCCATGGGCTCAACCCATGAACTGCTTTCAAAACTGTTTTTCTTGAGTAGTGCAGAGGTAGGCGGAATTCCCGG
	g__Eubacterium_R.s__Eubacterium_R.sp000436835_ASV13026	Dx2	IBD	higher in control	-0.615261	0.287146	60	7	0.0365	0.236453	TACGTAGGTGGCAAGCGTTGTCCGGAATTACTGGGTGTAAAGGGAGCGTAGGCGGGATGCCAAGTCAGCTGTGAAAACTATGGGCTTAACCTGTAGACTGCAGTTGAAACTGGTATTCTTGAGTGAAGTAGAGGTTGGCGGAATTCCGAG
	g__Agathobaculum.s__Agathobaculum.sp900291975_ASV07185	Dx2	IBD	higher in CD/UC	0.739661	0.302391	60	9	0.0176106	0.161878	TACGTAGGGAGCAAGCGTTATCCGGATTTACTGGGTGTAAAGGGCGCGCAGGCGGGCCGGCAAGTTGGGAGTGAAATCCCGGGGCTTAACCCCGGAACTGCTTTCAAAACTGCTGGTCTTGAGTGATGGAGAGGCAGGCGGAATTCCGTG
	g__Mogibacterium.s__Mogibacterium.diversum_ASV08676	Dx2	IBD	higher in CD/UC	0.943739	0.417949	60	11	0.0278604	0.208674	TACGTAGGGGGCAAGCGTTATCCGGAATTATTGGGCGTAAAGAGTGCGTAGGTGGTTACCTAAGCGCAAGGTTTAATTTAGAGGCTCAACCTCTACTTGCCTTGCGAACTGGGCTACTTGAGTGCAGGAGGGGAAAGCGGAATTCCTAGT
	g__Holdemania.s__Holdemania.sp900120005_ASV14231	Dx2	IBD	higher in CD/UC	1.04863	0.480037	60	18	0.0331296	0.228659	TACGTAGGTGGCGAGCGTTATCCGGAATTATTGGGCGTAAAGGGTGCGCAGGCGGTTTGTTAAGTTTAAGGTGAAAGCGTGGGGCTTAACCCCATATAGCCTTAGAAACTGACAGACTAGAGTACAGGAGAGGGCAATGGAATTCCATGT
	f__Ruminococcaceae.g__Ruthenibacterium_ASV00331	Dx2	IBD	higher in CD/UC	1.20751	0.514287	60	16	0.0224363	0.187794	AACGTAGGTGGCAAGCGTTGTCCGGAATTACTGGGTGTAAAGGGAGCGCAGGCGGGAGAGCAAGTTGGGAGTGAAATCTGTGGGCTCAACCCACAAATTGCTTTCAAAACTGTTTTTCTTGAGTGGTGTAGAGGTAGGCGGAATTCCCGG
Proteus mirabilis_ASV05708	f__Enterobacteriaceae_A.g__Proteus_ASV05708	Dx2	IBD	higher in CD/UC	1.33135	0.627995	60	8	0.0384507	0.24169	TACGGAGGGTGCAAGCGTTAATCGGAATTACTGGGCGTAAAGCGCACGCAGGCGGTCAATTAAGTCAGATGTGAAAGCCCCGAGCTTAACTTGGGAATTGCATCTGAAACTGGTTGGCTAGAGTCTTGTAGAGGGGGGTAGAATTCCATG
	g__Mediterraneibacter_A_155507.s__Mediterraneibacter_A_155507.cottocaccae_ASV15323	Dx2	IBD	higher in CD/UC	1.42333	0.635589	60	12	0.0291199	0.215039	TACGTATGGTGCAAGCGTTATCCGGATTTACTGGGTGTAAAGGGAGCGTAGACGGAGTGGCAAGTCTGGAGTGAAAACCCAGGGCTCAACCCTGGGACTGCTTTGGAAACTGTCAATCTAGAGTGCTGGAGAGGTAAGTGGAATTCCTAG
	f__Actinomycetaceae.g__Pauljensenia_ASV12180	Dx2	IBD	higher in CD/UC	1.57407	0.601842	60	14	0.0114315	0.138609	TACGTAGGGTGCGAGCGTTGTCCGGAATTATTGGGCGTAAAGGGCTTGTAGGCGGTTTGTCGCGTCTGCCGTGAAATCCTCTGGCTTAACTGGGGGCGTGCGGTGGGTACGGGCAGACTTGAGTGCGGTAGGGGAGACTGGAACTCCTGG
	g__Clostridium_AP.s__Clostridium_AP.scindens_ASV09533	Dx2	IBD	higher in CD/UC	1.62188	0.719006	60	10	0.0280128	0.208674	TACGTAGGGGGCAAGCGTTATCCGGATTTACTGGGTGTAAAGGGAGCGTAGACGGCGATGCAAGCCAGATGTGAAAGCCCGGGGCTCAACCCCGGGACTGCATTTGGAACTGCGTGGCTGGAGTGTCGGAGAGGCAGGCGGAATTCCTAG
	g__Clostridium_AQ.s__Clostridium_AQ.innocuum_ASV12429	Dx2	IBD	higher in CD/UC	1.6991	0.46047	60	14	0.000509293	0.0244461	TACGTAGGTGGCAAGCGTTATCCGGAATCATTGGGCGTAAAGGGTGCGTAGGTGGCGTACTAAGTCTGTAGTAAAAGGCAATGGCTCAACCATTGTAAGCTATGGAAACTGGTATGCTGGAGTGCAGAAGAGGGCGATGGAATTCCATGT
	g__Pauljensenia.s__Pauljensenia.sp000308055_ASV12181	Dx2	IBD	higher in CD/UC	1.79745	0.704479	60	14	0.0134855	0.14506	TACGTAGGGTGCGAGCGTTGTCCGGAATTATTGGGCGTAAAGGGCTTGTAGGCGGTTTGTCGCGTCTGCCGTGAAATCCTCTGGCTTAACTGGGGGCGTGCGGTGGGTACGGGCAGGCTTGAGTGCGGTAGGGGAGACTGGAACTCCTGG
	g__Blautia_A_141781.s__Blautia_A_141781.caecimuris_ASV09039	Dx2	IBD	higher in CD/UC	1.86574	0.600525	60	14	0.00296773	0.0666793	TACGTAGGGGGCAAGCGTTATCCGGATTTACTGGGTGTAAAGGGAGCGTAGACGGAGCAGCAAGTCTGATGTGAAAGGCGGGGGCTCAACCCCCGGACTGCATTGGAAACTGTTGATCTTGAGTACCGGAGAGGTAAGCGGAATTCCTAG
Gemella morbillorum_ASV13351	g__Gemella.s__Gemella.morbillorum_ASV13351	Dx2	IBD	higher in CD/UC	1.92167	0.887218	60	31	0.0345878	0.229607	TACGTAGGTGGCAAGCGTTGTCCGGAATTATTGGGCGTAAAGCGCGCGCAGGTGGTTTAATAAGTCTGATGTGAAAGCCCACGGCTCAACCGTGGAGGGTCATTGGAAACTGTTAAACTTGAGTGCAGGAGAGAAAAGTGGAATTCCTAG
	g__Faecalimonas.s__Faecalimonas.umbilicata_ASV09299	Dx2	IBD	higher in CD/UC	1.93705	0.57318	60	12	0.00132824	0.0412534	TACGTAGGGGGCAAGCGTTATCCGGATTTACTGGGTGTAAAGGGAGCGTAGACGGCAGTGCAAGTCTGAAGTGAAAGCCCGGGGCTCAACCCCGGGACTGCTTTGGAAACTGTGCAGCTAGAGTGTCGGAGAGGCAAGCGGAATTCCTAG
	g__Eggerthella.s__Eggerthella.lenta_ASV07669	Dx2	IBD	higher in CD/UC	1.98433	0.691443	60	11	0.00578418	0.0909054	TACGTAGGGAGCGAGCGTTATCCGGATTCATTGGGCGTAAAGAGCGCGTAGGCGGCCTCTCAAGCGGGATCTCTAATCCGAGGGCTCAACCCCCGGCCGGATCCCGAACTGGGAGGCTCGAGTTCGGTAGAGGCAGGCGGAATTCCCGGT
	g__Blautia_A_141780.s__Blautia_A_141780.hansenii_ASV08959	Dx2	IBD	higher in CD/UC	2.67746	1.0263	60	13	0.0116282	0.138609	TACGTAGGGGGCAAGCGTTATCCGGATTTACTGGGTGTAAAGGGAGCGTAGACGGAAGAGCAAGTCTGATGTGAAAGGCTGGGGCTTAACCCCAGGACTGCATTGGAAACTGTTTTTCTAGAGTGCCGGAGAGGTAAGCGGAATTCCTAG
Veillonella_ASV13143	f__Veillonellaceae.g__Veillonella_A_ASV13143	Dx2	IBD	higher in CD/UC	2.88385	1.16955	60	30	0.0167606	0.160902	TACGTAGGTGGCAAGCGTTGTCCGGAATTATTGGGCGTAAAGCGCGCGCAGGCGGATAGGTCAGTCTGTCTTAAAAGTTCGGGGCTTAACCCCGTGATGGGATGGAAACTGCCAATCTAGAGTATCGGAGAGGAAAGTGGAATTCCTAGT
	g__Enterocloster.s__Enterocloster.bolteae_ASV09450	Dx2	IBD	higher in CD/UC	2.95057	0.88182	60	33	0.00146898	0.0425405	TACGTAGGGGGCAAGCGTTATCCGGATTTACTGGGTGTAAAGGGAGCGTAGACGGCGAAGCAAGTCTGAAGTGAAAACCCAGGGCTCAACCCTGGGACTGCTTTGGAAACTGTTTTGCTAGAGTGTCGGAGAGGTAAGTGGAATTCCTAG
Klebsiella_ASV05726	g__Klebsiella_724518.s__Klebsiella.granulomatis_ASV05726	Dx2	IBD	higher in CD/UC	3.01904	1.1747	60	38	0.012856	0.140755	TACGGAGGGTGCAAGCGTTAATCGGAATTACTGGGCGTAAAGCGCACGCAGGCGGTCTGTCAAGTCGGATGTGAAATCCCCGGGCTCAACCTGGGAACTGCATTCGAAACTGGCAGGCTAGAGTCTTGTAGAGGGGGGTAGAATTCCAGG
	g__Erysipelatoclostridium.s__Clostridium.ramosum_ASV12509	Dx2	IBD	higher in CD/UC	3.16337	0.921759	60	20	0.00113334	0.0374001	TACGTAGGTGGCAAGCGTTATCCGGAATTATTGGGCGTAAAGAGGGAGCAGGCGGCAGCAAGGGTCTGTGGTGAAAGCCTGAAGCTTAACTTCAGTAAGCCATAGAAACCAGGCAGCTAGAGTGCAGGAGAGGATCGTGGAATTCCATGT
	g__Bacteroides_H.s__Bacteroides_H.fragilis_ASV04119	Dx2	IBD	higher in CD/UC	3.77947	1.48782	60	29	0.0138773	0.145093	TACGGAGGATCCGAGCGTTATCCGGATTTATTGGGTTTAAAGGGAGCGTAGGTGGACTGGTAAGTCAGTTGTGAAAGTTTGCGGCTCAACCGTAAAATTGCAGTTGATACTGTCAGTCTTGAGTACAGTAGAGGTGGGCGGAATTCGTGG
	f__Oscillospiraceae_88309.g__Lawsonibacter_ASV12734	Dx2	IBD	higher in CD/UC	3.80012	0.852467	60	39	4.02498e-05	0.00386398	TACGTAGGTGGCAAGCGTTATCCGGATTTACTGGGTGTAAAGGGCGTGTAGGCGGGATTGCAAGTCAGATGTGAAAACTGGGGGCTCAACCTCCAGCCTGCATTTGAAACTGTAGTTCTTGAGTGCTGGAGAGGCAATCGGAATTCCGTG
Escherichia_ASV05780	g__Escherichia_710834.s__Escherichia.fergusonii_ASV05780	Dx2	IBD	higher in CD/UC	4.36087	1.04516	60	56	0.000105959	0.00699333	TACGGAGGGTGCAAGCGTTAATCGGAATTACTGGGCGTAAAGCGCACGCAGGCGGTTTGTTAAGTCAGATGTGAAATCCCCGGGCTCAACCTGGGAACTGCATCTGATACTGGCAAGCTTGAGTCTCGTAGAGGGGGGTAGAATTCCAGG
R.gnavus_ASV09357	g__Ruminococcus_B.s__Mediterraneibacter.gnavus_ASV09357	Dx2	IBD	higher in CD/UC	5.56384	1.28823	60	29	6.46709e-05	0.00487803	TACGTAGGGGGCAAGCGTTATCCGGATTTACTGGGTGTAAAGGGAGCGTAGACGGCATGGCAAGCCAGATGTGAAAGCCCGGGGCTCAACCCCGGGACTGCATTTGGAACTGTCAGGCTAGAGTGTCGGAGAGGAAAGCGGAATTCCTAG

## Sheet: ASV used for health index
Dataset S1: 128 non-specific ASVs included in the microbial health inddex
ASV	dierction
TACGTAGGTGGCGAGCGTTATCCGGAATTATTGGGCGTAAAGAGGGAGCAGGCGGCACTAAGGGTCTGTGGTGAAAGATCGAAGCTTAACTTCGGTAAGCCATGGAAACCGTAGAGCTAGAGTGTGTGAGAGGATCGTGGAATTCCATGT	Health related
TACGTAGGGGGCAAGCGTTATCCGGATTTACTGGGTGTAAAGGGAGCGTAGACGGCGAGACAAGTCTGAAGTGAAAGCCCGGGGCTCAACCCCGGGACTGCTTTGGAAACTGCCTTGCTAGAGTGCTGGAGAGGTAAGTGGAATTCCTAG	Health related
TACGTATGGTGCAAGCGTTATCCGGATTTACTGGGTGTAAAGGGAGCGTAGGTGGCAAGGCAAGCCAGAAGTGAAAACCCGGGGCTCAACCGCGGGATTGCTTTTGGAACTGTCATGCTAGAGTGCAGGAGGGGTGAGCGGAATTCCTAG	Health related
AACGTAGGGTGCAAGCGTTGTCCGGAATTACTGGGTGTAAAGGGAGCGCAGGCGGGAAGACAAGTTGGAAGTGAAAACCATGGGCTCAACCCATGAATTGCTTTCAAAACTGTTTTTCTTGAGTAGTGCAGAGGTAGATGGAATTCCCGG	Health related
AACGTAGGTCACAAGCGTTGTCCGGAATTACTGGGTGTAAAGGGAGCGCAGGCGGGAAGACAAGTTGGAAGTGAAATCTATGGGCTCAACCCATAAACTGCTTTCAAAACTGTTTTTCTTGAGTAGTGCAGAGGTAGGCGGAATTCCCGG	Health related
TACGTAGGTGGCAAGCGTTGTCCGGATTTACTGGGTGTAAAGGGCGTGTAGGCGGGAGAGCAAGTCAGAAGTGAAATCTATGGGCTTAACCCATAAACTGCTTTTGAAACTGTTCTTCTTGAGTATCGGAGAGGCAGGCGGAATTCCTAG	Health related
TACGTATGGTGCAAGCGTTATCCGGATTTACTGGGTGTAAAGGGTGCGTAGGTGGCAAGGCAAGTCTGAAGTGAAAATCCGGGGCTCAACCCCGGAACTGCTTTGGAAACTGTTTAGCTAGAGTACAGGAGAGGTAAGTGGAATTCCTAG	Health related
TACGTAGGGGGCAAGCGTTATCCGGATTTACTGGGTGTAAAGGGAGCGTAGACGGTCAAGCAAGTCAGAAGTGAAAGGCTGGGGCTCAACCCCGGGACTGCTTTTGAAACTGTTTGACTAGAGTGCTGGAGAGGTAAGCGGAATTCCTAG	Health related
TACGTAGGTGGCAAGCGTTGTCCGGATTTACTGGGTGTAAAGGGCGTGCAGCCGGGCATGCAAGTCAGATGTGAAATCTCAGGGCTTAACCCTGAAACTGCATTTGAAACTGTATGTCTTGAGTGCCGGAGAGGTAATCGGAATTCCTTG	Health related
TACGGAGGATGCGAGCGTTATCCGGATTTATTGGGTTTAAAGGGAGCGCAGACGGGAGATTAAGTCAGTTGTGAAAGTTTGCGGCTCAACCGTAAAATTGCAGTTGATACTGGTTTCCTTGAGTGCAGTTGAGGCAGGCGGAATTCGTGG	Health related
TACGTAGGTGGCAAGCGTTGTCCGGATTTACTGGGTGTAAAGGGCGTGCAGCCGGGTGCGCAAGTCAGATGTGAAATCTCAGGGCTCAACCCTGAAACTGCATTTGAAACTGTGCATCTTGAGTGCCGGAGAGGTAATCGGAATTCCTTG	Health related
TACGTAGGGGGCAAGCGTTATCCGGATTTACTGGGTGTAAAGGGAGCGTAGGCGGTCTGGCAAGCCAGAAGTGAAAGCCCGGGGCTTAACCCCGGGACTGCTTTTGGAACTGTTAGACTAGAGTGTCGGAGAGGTAAGTGGAATTCCTAG	Health related
TACGTAGGGGGCAAGCGTTATCCGGATTTACTGGGTGTAAAGGGAGCGTAGACGGCGATGCAAGTCTGAAGTGAAATACCCGGGCTCAACCTGGGAACTGCTTTGGAAACTGTATGGCTAGAGTGCTGGAGAGGTAAGCGGAATTCCTAG	Health related
TACGTAGGGGGCAAGCGTTATCCGGATTTACTGGGTGTAAAGGGAGCGTAGACGGCGAGGCAAGTCTGATGTGAAAGCCTGGGGCTTAACCCCGGAACTGCATTGGAAACTGCTTTGCTGGAGTGCCGGAGAGGTAAGCGGAATTCCTAG	Health related
TACGTAGGGAGCAAGCGTTATCCGGATTTATTGGGTGTAAAGGGTGCGTAGACGGGAAGGTAAGTTAGTTGTGAAATCCCTCGGCTCAACTGAGGAACTGCGACTAAAACTGCTTTTCTTGAGTGCTGGAGAGGAAAGTGGAATTCCTAG	Health related
TACGGGGGATGCGAGCGTTATCCGGATTTATTGGGTTTAAAGGGCGCGTAGGCGGGACGCCAAGTCAGCGGTAAAAGACTGCAGCTAAACTGTAGCACGCCGTTGAAACTGGCGCCCTCGAGACGAGACGAGGGAGGCGGAACAAGTGAA	Health related
AACGTAGGTCACAAGCGTTGTCCGGAATTACTGGGTGTAAAGGGAGCGCAGGCGGGAAGACAAGTTGGAAGTGAAATCCATGGGCTCAACCCATGAACTGCTTTCAAAACTGTTTTTCTTGAGTAGTGCAGAGGTAGGCGGAATTCCCGG	Health related
TACGTAGGTGGCGAGCGTTGTCCGGATTTACTGGGCGTAAAGGGAGCGTAGGCGGATTTTTAAGTGAGATGTGAAATACTCGGGCTTAACCTGAGTGCTGCATTTCAAACTGGAAGTCTAGAGTGCAGGAGAGGAGAAGGGAATTCCTAG	Health related
TACGTAGGGGGCAAGCGTTATCCGGATTTACTGGGTGTAAAGGGAGCGTAGGCGGTCTGACAAGTCAGAAGTGAAAGCCCGGGGCTCAACTCCGGGACTGCTTTTGAAACTGCCGGACTAGATTGCAGGAGAGGTAAGTGGAATTCCTAG	Health related
TACGTAGGGGGCAAGCGTTATCCGGATTTACTGGGTGTAAAGGGAGCGTAGACGGCAAGGCAAGTCTGAAGTGAAAGCCCGGTGCTTAACGCCGGGACTGCTTTGGAAACTGTTTGGCTGGAGTGCCGGAGAGGTAAGCGGAATTCCTAG	Health related
TACGTAGGGTGCGAGCGTTAATCGGAATTACTGGGCGTAAAGGGTGCGCAGGCGGTTGAGTAAGACAGATGTGAAATCCCCGAGCTTAACTCGGGAATGGCATATGTGACTGCTCGACTAGAGTGTGTCAGAGGGAGGTGGAATTCCACG	Health related
TACGTAGGTGGCAAGCGTTGTCCGGATTTACTGGGTGTAAAGGGCGTGTAGCCGGGGAGACAAGTCAGATGTGAAATCTGGAGGCTCAACCTCCAAACTGCATTTGAAACTGTTTCTCTTGAGTATCGGAGAGGTAATCGGAATTCCTAG	Health related
TACGTAGGGGGCAAGCGTTATCCGGATTTACTGGGTGTAAAGGGAGCGTAGACGGCGAGGCAAGTCTGATGTGAAAACCCGGGGCTCAACCCCGTGACTGCATTGGAAACTGTTTTGCTTGAGTGCCGGAGAGGTAAGCGGAATTCCTAG	Health related
TACGTAGGTGGCGAGCGTTATCCGGAATTACTGGGTGTAAAGGGTGTGTAGGCGGGGAAGCAAGTCAGATGTGAAAACCAAAGGCTCAACCTTTGGCTTGCATTTGAAACTGTTTTTCTTGAGAGTGGGAGAGGTAAACGGAATTCCTAG	Health related
TACGTAGGGTGCAAGCGTTAATCGGAATTACTGGGCGTAAAGCGTGCGCAGGCGGTTCTGTAAGATAGATGTGAAATCCCCGGGCTCAACCTGGGAATTGCATATATGACTGCAGGACTTGAGTTTGTCAGAGGAGGGTGGAATTCCACG	Health related
TACGTAGGGAGCGAGCGTTGTCCGGAATTACTGGGTGTAAAGGGAGCGTAGGCGGGATCTTAAGTCAGGTGTGAAAACTATGGGCTCAACCCATAGACTGCACTTGAAACTGAGGTTCTTGAGTGAAGTAGAGGCAGGCGGAATTCCTAG	Health related
TACGTAGGGGGCAAGCGTTATCCGGATTTACTGGGTGTAAAGGGAGCGTAGACGGTTAAGCAAGTCAGAAGTGAAAGGCTGGGGCTCAACCCCGGGACTGCTTTTGAAACTGTTTAACTAGAGTGCTGGAGAGGTAAGCGGAATTCCTAG	Health related
TACGTAGGGGGCAAGCGTTATCCGGATTTACTGGGTGTAAAGGGAGCGTAGACGGCGACGCAAGTCTGAAGTGAAATACCCGGGCTCAACCTGGGAACTGCTTTGGAAACTGTGTTGCTAGAGTGCTGGAGAGGTAAGCGGAATTCCTAG	Health related
TACGTAGGGGGCGAGCGTTGTCCGGAATCACTGGGCGTAAAGGGCGCGTAGGCGGCCTAGTAAGTCAGATGTGAAAAGTGAGGGCTCAACCCTTAGAGTGCATCTGATACTGCTAGGCTTGAGTACAGAAGAGGAAAGCGGAATTCCTAG	Health related
TACGTAGGGGGCAAGCGTTATCCGGAATTACTGGGTGTAAAGGGAGCGTAGGCGGCATGGTAAGTAAGATGTGAAAGCCCGAGGCTTAACCTCGAGGATTGCATTTTAAACTATCAAGCTAGAGTACAGGAGAGGAAAGCGGAATTCCTA	Health related
TACGTAGGGGGCGAGCGTTGTCCGGAATGATTGGGCGTAAAGGGCGCGTAGGCGGCCTGCTAAGTCTGAAGTGAAAGTCCTGCTTTCAAGGTGGGAAGTGCTTTGGATACTGGTGGGCTGGAGTGCAGGAGAGGAAAGCGGAATTACCGG	Health related
TACGTAGGGGGCAAGCGTTATCCGGATTTACTGGGTGTAAAGGGAGCGTAGACGGTCAAGCAAGTCAGAAGTGAAAGGCTGGGGCTCAACCCCGGGACTGCTTTTGAAACTGTTTGACTGGAGTGCTGGAGAGGTAAGCGGAATTCCTAG	Health related
TACGTAGGGAGCGAGCGTTGTCCGGAATTACTGGGTGTAAAGGGAGCGTAGGCGGGAAAGCAAGTTGGAAGTGAAATGCATGGGCTTAACCCATGAGCTGCTTTCAAAACTGTTTTTCTTGAGTGAAGTAGAGGCAGGCGGAATTCCTAG	Health related
TACGTAGGGAGCGAGCGTTGTCCGGAATTACTGGGTGTAAAGGGAGCGTAGGCGGGATCGCAAGTCAGATGTGAAAACTATGGGCTTAACCCATAAACTGCATTTGAAACTGTGGTTCTTGAGTGAAGTAGAGGTAAGCGGAATTCCTAG	Health related
TACGTAGGTGGCAAGCGTTGTCCGGATTTACTGGGTGTAAAGGGCGTGCAGCCGGGTCTGCAAGTCAGATGTGAAATCCATGGGCTCAACCCATGAACTGCATTTGAAACTGTAGATCTTGAGTGTCGGAGGGGCAATCGGAATTCCTAG	Health related
TACGTAGGTGGCAAGCGTTGTCCGGAATTACTGGGTGTAAAGGGTGCGCAGGCGGGATTGCAAGTTGGATGTGAAATACCGGGGCTTAACCCCGGAGCTGCATCCAAAACTGTAGTTCTTGAGTGGAGTAGAGGTAAGCGGAATTCCGAG	Health related
TACGTAGGGGGCAAGCGTTATCCGGATTTACTGGGTGTAAAGGGAGCGTAGACGGCAGCGCAAGTCTGAAGTGAAAGCCCGGGGCTCAACCCCGGAATGGCTTTGGAAACTGTGCAGCTAGAGTACCGGAGGGGTAAGCGGAATTCCTAG	Health related
TACGTAGGTGGCAAGCGTTGTCCGGATTTACTGGGTGTAAAGGGCGTGTAGCCGGGAAGGCAAGTCAGATGTGAAATCCACGGGCTTAACTCGTGAACTGCATTTGAAACTACTTTTCTTGAGTATCGGAGAGGCAATCGGAATTCCTAG	Health related
TACGTAGGGGGCAAGCGTTATCCGGATTTACTGGGTGTAAAGGGAGCGCAGACGGCACTGCAAGTCTGAAGTGAAAGCCCGGGGCTCAACCCCGGGACTGCTTTGGAAACTGTAGAGCTAGAGTGCTGGAGAGGCAAGCGGAATTCCTAG	Health related
AACGTAGGTCACAAGCGTTGTCCGGAATTACTGGGTGTAAAGGGAGCGCAGGCGGGCGATCAAGTTGGAAGTGAAATCCATGGGCTCAACCCATGAACTGCTTTCAAAACTGGTCGTCTTGAGTAGTGCAGAGGTAGGCGGAATTCCCGG	Health related
TACGTAGGGGGCAAGCGTTATCCGGATTTACTGGGTGTAAAGGGAGCGTAGACGGATGGACAAGTCTGATGTGAAAGGCTGGGGCTCAACCCCGGGACTGCATTGGAAACTGCCCGTCTTGAGTGCCGGAGAGGTAAGCGGAATTCCTAG	Health related
TACGTATGGTGCAAGCGTTATCCGGATTTACTGGGTGTAAAGGGAGCGCAGGCGGTGCGGCAAGTCTGATGTGAAAGCCCGGGGCTCAACCCCGGTACTGCATTGGAAACTGTCGTACTAGAGTGTCGGAGGGGTAAGCGGAATTCCTAG	Health related
TACGTAGGTGGCAAGCGTTGTCCGGATTTACTGGGTGTAAAGGGCGTGTAGCCGGGAGGGCAAGTCAGATGTGAAATCCACGGGCTCAACTCGTGAACTGCATTTGAAACTACTCTTCTTGAGTATCGGAGAGGCAATCGGAATTCCTAG	Health related
TACGTAGGGGGCAAGCGTTATCCGGATTTACTGGGTGTAAAGGGAGCGTAGACGGCTTTGCAAGTCTGACGTGAAAATCCGGGGCTCAACCCCGGAACTGCGTTGGAAACTGTGAGGCTTGAGTGCCGGAGAGGTAAGCGGAATTCCTAG	Health related
TACGTAGGGGGCAAGCGTTATCCGGATTTACTGGGTGTAAAGGGAGCGTAGACGGAATGGCAAGTCTGATGTGAAAGGCCGGGGCTCAACCCCGGGACTGCATTGGAAACTGTCAATCTAGAGTACCGGAGGGGTAAGTGGAATTCCTAG	Health related
TACGTATGGAGCAAGCGTTATCCGGATTTACTGGGTGTAAAGGGAGCGTAGGCGGTCTTATAAGTCTGATGTGAAAGCCCGGGGCTCAACCCCGGGACTGCATTGGAAACTGTAGGACTAGAGTGTCGGAGGGGTAAGTGGAATTCCTAG	Health related
TACGTATGGGGCAAGCGTTATCCGGATTTACTGGGTGTAAAGGGAGCGTAGGCGGTAAGACAAGTCAGAAGTGAAAGGCTGGGGCTCAACCCTGGGACTGCTTTTGAAACTGTCTAACTAGAGTGCAGGAGAGGTAAGTGGAATTCCTAG	Health related
TACGTAGGTGGCAAGCGTTATCCGGATTTACTGGGTGTAAAGGGCGCGTAGGCGGGGATACAAGTCAGATGTGAAATCTATGGGCTTAACCCATAAACTGCATTTGAAACTGTATCTCTTGAGTGTCGGAGAGGTAGACGGAATTCCTAG	Health related
TACGTAGGGAGCAAGCGTTATCCGGATTTATTGGGTGTAAAGGGTGCGTAGACGGGAAATTAAGTTAGTTGTGAAAGCCCTCGGCTTAACTGAGGAACTGCAACTAAAACTGGTTTTCTTGAGTGCAGGAGAGGTAAGTGGAATTCCTAG	Health related
TACGTAGGGAGCAAGCGTTATCCGGATTTATTGGGTGTAAAGGGTGCGTAGACGGGAGATTAAGTTAGTTGTGAAAGCCCTCGGCTTAACTGAGGAATTGCAACTAAAACTGGTTTTCTTGAGTGCAGGAGAGGTAAGTGGAATTCCTAG	Health related
TACGGAGGATTCGAGCGTTATCCGGATTTATTGGGTTTAAAGGGAGCGTAGGCGGGTTGTTAAGTCAGTTGTGAAAGTTTGCGGCTCAACCGTAAAATTGCAGTTGATACTGGCGACCTTGAGTGCAACAGAGGTAGGCGGAATTCGTGG	Health related
TACGTAGGGGGCAAGCGTTATCCGGATTTACTGGGTGTAAAGGGAGCGTAGACGGCCGTGCAAGTCTGATGTGAAAGGCTGGGGCTCAACCCCGGGACTGCATTGGAAACTGTATGGCTGGAGTGCCGGAGAGGTAAGCGGAATTCCTAG	Health related
TACGTAGGGAGCAAGCGTTGTCCGGATTTACTGGGTGTAAAGGGTGCGTAGGCGGCTTTGCAAGTCAGATGTGAAATCTATGGGCTCAACCCATAAACTGCATTTGAAACTGTAGAGCTTGAGTGAAGTAGAGGCAGGCGGAATTCCCCG	Health related
TACGTAGGTGACAAGCGTTGTCCGGATTTACTGGGTGTAAAGGGCGCGTAGGCGGACTGTCAAGTCAGTCGTGAAATACCGGGGCTTAACCCCGGGGCTGCGATTGAAACTGACAGCCTTGAGTATCGGAGAGGAAAGCGGAATTCCTAG	Health related
TACGTATGGAGCAAGCGTTATCCGGATTTACTGGGTGTAAAGGGAGTGTAGGTGGCCAGGCAAGTCAGAAGTGAAAGCCCGGGGCTCAACCCCGGGACTGCTTTTGAAACTGCAGGGCTAGAGTGCAGGAGGGGCAAGTGGAATTCCTAG	Health related
TACGTATGGTGCAAGCGTTATCCGGATTTACTGGGTGTAAAGGGAGCGCAGGCGGTCTGGCAAGTCTGATGTGAAAATCCGGGGCTCAACTCCGGAACTGCATTGGAAACTGTCAGACTAGAGTGTCGGAGAGGTAAGTGGAATTCCTAG	Health related
TACGTATGGAGCAAGCGTTATCCGGATTTACTGGGTGTAAAGGGAGTGTAGGTGGTATCACAAGTCAGAAGTGAAAGCCCGGGGCTCAACCCCGGGACTGCTTTTGAAACTGTGGAACTGGAGTGCAGGAGAGGTAAGTGGAATTCCTAG	Health related
TACGTAGGGGGCAAGCGTTATCCGGATTTACTGGGTGTAAAGGGAGCGTAGACGGTTTTGCAAGTCTGAAGTGAAAGCCCGGGGCTTAACCCCGGGACTGCTTTGGAAACTGTAGGACTAGAGTGCAGGAGAGGTAAGTGGAATTCCTAG	Health related
TACGTAGGTTGCAAGCGTTGTCCGGAATTACTGGGTGTAAAGGGCGTGTAGGCGGAGCTGCAAGTCAGATGTGAAATCCCGGGGCTCAACCCCGGAACTGCATTTGAAACTGTAGCCCTTGAGTATCGGAGAGGCAAGCGGAATTCCTAG	Health related
TACGTATGGAGCAAGCGTTATCCGGATTTACTGGGTGTAAAGGGTGCGTAGGTGGCAGTGCAAGTCAGATGTGAAAGGCCGGGGCTCAACCCCGGAGCTGCATTTGAAACTGCATAGCTAGAGTACAGGAGAGGCAGGCGGAATTCCTAG	Health related
TACGGAGGATCCGAGCGTTATCCGGATTTATTGGGTTTAAAGGGAGCGTAGGCGGGTGCTTAAGTCAGTTGTGAAAGTTTGCGGCTCAACCGTAAAATTGCAGTTGATACTGGGCGCCTTGAGTGCAGCATAGGTAGGCGGAATTCGTGG	Health related
TACGTAGGGGGCAAGCGTTATCCGGATTTACTGGGTGTAAAGGGAGCGTAGACGGTTTTGCAAGTCTGAAGTGAAAGCCCGGGGCTTAACCCCGGGACTGCTTTGGAAACTGTAGAACTAGAGTGCAGGAGAGGTAAGTGGAATTCCTAG	Health related
TACGTATGGGGCGAGCGTTATCCGGATTCATTGGGCGTAAAGCGCGCGTAGGCGGAGCGCTAAGCGGGACCTCTAACCCGAGGGCTCAACCCCCGGCCGGGTCCCGAACTGGCGCTCTCGAGTGCGGTAGGGGAGAGCGGAATTCCCGGT	Health related
TACGTAGGGGGCAAGCGTTGTCCGGAATAATTGGGCGTAAAGGGCGCGTAGGCGGCTCGGTAAGTCTGGAGTGAAAGTCCTGCTTTTAAGGTGGGAATTGCTTTGGATACTGTCGGGCTTGAGTGCAGGAGAGGTTAGTGGAATTCCCAG	Health related
TACGTAGGTGGCAAGCGTTGTCCGGAATTACTGGGTGTAAAGGGAGCGTAGGCGGGATGCCAAGTCAGCTGTGAAAACTATGGGCTTAACCTGTAGACTGCAGTTGAAACTGGTATTCTTGAGTGAAGTAGAGGTTGGCGGAATTCCGAG	Health related
TACGTAGGGGGCAAGCGTTATCCGGATTTACTGGGTGTAAAGGGAGCGCAGGCGGTCTGGCAAGTCTGATGTGAAATCCCGGGGCTCAACTCCGGAATTGCATTGGAAACTGTCAGACTAGAGTGCCGGAGAGGTAAGTGGAATTCCTAG	Health related
TACGTATGGAGCAAGCGTTATCCGGATTTACTGGGTGTAAAGGGAGCGTAGGCGGTCCTGCAAGTCTGATGTGAAAGGCCGGGGCTCAACCCCGGGACTGCATTGGAAACTGTAGGACTAGAGTGTCGGAGGGGTAAGTGGAATTCCTAG	Health related
TACGTAGGTGGCAAGCGTTGTCCGGATTTACTGGGTGTAAAGGGCGTGCAGCCGGGAATGCAAGTCAGATGTGAAATCCATGGGCTTAACCCATGAACTGCATTTGAAACTGTATTTCTTGAGTACTGGAGAGGCAATCGGAATTCCTAG	Health related
TACGTAGGGGGCAAGCGTTATCCGGATTTACTGGGTGTAAAGGGAGCGTAGACGGCTAAGCAAGTCAGAAGTGAAAGGCTGGGGCTCAACCCCGGGACTGCTTTTGAAACTGTTTGGCTAGAGTGCTGGAGAGGTAAGCGGAATTCCTAG	Health related
TACGTATGGGGCAAGCGTTATCCGGATTTACTGGGTGTAAAGGGAGCGTAGGCGGCATGGCAAGTCAGAAGTGAAAGCCTGGGGCTCAACCCCGGAATTGCTTTTGAAACTGTCAGGCTAGAGTGTCGGAGGGGTAAGCGGAATTCCTAG	Health related
TACGGAGGATCCGAGCGTTATCCGGATTTATTGGGTTTAAAGGGAGCGTAGATGGGTTGTTAAGTCAGTTGTGAAAGTTTGCGGCTCAACCGTAAAATTGCAATTGATACTGGCAGTCTTGAGTACAGTTGAGGTAGGCGGAATTCGTGG	Health related
TACGGAGGATGCGAGCGTTATCCGGATTTATTGGGTTTAAAGGGTGCGTAGGTGGTGATTTAAGTCAGCGGTGAAAGTTTGTGGCTCAACCATAAAATTGCCGTTGAAACTGGGTTACTTGAGTGTGTTTGAGGTAGGCGGAATGCGTGG	Health related
TACGTAGGGGGCAAGCGTTATCCGGATTTACTGGGTGTAAAGGGAGCGTAGACGGCATGGCAAGTCTGAAGTGAAATGCGGGGGCTCAACCCCTGAACTGCTTTGGAAACTGTCAGGCTGGAGTGCAGGAGAGGTAAGTGGAATTCCTAG	Health related
TACGTAGGGGGCAAGCGTTATCCGGATTTACTGGGTGTAAAGGGAGCGTAGACGGAAGAGCAAGTCTGATGTGAAAGGCTGGGGCTTAACCCCAGGACTGCATTGGAAACTGTTTTTCTTGAGTGCCGGAGAGGTAAGCGGAATTCCTAG	Health related
TACGTAGGTGGCGAGCGTTGTCCGGAATTACTGGGTGTAAAGGGAGTGTAGGCGGGAAGGCAAGTCAGAAGTGAAAATTATGGGCTTAACCCATAACCTGCTTTTGAAACTGTTTTTCTTGAGTGAGGCAGAGGCAAGCGGAATTCCTAG	Health related
TACGTAGGTGGCAAGCGTTGTCCGGATTTACTGGGTGTAAAGGGCGTGTAGGCGGAGATGCAAGTCAGATGTGAAATCCCCGGGCTTAACCCGGGAACTGCATTTGAAACTGTATCCCTTGAGTATCGGAGAGGCAGGCGGAATTCCTAG	Health related
TACGTAGGGAGCAAGCGTTATCCGGATTTATTGGGTGTAAAGGGTGCGTAGACGGGACAACAAGTTAGTTGTGAAATCCCTCGGCTTAACTGAGGAACTGCAACTAAAACTATTGTTCTTGAGTGTTGGAGAGGAAAGTGGAATTCCTAG	Health related
TACGGAGGATCCAAGCGTTATCCGGATTTATTGGGTTTAAAGGGTGCGTAGGCGGTTTAGTAAGTCAGCGGTGAAATTTTGGTGCTTAACACCAAACGTGCCGTTGATACTGCTGGGCTAGAGAGTAGTTGCGGTAGGCGGAATGTATGG	Health related
TACGTATGGTGCAAGCGTTATCCGGATTTACTGGGTGTAAAGGGTGCGTAGGTGGTGAGACAAGTCTGAAGTGAAAATCCGGGGCTTAACCCCGGAACTGCTTTGGAAACTGCCTGACTAGAGTACAGGAGAGGTAAGTGGAATTCCTAG	Health related
TACGTAGGGGGCGAGCGTTATCCGGATTTACTGGGTGTAAAGGGAGCGTAGACGGCGTATCAAGTCTGATGTGAAAGGCAGGGGCTTAACCCCTGGACTGCATTGGAAACTGGTATGCTTGAGTGCCGGAGGGGTAAGCGGAATTCCTAG	Health related
TACGGGGGATGCGAGCGTTATCCGGATTTATTGGGTTTAAAGGGCGCGTAGGCGGGACGACAAGTCAGCGGTAAAAGACTGCAGCTAAACTGTAGCACGCCGTTGAAACTGTCGACCTGGAGACGAGACGAGGGAGGCGGAACAAGTGAA	Health related
TACGTAGGTGGCAAGCGTTGTCCGGATTTACTGGGTGTAAAGGGCGTGTAGGCGGGGCTGCAAGTCAGAAGTGAAATCCATGGGCTTAACCCATGAACTGCTTTTGAAACTGTGGCTCTTGAGTATCGGAGAGGCAGGCGGAATTCCTAG	Health related
AACATAGGGGGCAAGCGTTGTCCGGAATCACTGGGCGTAAAGGGCGCGTAGGTGGTCTGTTAAGTCAGATGTGAAATGTAAGGGCTCAACCCTTAACGTGCATCTGATACTGGCAGACTTGAGTGCGGAAGAGGCAAGTGGAATTCCTAG	Health related
TACGGAGGATTCAAGCGTTATCCGGATTTATTGGGTTTAAAGGGTGCGTAGGCGGTTTGATAAGTTAGAGGTGAAATGTTAGGGCTCAACCCTGAAACTGCCTCTAATACTGTTGGACTAGAGAGTAGTTGCGGTAGGCGGAATGTATGG	Health related
TACGGAAGGTCCGGGCGTTATCCGGATTTATTGGGTTTAAAGGGAGCGTAGGCCGTTTGGTAAGCGTGTTGTGAAATGTCGGGGCTCAACCTGGGCATTGCAGCGCGAACTGCCAGACTTGAGTGCGCAGGAAGTAGGCGGAATTCGTCG	Health related
TACGTATGGAGCAAGCGTTATCCGGATTTACTGGGTGTAAAGGGAGTGTAGGTGGCCATGCAAGTCAGAAGTGAAAATCCGGGGCTCAACCCCGGAACTGCTTTTGAAACTGTGAGGCTAGAGTGCAGGAGGGGTGAGTGGAATTCCTAG	Health related
TACGTAGGGGGCGAGCGTTGTCCGGAATTACTGGGCGTAAAGGGAGCGTAGGCGGTCTGATAAGTTGGATGTGAAATACCCGGGCTTAACTTGGGGGGTGCATCCAATACTGTTGGACTAGAGTACAGGAGAGGAAAGCGGAATTCCTAG	Health related
TACGTAGGTGGCAAGCGTTATCCGGATTTACTGGGTGTAAAGGGCGTGTAGGCGGGAAAGCAAGTCAGATGTGAAAACTGTGGGCTCAACCCACAGCCTGCATTTGAAACTGTTTTTCTTGAGTACTGGAGAGGCAGATGGAATTCCTAG	Health related
TACGTAGGGGGCAAGCGTTATCCGGAATTACTGGGTGTAAAGGGTGAGTAGGCGGCATGACAAGTAAGATGTGAAAGCCCGTGGCTTAACCACGGGATTGCATTTTAAACTGTTGAGCTAGAGTACAGGAGAGGAAAGCGGAATTCCCAG	Health related
TACGGAGGATCCGAGCGTTATCCGGATTTATTGGGTTTAAAGGGAGCGTAGGCGGGTGCTTAAGTCAGTTGTGAAAGTTTGCGGCTCAACCGTAAAATTGCAGTTGATACTGGGTACCTTGAGTGCAGCATAGGTAGGCGGAATTCGTGG	Health related
TACGTAGGTTGCAAGCGTTGTCCGGATTTACTGGGTGTAAAGGGCGTGTAGGCGGAGATGCAAGTTAGGAGTGAAATCTATGGGCTCAACCCATAAACTGCTTCTAAAACTGTATCCCTTGAGTATCGGAGAGGCAAGCGGAATTCCTAG	Health related
TACGTAGGTGGCAAGCGTTGTCCGGATTTACTGGGTGTAAAGGGCGTGTAGGCGGGATTGCAAGTCAGGCGTGAAAACCAGGGGCTCAACCTCTGGCCTGCGTTTGAAACTGTAGTTCTTGAGTACTGGAGAGGTTGACGGAATTCCTAG	Health related
TACGTAGGGGGCAAGCGTTATCCGGATTTACTGGGTGTAAAGGGAGCGTAGACGGCGACGCAAGTCTGAAGTGAAATACCCGGGCTCAACCTGGGAACTGCTTTGGAAACTGTGTTGCTGGAGTGCTGGAGAGGTAAGCGGAATTCCTAG	Health related
TACGTAGGGGGCAAGCGTTATCCGGATTTACTGGGTGTAAAGGGAGCGTAGACGGCAAGGCAAGTCTGAAGTGAAAGCCCGGTGCTTAACGCCGGGACTGCTTTGGAAACTGTTTAGCTGGAGTGCCGGAGAGGTAAGCGGAATTCCTAG	Health related
TACGTAGGGGGCAAGCGTTATCCGGATTTACTGGGTGTAAAGGGAGCGTAGACGGCAAGGCAAGTCTGATGTGAAAGGCTGGGGCTCAACCCCGGGACTGCATTGGAAACTGTCCTGCTGGAGTGCCGGAGAGGTAAGCGGAATTCCTAG	Health related
TACGTAGGGGGCAAGCGTTATCCGGATTTACTGGGTGTAAAGGGAGCGTAGACGGCATTGCAAGCCAGATGTGAAAGCCCGGGGCTCAACCCCGGGACTGCATTTGGAACTGTAGAGCTAGAGTGTCGGAGAGGCAAGTGGAATTCCTAG	Health related
AACGTAGGGTGCTAGCGTTGTCCGGAATTACTGGGTGTAAAGGGAGCGCAGGTGGCAGTGCAAGTTGGATGTAAAATCTACGGGCTCAACCCGTATAAGCATTCAAAACTGTGCAGCTTGAGTGAAGTAGAGGTAGGTGGAATTTCCGGT	Health related
TACGTAGGTGGCAAGCGTTGTCCGGATTTATTGGGCGTAAAGCGAGCGCAGGCGGTTTCTTAAGTCTGATGTGAAAGCCCCCGGCTCAACCGGGGAGGGTCATTGGAAACTGGGAAACTTGAGTGCAGAAGAGGAGAGTGGAATTCCATG	Disease related
TACGTATGGTGCAAGCGTTATCCGGATTTACTGGGTGTAAAGGGAGCGTAGACGGATAGGCAAGTCTGGAGTGAAAACCCAGGGCTCAACCCTGGGACTGCTTTGGAAACTGCAGATCTGGAGTGCCGGAGAGGTAAGCGGAATTCCTAG	Disease related
TACGTAGGGAGCGAGCGTTGTCCGGATTTACTGGGTGTAAAGGGTGCGTAGGCGGATCTGCAAGTCAGTAGTGAAATCCCAGGGCTTAACCCTGGAACTGCTATTGAAACTGTGGGTCTTGAGTGAGGTAGAGGCAGGCGGAATTCCCGG	Disease related
TACGTAGGTCCCGAGCGTTGTCCGGATTTATTGGGCGTAAAGGGAGCGCAGGCGGTCAGGAAAGTCTGGAGTAAAAGGCTATGGCTCAACCATAGTGTGCTCTGGAAACTGTCTGACTTGAGTGCAGAAGGGGAGAGTGGAATTCCATGT	Disease related
TACGTAGGGGGCGAGCGTTATCCGGATTCATTGGGCGTAAAGCGCGCGTAGGCGGCGCGCCAAGCGGAACCTCTAACCTCGGGGCTCAACCTCGAGCCGGGTTCCGAACTGGCGCGCTCGAGTTCGGTAGAGGCAGGCGGAATTCCCGGT	Disease related
TACGTAGGGGGCAAGCGTTATCCGGATTTACTGGGTGTAAAGGGAGCGTAGACGGAAGAGCAAGTCTGATGTGAAAGGCTGGGGCTTAACCCCAGGACTGCATTGGAAACTGTTGTTCTAGAGTGCCGGAGAGGTAAGCGGAATTCCTAG	Disease related
AACGTAGGGTGCAAGCGTTGTCCGGAATTACTGGGTGTAAAGGGAGCGCAGGCGGATTGGCAAGTTGGGAGTGAAATCTATGGGCTCAACCCATAAATTGCTTTCAAAACTGTCAGTCTTGAGTGGTGTAGAGGTAGGCGGAATTCCCGG	Disease related
TACGTAGGGGGCAAGCGTTATCCGGATTTACTGGGTGTAAAGGGAGCGTAGACGGCATGGCAAGCCAGATGTGAAAACCCAGGGCTCAACCTTGGGATTGCATTTGGAACTGCCAGGCTGGAGTGCAGGAGAGGTAAGCGGAATTCCTAG	Disease related
TACGTATGGTGCAAGCGTTATCCGGATTTACTGGGTGTAAAGGGAGCGTAGACGGTTGTGTAAGTCTGATGTGAAAGCCCGGGGCTCAACCCCGGGACTGCATTGGAAACTATGTAACTAGAGTGTCGGAGAGGTAAGCGGAATTCCTAG	Disease related
TACGTAGGTGGCAAGCGTTGTCCGGAATTATTGGGCGTAAAGCGCGCGCAGGCGGATAGGTCAGTCTGTCTTAAAAGTTCGGGGCTTAACCCCGTGATGGGATGGAAACTGCCAATCTAGAGTATCGGAGAGGAAAGTGGAATTCCTAGT	Disease related
TACGTAGGTGGCAAGCGTTGTCCGGATTTATTGGGCGTAAAGCGAGCGCAGGCGGTTTCTTAAGTCTGATGTGAAAGCCCCCGGCTCAACCGGGGAGGGTCATTGGAAACTGGGAGACTTGAGTGCAGAAGAGGAGAGTGGAATTCCATG	Disease related
TACGTAGGTGGCAAGCGTTATCCGGATTTACTGGGTGTAAAGGGCGTGTAGGCGGGATTGCAAGTCAGATGTGAAAACTGGGGGCTCAACCTCCAGCCTGCATTTGAAACTGTAGTTCTTGAGTGCTGGAGAGGCAATCGGAATTCCGTG	Disease related
TACGTAGGGGGCAAGCGTTATCCGGATTTACTGGGTGTAAAGGGAGCGTAGACGGCATGGCAAGTCTGAAGTGAAAACCCAGGGCTCAACCCTGGGACTGCTTTGGAAACTGTCAAGCTAGAGTGCAGGAGAGGTAAGTGGAATTCCTAG	Disease related
TACGTAGGTGGCAAGCGTTATCCGGATTTATTGGGCGTAAAGCGAGCGCAGGCGGTTGCTTAGGTCTGATGTGAAAGCCTTCGGCTTAACCGAAGAAGTGCATCGGAAACCGGGCGACTTGAGTGCAGAAGAGGACAGTGGAACTCCATG	Disease related
TACGTAGGGGGCAAGCGTTATCCGGATTTACTGGGTGTAAAGGGAGCGTAGACGGCATGGCAAGTCTGAAGTGAAAGCCCGGGGCTCAACCCCGGGACTGCTTTGGAAACTGTCAGGCTAGAGTGCTGGAGAGGTAAGTGGAATTCCTAG	Disease related
TACGTAGGGGGCAAGCGTTATCCGGATTTACTGGGTGTAAAGGGAGCGTAGACGGAGCAGCAAGTCTGATGTGAAAGGCGGGGGCTCAACCCCCGGACTGCATTGGAAACTGTTGATCTTGAGTACCGGAGAGGTAAGCGGAATTCCTAG	Disease related
TACGTAGGGGGCAAGCGTTATCCGGATTTACTGGGTGTAAAGGGAGCGTAGACGGCATGGCAAGCCAGATGTGAAAGCCCGGGGCTCAACCCCGGGACTGCATTTGGAACTGTCAGGCTAGAGTGTCGGAGAGGAAAGCGGAATTCCTAG	Disease related
TACGTAGGGAGCAAGCGTTGTCCGGATTTACTGGGTGTAAAGGGTGCGTAGGCGGTTTGGTAAGTCAGAAGTGAAATCCATGGGCTTAACCCATGAACTGCTTTTGAAACTATCGAACTTGAGTGAAGTAGAGGTAGGCGGAATTCCCGG	Disease related
TACGTAGGGGGCAAGCGTTATCCGGATTTACTGGGTGTAAAGGGAGCGTAGACGGTAAAGCAAGTCTGAAGTGAAAGCCCGCGGCTCAACTGCGGGACTGCTTTGGAAACTGTTTAACTGGAGTGTCGGAGAGGTAAGTGGAATTCCTAG	Disease related
TACGTAGGGGGCAAGCGTTATCCGGATTTACTGGGTGTAAAGGGAGCGTAGACGGCATGACAAGCCAGATGTGAAAACCCAGGGCTCAACCCTGGGACTGCATTTGGAACTGCCAGGCTGGAGTGCAGGAGAGGTAAGCGGAATTCCTAG	Disease related
TACGTAGGGCGCGAGCGTTGTCCGGAATTATTGGGCGTAAAGAGCTTGTAGGCGGTTTGTCGCGTCTGCTGTGAAAGGCCGGGGCTTAACCCCGTGTATTGCAGTGGGTACGGGCAGACTAGAGTGCAGTAGGGGAGACTGGAATTCCTG	Disease related
TACGTAGGGGGCAAGCGTTATCCGGAATTACTGGGTGTAAAGGGTGCGTAGGTGGCATGGTAAGTCAGAAGTGAAAGCCCGGGGCTTAACCCCGGGACTGCTTTTGAAACTGTCATGCTGGAGTGCAGGAGAGGTAAGCGGAATTCCTAG	Disease related
TACGTAGGGAGCGAGCGTTATCCGGATTCATTGGGCGTAAAGAGCGCGTAGGCGGCCTCTCAAGCGGGATCTCTAATCCGAGGGCTCAACCCCCGGCCGGATCCCGAACTGGGAGGCTCGAGTTCGGTAGAGGCAGGCGGAATTCCCGGT	Disease related
TACGTAGGGGGCAAGCGTTATCCGGATTTACTGGGTGTAAAGGGAGCGTAGACGGCGAAGCAAGTCTGAAGTGAAAACCCAGGGCTCAACCCTGGGACTGCTTTGGAAACTGTTTTGCTAGAGTGTCGGAGAGGTAAGTGGAATTCCTAG	Disease related
TACGTAGGGGGCAAGCGTTATCCGGATTTACTGGGTGTAAAGGGAGCGTAGACGGCGACGCAAGTCTGGAGTGAAAGCCCGGGGCCCAACCCCGGGACTGCTTTGGAAACTGTGCTGCTGGAGTGCAGGAGAGGTAAGTGGAATTCCTAG	Disease related
TACGTAGGTGGCAAGCGTTATCCGGAATCATTGGGCGTAAAGGGTGCGTAGGTGGCGTACTAAGTCTGTAGTAAAAGGCAATGGCTCAACCATTGTAAGCTATGGAAACTGGTATGCTGGAGTGCAGAAGAGGGCGATGGAATTCCATGT	Disease related
TACGTAGGTGGCAAGCGTTGTCCGGATTTATTGGGCGTAAAGGGAACGCAGGCGGTCTTTTAAGTCTGATGTGAAAGCCTTCGGCTTAACCGGAGTAGTGCATTGGAAACTGGAAGACTTGAGTGCAGAAGAGGAGAGTGGAACTCCATG	Disease related
TACGTAGGGGGCAAGCGTTATCCGGATTTACTGGGTGTAAAGGGAGCGTAGACGGTTAAGCAAGTCTGAAGTGAAAGCCCGGGGCTCAACCCCGGTACTGCTTTGGAAACTGTTTGACTTGAGTGCAGGAGAGGTAAGTGGAATTCCTAG	Disease related
TACGTAGGGGGCAAGCGTTATCCGGATTTACTGGGTGTAAAGGGAGCGTAGACGGAAGAGCAAGTCTGATGTGAAAGGCTGGGGCTTAACCCCAGGACTGCATTGGAAACTGTTTTTCTAGAGTGCCGGAGAGGTAAGCGGAATTCCTAG	Disease related
TACGTAGGGGGCAAGCGTTATCCGGATTTACTGGGTGTAAAGGGAGCGTAGACGGCAGTGCAAGTCTGAAGTGAAAGCCCGGGGCTCAACCCCGGGACTGCTTTGGAAACTGTGCAGCTAGAGTGTCGGAGAGGCAAGCGGAATTCCTAG	Disease related
TACGTAGGTGGCGAGCGTTATCCGGATTTACTGGGCGTAAAGGGAGCGTAGGCGGATGATTAAGTGGGATGTGAAATACCCGGGCTCAACTTGGGTGCTGCATTCCAAACTGGTTATCTAGAGTGCAGGAGAGGAGAGTGGAATTCCTAG	Disease related
