# Supplementary material for: Supplementation with endogenous healthy gut metabolites reverses the disruptions of in vitro and ex vivo epithelial functions induced by fecal content from IBD patients
Source: Gut Microbes. 2025 Dec 15;17(1):2597568. doi: 10.1080/19490976.2025.2597568 (PMC12710890; doi:10.1080/19490976.2025.2597568)
Supplement: Supplementary Material — DatasetS2_Apr15_2025_eedits.xlsx [file KGMI_A_2597568_SM6606.xlsx]

## Sheet: 45_metabolites_DE_IBD_vs_Ctl
Meatbolite name	calour_stat	pval	qval	direction
Galactose 1-Phosphate	-19.275	0.000999001	0.0131951	controls
Glucose 6-Phosphate	-19.125	0.000999001	0.0131951	controls
Ribose phosphate	-18.75	0.000999001	0.0131951	controls
Fructose-6-phosphate	-18.75	0.000999001	0.0131951	controls
Azelate	-17.475	0.001998	0.023347	controls
2-Hydroxypyridine	-17.175	0.000999001	0.0131951	controls
Diethyl 2-Methyl-3-Oxosuccinate	-16.8	0.000999001	0.0131951	controls
Indole-3-Pyruvate	-16.725	0.000999001	0.0131951	controls
Homocysteine Thiolactone	-16.5	0.000999001	0.0131951	controls
Indole-3-Methyl Acetate	-16.35	0.001998	0.023347	controls
N-Acetylmethionine	-15.9	0.000999001	0.0131951	controls
3-Hydroxyoctanoic acid	-15.6	0.000999001	0.0131951	controls
Cytosine	-15	0.000999001	0.0131951	controls
Adenosine	-14.85	0.000999001	0.0131951	controls
Pyridoxal	-14.85	0.000999001	0.0131951	controls
Ethyl 3-Indoleacetate	-14.775	0.000999001	0.0131951	controls
Adenine	-14.4	0.000999001	0.0131951	controls
Salsolinol	-14.1	0.002997	0.0314685	controls
Methyl Vanillate	-14.1	0.003996	0.0395542	controls
5-Deoxyadenosine	-13.725	0.002997	0.0314685	controls
Ascorbic acid	-13.2	0.003996	0.0395542	controls
trans-3-Hexenoic acid	-12.975	0.00799201	0.0743962	controls
Nicotinate	-12.45	0.00699301	0.0671147	controls
N-Acetylserotonin	-12.15	0.013986	0.0983239	controls
10-HAD	-12.075	0.012987	0.0979735	controls
Heptanoic acid	-11.85	0.011988	0.0972873	controls
10-Hydroxydecanoic acid	-11.625	0.011988	0.0972873	controls
Stearic acid	-11.55	0.011988	0.0972873	controls
Indoxyl-Glucoside	-11.475	0.010989	0.0966256	controls
Cortisone	-11.4	0.012987	0.0979735	controls
Asparagine	11.85	0.012987	0.0979735	CD,UC
Lauroylcarnitine	12.1125	0.013986	0.0983239	CD,UC
Norvaline	12.375	0.013986	0.0983239	CD,UC
Tryptophan	13.125	0.00899101	0.0812901	CD,UC
Docosahexaenoic acid	14.325	0.000999001	0.0131951	CD,UC
Taurine	14.4	0.002997	0.0314685	CD,UC
Histidine	15.3	0.001998	0.023347	CD,UC
Palmitoyl-carnitine	16.275	0.000999001	0.0131951	CD,UC
Cystine	17.1	0.000999001	0.0131951	CD,UC
2-Deoxy-D-Glucose 6-phosphate	17.4375	0.000999001	0.0131951	CD,UC
Cholate	17.55	0.000999001	0.0131951	CD,UC
Arachidonic acid	19.275	0.000999001	0.0131951	CD,UC
"all-cis-4,7,10,13,16-Docosapentaenoic acid"	20.475	0.000999001	0.0131951	CD,UC
"cis-7,10,13,16-Docosatetraenoic acid"	20.775	0.000999001	0.0131951	CD,UC
"5(Z),8(Z),11(Z)-Eicosatrienoic Acid"	21	0.000999001	0.0131951	CD,UC

## Sheet: pathways_enrichment
Pathway	Total Cmpd	Hits	Statistic Q	Expected Q	Raw p	Holm p	FDR	Direction
Nucleotide Sugars Metabolism	5	2	16.555	1.6949	0.00041753	0.012108	0.0054878	Controls
Galactose Metabolism	13	2	16.555	1.6949	0.00041753	0.012108	0.0054878	Controls
Lactose Synthesis	5	1	17.155	1.6949	0.0010022	0.02706	0.0054878	Controls
Vitamin B6 Metabolism	4	1	15.745	1.6949	0.0016959	0.044093	0.0054878	Controls
Valine, Leucine and Isoleucine Degradation	14	1	15.745	1.6949	0.0016959	0.044093	0.0054878	Controls
Inositol Metabolism	4	1	15.397	1.6949	0.0019294	0.046305	0.0054878	Controls
Starch and Sucrose Metabolism	7	1	15.397	1.6949	0.0019294	0.046305	0.0054878	Controls
Inositol Phosphate Metabolism	4	1	15.397	1.6949	0.0019294	0.046305	0.0054878	Controls
Pentose Phosphate Pathway	11	3	14.274	1.6949	0.0020864	0.046305	0.0054878	Controls
Warburg Effect	22	3	14.274	1.6949	0.0020864	0.046305	0.0054878	Controls
Glycolysis	10	2	14.349	1.6949	0.0022708	0.046305	0.0054878	Controls
Gluconeogenesis	12	2	14.349	1.6949	0.0022708	0.046305	0.0054878	Controls
Amino Sugar Metabolism	10	1	14.287	1.6949	0.0029056	0.049395	0.0056175	Controls
Fructose and Mannose Degradation	9	1	14.287	1.6949	0.0029056	0.049395	0.0056175	Controls
Glutamate Metabolism	20	1	14.287	1.6949	0.0029056	0.049395	0.0056175	Controls
Tyrosine Metabolism	23	1	13.046	1.6949	0.0045784	0.064098	0.0066387	Controls
Catecholamine Biosynthesis	8	1	13.046	1.6949	0.0045784	0.064098	0.0066387	Controls
Oxidation of Branched Chain Fatty Acids	8	1	13.046	1.6949	0.0045784	0.064098	0.0066387	Controls
Phytanic Acid Peroxisomal Oxidation	9	1	13.046	1.6949	0.0045784	0.064098	0.0066387	Controls
Carnitine Synthesis	9	1	13.046	1.6949	0.0045784	0.064098	0.0066387	Controls
Plasmalogen Synthesis	9	1	12.707	1.6949	0.0051797	0.064098	0.0068278	Controls
Mitochondrial Beta-Oxidation of Long Chain Saturated Fatty Acids	7	1	12.707	1.6949	0.0051797	0.064098	0.0068278	Controls
Selenoamino Acid Metabolism	7	1	11.883	1.6949	0.0069931	0.064098	0.008112	Controls
Methionine Metabolism	18	1	11.883	1.6949	0.0069931	0.064098	0.008112	Controls
Betaine Metabolism	10	1	11.883	1.6949	0.0069931	0.064098	0.008112	Controls
Purine Metabolism	31	3	10.799	1.6949	0.0092708	0.064098	0.01034	Controls
Nicotinate and Nicotinamide Metabolism	14	1	10.848	1.6949	0.010178	0.064098	0.010932	Controls
Alpha Linolenic Acid and Linoleic Acid Metabolism	7	4	12.022	1.6949	0.0054042	0.03783	0.018427	IBD
Arachidonic Acid Metabolism	3	1	11.678	1.6949	0.0075326	0.045196	0.018427	IBD
Taurine and Hypotaurine Metabolism	5	1	10.513	1.6949	0.011492	0.057459	0.018427	IBD
Tryptophan Metabolism	21	1	9.8944	1.6949	0.014375	0.0575	0.018427	IBD
Ammonia Recycling	14	1	9.6341	1.6949	0.015795	0.0575	0.018427	IBD
Aspartate Metabolism	12	1	9.6341	1.6949	0.015795	0.0575	0.018427	IBD
Bile Acid Biosynthesis	14	2	8.4807	1.6949	0.02378	0.0575	0.02378	IBD

## Sheet: Correlations_metabolites_cytot
metabolite Name	calour_stat	pval	qval	direction		metabolite Name	calour_stat	pval	qval	direction
"all-cis-4,7,10,13,16-Docosapentaenoic acid"	-0.791595	0.00599401	0.0882451	Anti-viability-mean		Cholate	-0.85	0.004995	0.181818	Anti-TEER-mean
Histidine	-0.697024	0.015984	0.100328	Anti-viability-mean		5-Deoxyadenosine	-0.783333	0.01998	0.132368	Anti-TEER-mean
Taurine	-0.644484	0.026973	0.132978	Anti-viability-mean		Pyridoxal	0.633333	0.0869131	0.245088	TEER-mean
Palmitoyl-carnitine	-0.620653	0.033966	0.15035	Anti-viability-mean		N-Acetylmethionine	0.65	0.0639361	0.207331	TEER-mean
"cis-7,10,13,16-Docosatetraenoic acid"	-0.591945	0.044955	0.152693	Anti-viability-mean		Indole-3-Pyruvate	0.65	0.0739261	0.223277	TEER-mean
"5(Z),8(Z),11(Z)-Eicosatrienoic Acid"	-0.591945	0.0559441	0.177608	Anti-viability-mean		Azelate	0.666667	0.04995	0.175907	TEER-mean
Cystine	-0.581437	0.0579421	0.171695	Anti-viability-mean		Salsolinol	0.7	0.048951	0.186632	TEER-mean
Asparagine	-0.546411	0.0739261	0.192337	Anti-viability-mean		10-Hydroxydecanoic acid	0.716667	0.045954	0.188811	TEER-mean
Docosahexaenoic acid	-0.521892	0.0889111	0.207161	Anti-viability-mean		Homocysteine Thiolactone	0.728918	0.02997	0.135975	TEER-mean
Arachidonic acid	-0.497374	0.0939061	0.207642	Anti-viability-mean		Galactose 1-Phosphate	0.75	0.026973	0.139735	TEER-mean
2-Deoxy-D-Glucose 6-phosphate	-0.490369	0.112887	0.218086	Anti-viability-mean		Glucose 6-Phosphate	0.75	0.025974	0.151991	TEER-mean
Cholate	-0.462347	0.124875	0.222298	Anti-viability-mean		Ascorbic acid	0.783333	0.013986	0.138611	TEER-mean
Pyridoxal	0.490369	0.113886	0.210498	viability-mean		Ethyl 3-Indoleacetate	0.8	0.017982	0.144056	TEER-mean
Indoxyl-Glucoside	0.500876	0.107892	0.217555	viability-mean		Stearic acid	0.816667	0.00999001	0.128871	TEER-mean
Indole-3-Methyl Acetate	0.51839	0.107892	0.217555	viability-mean		Fructose-6-phosphate	0.85	0.00899101	0.173327	TEER-mean
Stearic acid	0.528897	0.0779221	0.192641	viability-mean
10-Hydroxydecanoic acid	0.549913	0.0709291	0.196553	viability-mean
Azelate	0.605955	0.035964	0.143856	viability-mean
Glucose 6-Phosphate	0.616463	0.037962	0.13961	viability-mean
Ethyl 3-Indoleacetate	0.623469	0.025974	0.142857	viability-mean
Ribose phosphate	0.662043	0.015984	0.100328	viability-mean
Galactose 1-Phosphate	0.697024	0.014985	0.132268	viability-mean
Fructose-6-phosphate	0.711034	0.013986	0.151598	viability-mean
2-Hydroxypyridine	0.739055	0.003996	0.0829171	viability-mean
Nicotinate	0.763574	0.003996	0.0829171	viability-mean
			5 elements included exclusively in "viability":				5 elements included exclusively in "TEER":
			Ribose phosphate				Salsolinol
			Nicotinate				N-Acetylmethionine
			Indoxyl-Glucoside				Indole-3-Pyruvate
			Indole-3-Methyl Acetate				Homocysteine Thiolactone
			2-Hydroxypyridine				Ascorbic acid
					8 common elements in "viability" and "TEER":
					Pyridoxal
					Stearic acid
					Glucose 6-Phosphate
					Galactose 1-Phosphate
					Fructose-6-phosphate
					Ethyl 3-Indoleacetate
					Azelate
					10-Hydroxydecanoic acid

## Sheet: SOURCE_WGCNA_genes
WGCNA gene module assignment of ileal transcriptomics in the Israeli subcohort. Applied to the China data as well.
Gene	module_color	kTotal	kWithin	kOut	kDiff	GS.Disease	p.GS.Disease	MMmagenta	MMpurple	MMblue	MMturquoise	MMgreenyellow	MMpink	MMgreen	MMred	MMyellow	MMblack	MMbrown	MMsalmon	MMtan	MMgrey	p.MMmagenta	p.MMpurple	p.MMblue	p.MMturquoise	p.MMgreenyellow	p.MMpink	p.MMgreen	p.MMred	p.MMyellow	p.MMblack	p.MMbrown	p.MMsalmon	p.MMtan	p.MMgrey
A1BG_ENSG00000121410.11	black	28.5551	8.6851	19.87	-11.1849	0.236417	0.136704	0.301536	0.14597	0.592293	-0.0180157	0.405413	0.536824	0.0229228	-0.251703	-0.356372	0.753107	0.583858	-0.0224244	0.0324235	0.288658	0.0553746	0.36248	4.51308e-05	0.910983	0.00854827	0.000296362	0.886877	0.112395	0.0221964	1.34028e-08	6.14354e-05	0.889321	0.840508	0.0672001
A1CF_ENSG00000148584.14	yellow	107.33	68.131	39.1987	28.9323	-0.683339	8.50246e-07	0.442251	0.157676	0.104674	0.613847	0.18163	0.0972091	0.370747	0.629524	0.890732	-0.407293	-0.49396	-0.154531	-0.305811	-0.0374827	0.00378985	0.324833	0.51485	1.97056e-05	0.255741	0.545427	0.0170209	1.03681e-05	6.25257e-15	0.00821798	0.00102992	0.334699	0.0518406	0.816021
A2M_ENSG00000175899.14	brown	2.14253	1.53179	0.610741	0.921052	0.363547	0.0194691	0.198092	0.277522	0.1521	0.169924	0.189616	-0.0195407	-0.00947156	0.134576	-0.101488	0.216448	0.432059	0.711343	0.109491	0.58748	0.214411	0.0789609	0.342449	0.288171	0.235071	0.903483	0.953133	0.401533	0.527795	0.174065	0.00478891	1.85887e-07	0.495584	5.38721e-05
A4GALT_ENSG00000128274.15	brown	77.0786	75.0379	2.04071	72.9972	0.450684	0.00310595	0.0221729	0.0754289	0.353056	-0.0227075	-0.103638	0.0671076	-0.341461	-0.419585	-0.51844	0.452836	0.928619	0.161307	0.0925185	0.175106	0.890555	0.639275	0.0235611	0.887933	0.519043	0.676766	0.0288929	0.00631686	0.000515943	0.00294981	2.19447e-18	0.313672	0.565073	0.273499
AADAC_ENSG00000114771.13	yellow	40.3563	28.2612	12.0951	16.1662	-0.60795	2.487e-05	0.503112	0.153522	0.199782	0.559195	0.293835	0.123083	0.356307	0.531565	0.787649	-0.248552	-0.314814	-0.0934248	-0.408068	0.0785926	0.000800182	0.337904	0.210445	0.000144397	0.0622272	0.44328	0.0222226	0.000348425	9.95579e-10	0.117115	0.0449899	0.561252	0.008085	0.625244
AAED1_ENSG00000158122.11	brown	52.3253	40.8196	11.5057	29.3139	0.391742	0.0113109	0.172808	0.129787	0.562002	0.172574	0.0695893	0.257439	-0.278301	-0.306009	-0.359787	0.684022	0.889582	0.225005	-0.0210527	0.215247	0.279945	0.418646	0.000131458	0.280604	0.665499	0.104171	0.0780893	0.0516813	0.020861	8.20935e-07	7.58798e-15	0.157247	0.896053	0.176524
AAK1_ENSG00000115977.18	black	54.1666	30.433	23.7336	6.69942	0.185212	0.246323	0.325626	0.0608128	s	0.297097	0.205252	0.417579	-0.0655783	-0.200694	-0.086164	0.874782	0.274487	0.0877983	-0.0342356	0.0479815	0.0377517	0.705654	6.98077e-07	0.059247	0.197967	0.00659831	0.683744	0.208327	0.592197	7.6833e-14	0.0824311	0.585166	0.831719	0.765778
AAMDC_ENSG00000087884.14	green	52.0727	33.9934	18.0794	15.914	-0.493633	0.00103911	0.322456	0.0706724	-0.211481	-0.00159656	0.62103	0.319874	0.839282	0.681868	0.639606	-0.336106	-0.411383	-0.110305	-0.215183	0.313563	0.0397673	0.660604	0.184398	0.992096	1.47467e-05	0.0414733	7.14961e-12	9.16706e-07	6.73132e-06	0.0316727	0.00753713	0.492366	0.176657	0.0458951
AAMP_ENSG00000127837.9	red	61.3421	23.1302	38.2119	-15.0818	-0.440817	0.00391833	0.809547	0.602342	0.224878	0.581864	0.606229	0.438049	0.698115	0.883387	0.773276	-0.23896	-0.29449	-0.0100899	0.0830739	0.585421	1.47388e-10	3.08984e-05	0.157489	6.59999e-05	2.65946e-05	0.00417717	3.8944e-07	2.07702e-14	3.10299e-09	0.132411	0.0616194	0.950077	0.605592	5.80595e-05
AATF_ENSG00000275700.4	green	13.0391	7.22833	5.81076	1.41757	-0.471035	0.00188137	0.667231	0.326744	0.225716	0.233882	0.676326	0.462786	0.750142	0.58409	0.588244	0.163734	-0.246757	-0.192717	-0.351084	0.280954	1.89537e-06	0.0370609	0.155906	0.141085	1.21271e-06	0.00231375	1.64259e-08	6.09243e-05	5.2389e-05	0.306351	0.119871	0.227361	0.0244048	0.0751767
AATK_ENSG00000181409.11	yellow	24.7947	18.6471	6.14763	12.4995	-0.568642	0.000104925	0.37316	0.00966982	-0.021624	0.12726	0.366659	0.49725	0.665885	0.521813	0.759113	-0.279617	-0.383463	-0.230775	-0.408741	0.140232	0.0162605	0.952153	0.893249	0.427838	0.0183769	0.00094134	2.0222e-06	0.000467132	8.79895e-09	0.0766336	0.0133293	0.146596	0.00797112	0.381853
ABCA1_ENSG00000165029.15	brown	54.6677	44.9057	9.76203	35.1436	0.444787	0.00357154	0.0923251	0.150177	0.556433	0.291294	-0.0539972	0.0899635	-0.440178	-0.305349	-0.42817	0.482317	0.89321	0.471518	0.251419	0.257299	0.56589	0.348659	0.00015824	0.0646299	0.737396	0.57591	0.00397679	0.0522139	0.00522646	0.00140591	4.09056e-15	0.00185844	0.112814	0.104367
ABCA10_ENSG00000154263.17	yellow	3.82357	2.70758	1.11599	1.59159	-0.349685	0.0250187	0.306262	0.095828	0.158238	0.222331	0.339939	0.549706	0.407398	0.412371	0.54905	-0.105514	-0.259263	0.0141286	-0.155191	0.221481	0.0514785	0.551177	0.32309	0.16237	0.029662	0.000197107	0.00819986	0.00738007	0.000201328	0.511461	0.101656	0.930136	0.332612	0.164024
ABCA4_ENSG00000198691.11	red	6.34444	2.94438	3.40006	-0.45568	-0.234236	0.140466	0.551127	0.451461	-0.0521981	0.246926	0.339181	0.241962	0.587051	0.678863	0.568577	-0.262368	-0.256976	-0.0613487	-0.121795	0.393844	0.000188248	0.00304876	0.74585	0.119609	0.0300508	0.127471	5.47215e-05	1.06771e-06	0.00010516	0.0974795	0.104818	0.703177	0.448102	0.0108421
ABCA5_ENSG00000154265.15	yellow	30.2313	13.93	16.3013	-2.37134	-0.476228	0.0016473	0.421159	0.191189	0.303139	0.617345	0.25252	0.401133	0.288239	0.528264	0.754142	-0.231638	-0.271796	-0.0321154	-0.154283	0.17652	0.00610343	0.231137	0.0540273	1.71263e-05	0.111195	0.00934284	0.067616	0.000385163	1.2476e-08	0.145049	0.0856048	0.842004	0.335484	0.269582
ABCA8_ENSG00000141338.13	yellow	2.9737	1.27336	1.70035	-0.42699	-0.295361	0.0608186	0.286155	0.109906	0.0952519	0.506082	0.157221	-0.00593529	0.154006	0.450643	0.583321	-0.295503	-0.220301	0.20264	0.00558617	0.244757	0.0697144	0.493939	0.553584	0.000736113	0.326249	0.970621	0.336364	0.003109	6.26362e-05	0.0606882	0.166339	0.20386	0.972348	0.122998
ABCB1_ENSG00000085563.14	yellow	81.5818	72.0733	9.50851	62.5648	-0.757487	9.87266e-09	0.490223	0.0364187	0.11785	0.456583	0.256096	0.271184	0.496487	0.527223	0.931913	-0.328661	-0.452292	-0.228267	-0.474732	0.0434784	0.00113947	0.821157	0.46305	0.00269428	0.106055	0.0863405	0.000961253	0.000397445	8.99739e-19	0.0359006	0.00298858	0.151159	0.00171195	0.787225
ABCB6_ENSG00000115657.12	green	2.84544	1.44196	1.40348	0.0384719	0.034608	0.829915	0.129699	0.262065	-0.280718	-0.270245	0.414905	0.286845	0.571308	0.467042	0.108973	-0.152251	-0.0598983	-0.0893881	0.0457463	0.390285	0.418966	0.0978811	0.0754329	0.0874772	0.0069902	0.0690147	9.57131e-05	0.00208088	0.497637	0.341967	0.709886	0.578363	0.776403	0.011646
ABCB8_ENSG00000197150.12	green	4.99262	3.14833	1.84428	1.30405	0.00889506	0.955982	0.543742	0.481839	0.191313	0.0994092	0.492421	0.629281	0.613651	0.492849	0.221621	0.20225	-0.0905917	-0.153082	0.177344	0.405638	0.000238561	0.00142364	0.230831	0.536325	0.00107387	1.0475e-05	1.98607e-05	0.00106148	0.16375	0.204748	0.573237	0.339305	0.267318	0.00850814
ABCB9_ENSG00000150967.17	green	8.52928	1.50588	7.0234	-5.51752	-0.580637	6.89601e-05	0.406985	0.0241928	0.0868387	0.243174	0.473149	0.443539	0.614241	0.557124	0.731361	-0.297509	-0.436273	-0.224315	-0.203892	0.226304	0.00827126	0.880654	0.58929	0.125517	0.00178278	0.00367756	1.93985e-05	0.000154669	5.59852e-08	0.0588786	0.00435102	0.158557	0.20102	0.154801
ABCC1_ENSG00000103222.18	black	49.4689	6.45056	43.0184	-36.5678	0.370524	0.0170927	0.444208	0.463581	0.793984	0.427064	0.20241	0.412729	-0.222952	-0.126742	-0.314111	0.66602	0.695985	0.255908	0.267622	0.357815	0.00362036	0.0022686	5.86572e-10	0.00535711	0.204384	0.00732387	0.161169	0.429738	0.0454965	2.0091e-06	4.37075e-07	0.106321	0.0907153	0.0216237
ABCC2_ENSG00000023839.10	yellow	46.9362	34.8565	12.0797	22.7768	-0.564846	0.000119429	0.452132	0.0219626	0.234651	0.559609	0.135552	0.207829	0.275445	0.40726	0.821034	-0.222584	-0.304907	-0.0940766	-0.413089	0.0655679	0.00300007	0.891587	0.139745	0.000142416	0.398097	0.192271	0.0813228	0.0082236	4.89228e-11	0.161881	0.0525723	0.558511	0.00726774	0.683792
ABCC4_ENSG00000125257.13	brown	49.6808	26.8751	22.8057	4.06941	0.425144	0.00559055	0.222141	0.332078	0.59956	0.500439	0.00904405	-0.00616268	-0.452983	-0.137329	-0.300167	0.382347	0.765414	0.692818	0.231341	0.378577	0.162739	0.0339062	3.43597e-05	0.00086203	0.955246	0.969496	0.00293935	0.391882	0.0565463	0.0136233	5.58364e-09	5.17943e-07	0.14558	0.0146581
ABCC6_ENSG00000091262.14	yellow	46.4054	35.3869	11.0185	24.3685	-0.545227	0.000227565	0.462499	0.190377	0.0401948	0.46682	0.295626	0.317746	0.563695	0.672351	0.882903	-0.418109	-0.492779	-0.100598	-0.237317	0.285051	0.00233026	0.233162	0.802963	0.00209246	0.0605761	0.0429241	0.000124172	1.4769e-06	2.24165e-14	0.00652287	0.00106349	0.531438	0.135172	0.0708472
ABCC8_ENSG00000006071.11	red	0.263444	0.0803078	0.183136	-0.102828	-0.174942	0.273955	0.350771	0.266866	-0.120569	0.0386806	0.304714	0.224684	0.464015	0.490893	0.405118	-0.300148	-0.333528	-0.0699578	-0.0509506	0.301856	0.0245411	0.0916663	0.452718	0.810247	0.0527297	0.157855	0.0022443	0.00111909	0.00860111	0.0565631	0.0330875	0.663832	0.75173	0.0551039
ABCC9_ENSG00000069431.10	brown	2.58002	2.19928	0.380742	1.81853	0.273719	0.0833268	-0.0303736	-0.025257	0.300925	0.242835	-0.192828	-0.0600186	-0.350118	-0.223921	-0.185198	0.305016	0.606248	0.507719	0.0264462	0.19245	0.850473	0.875444	0.0558951	0.126061	0.227088	0.709328	0.0248273	0.15931	0.246361	0.0524841	2.6575e-05	0.000702815	0.869629	0.228019
ABCD1_ENSG00000101986.11	yellow	36.5953	24.9552	11.6401	13.3152	-0.594715	4.12412e-05	0.398526	-0.144779	-0.0472878	0.100115	0.26956	0.324345	0.706878	0.411392	0.800242	-0.208501	-0.485413	-0.311057	-0.483397	0.0712776	0.00985721	0.366453	0.769071	0.533422	0.0883143	0.0385557	2.39674e-07	0.00753569	3.41524e-10	0.190805	0.00129564	0.0477534	0.00136652	0.657875
ABCD4_ENSG00000119688.20	yellow	47.136	21.0258	26.1102	-5.08442	-0.483883	0.00134914	0.692086	0.368941	0.211304	0.403456	0.640937	0.663448	0.767898	0.781025	0.81849	-0.196102	-0.260185	-0.146718	-0.182605	0.481859	5.38521e-07	0.0176089	0.184775	0.00890409	6.35087e-06	2.27207e-06	4.64929e-09	1.69892e-09	6.28738e-11	0.219144	0.100402	0.359999	0.253154	0.00142291
ABCG1_ENSG00000160179.18	yellow	1.22845	0.615108	0.613344	0.00176394	-0.350868	0.0244991	0.452111	0.171275	0.250991	0.464651	0.205292	0.0961225	0.204553	0.333125	0.498367	-0.138832	-0.0896867	-0.00423356	-0.0902388	0.114197	0.00300161	0.284296	0.113448	0.00220901	0.197876	0.549948	0.199532	0.0333137	0.000912845	0.386669	0.577089	0.979042	0.574738	0.477125
ABCG2_ENSG00000118777.10	yellow	54.7328	41.8996	12.8331	29.0665	-0.644737	5.37044e-06	0.369596	0.000133266	0.104568	0.521612	0.084207	0.0277535	0.253578	0.438783	0.810078	-0.297389	-0.412452	-0.149914	-0.412458	-0.129353	0.0173937	0.99934	0.515277	0.000469924	0.600665	0.863244	0.109654	0.00410718	1.40286e-10	0.0589858	0.00736741	0.349514	0.00736643	0.420219
ABCG5_ENSG00000138075.11	yellow	38.0015	31.7856	6.21592	25.5697	-0.671988	1.50348e-06	0.490484	0.1389	0.0787745	0.404311	0.383716	0.311755	0.56483	0.622652	0.865594	-0.354096	-0.417824	-0.152096	-0.431461	0.149081	0.00113151	0.386435	0.624441	0.00874706	0.0132632	0.0472303	0.000119495	1.37983e-05	2.80506e-13	0.0231257	0.0065634	0.342463	0.00485404	0.352227
ABCG8_ENSG00000143921.6	yellow	82.7257	62.9155	19.8102	43.1052	-0.652769	3.73912e-06	0.577335	0.220861	0.17894	0.571807	0.33679	0.280977	0.522178	0.655082	0.918294	-0.332323	-0.386667	-0.122212	-0.423806	0.168101	7.75317e-05	0.165238	0.262968	9.40743e-05	0.0313063	0.075152	0.000462111	3.36225e-06	2.78274e-17	0.0337668	0.0125146	0.446538	0.00575835	0.293451
ABHD11_ENSG00000106077.18	red	31.0268	16.5648	14.462	2.10282	-0.290649	0.0652512	0.460454	0.399455	-0.0965029	0.209863	0.527183	0.439376	0.735378	0.837084	0.602742	-0.385839	-0.439593	-0.163388	0.238736	0.3932	0.00245085	0.00967122	0.548364	0.187858	0.000397926	0.00405131	4.34431e-08	9.12501e-12	3.04275e-05	0.0127209	0.00403107	0.307386	0.132783	0.010984
ABHD12_ENSG00000100997.18	yellow	53.3743	32.546	20.8283	11.7178	-0.706498	2.44865e-07	0.258548	-0.226582	-0.240384	0.00934134	0.258557	0.206736	0.714397	0.450404	0.798321	-0.388465	-0.573045	-0.305213	-0.415	-0.000865173	0.102637	0.154282	0.13005	0.953776	0.102624	0.194673	1.55801e-07	0.00312678	4.04023e-10	0.0120763	9.01136e-05	0.052324	0.00697605	0.995717
ABHD14A-ACY1_ENSG00000114786.15	yellow	7.07993	5.16677	1.91316	3.25361	-0.518474	0.00051542	0.525596	0.0618238	0.311827	0.34935	0.31352	0.519755	0.478702	0.348927	0.723009	-0.0231288	-0.292417	-0.20895	-0.34452	0.0978078	0.000417354	0.700985	0.0471762	0.0251676	0.0459263	0.000496386	0.00154512	0.0253569	9.35316e-08	0.885867	0.0635591	0.189829	0.0273976	0.542942
ABHD14B_ENSG00000114779.19	yellow	98.5617	58.5497	40.012	18.5378	-0.691449	5.57029e-07	0.550969	0.114043	-0.00242965	0.257564	0.541038	0.373652	0.829856	0.704833	0.887359	-0.292475	-0.560148	-0.24877	-0.378439	0.223961	0.000189213	0.477721	0.987971	0.103998	0.000259818	0.0161092	1.98602e-11	2.6884e-07	1.09628e-14	0.0635036	0.000139878	0.116784	0.0146972	0.159234
ABHD15_ENSG00000168792.4	yellow	42.719	27.2462	15.4728	11.7734	-0.645368	5.22178e-06	0.690965	0.152442	0.432916	0.567444	0.373035	0.459488	0.464909	0.450439	0.826899	-0.0118943	-0.323327	-0.157231	-0.406345	0.126164	5.71485e-07	0.341353	0.00469688	0.000109321	0.0162994	0.0025097	0.00219485	0.00312415	2.70178e-11	0.941163	0.039205	0.326219	0.00838306	0.431863
ABHD17A_ENSG00000129968.15	green	12.1431	4.68603	7.45712	-2.77109	-0.207072	0.193932	0.438218	-0.0293992	0.329548	-0.0575357	0.495817	0.620995	0.599601	0.0703524	0.22478	0.513775	-0.0908767	-0.35046	-0.144639	0.154636	0.00416097	0.855218	0.0353735	0.720859	0.000979073	1.47678e-05	3.43057e-05	0.662049	0.157673	0.00059095	0.572026	0.0246771	0.366921	0.334367
ABHD4_ENSG00000100439.10	yellow	28.1066	19.3415	8.76512	10.5764	-0.60447	2.84696e-05	0.483116	-0.0265228	0.0124754	0.205753	0.375637	0.377281	0.710904	0.527853	0.803434	-0.209043	-0.376944	-0.104291	-0.34106	0.258378	0.00137669	0.869255	0.938294	0.19685	0.0155102	0.0150286	1.90631e-07	0.000389973	2.57267e-10	0.189627	0.0151263	0.516396	0.0290938	0.102871
ABHD5_ENSG00000011198.7	brown	4.99748	3.56889	1.42859	2.1403	0.0928853	0.563525	0.139289	-0.0587418	0.379967	0.341558	-0.0923152	0.112078	-0.185897	-0.113772	0.0586423	0.37775	0.649071	0.185505	-0.0942696	0.11086	0.385093	0.71525	0.0142691	0.0288444	0.565932	0.485391	0.244551	0.478778	0.715712	0.0148936	4.42321e-06	0.245565	0.5577	0.490177
ABHD6_ENSG00000163686.13	yellow	42.7738	38.1178	4.656	33.4618	-0.70904	2.12051e-07	0.368999	-0.065152	0.0540981	0.406598	0.163665	0.137293	0.416943	0.446311	0.858255	-0.362728	-0.464613	-0.225568	-0.45075	-0.0773365	0.0175898	0.685694	0.736923	0.00833862	0.306558	0.392006	0.0066898	0.00344574	7.383e-13	0.0197656	0.00221114	0.156184	0.00310102	0.630799
ABL2_ENSG00000143322.19	brown	75.3663	72.5563	2.80993	69.7464	0.395744	0.0104328	-0.0270952	0.0387081	0.38268	0.147136	-0.226585	0.035874	-0.416156	-0.381285	-0.426409	0.470952	0.9105	0.178829	0.130689	0.0716837	0.866458	0.810115	0.013535	0.358616	0.154276	0.82379	0.0068045	0.0139083	0.00543568	0.00188538	1.53146e-16	0.263267	0.415393	0.656046
ABLIM2_ENSG00000163995.18	yellow	6.06057	4.36967	1.6909	2.67877	-0.445652	0.00349963	0.418866	0.0638566	-0.0239306	0.172006	0.349593	0.366371	0.609645	0.503574	0.697125	-0.296256	-0.279242	-0.110258	-0.231856	0.383389	0.00641647	0.691631	0.881938	0.282215	0.0250599	0.0184757	2.32717e-05	0.000789885	4.10939e-07	0.0600042	0.0770468	0.49255	0.144661	0.0133486
ABLIM3_ENSG00000173210.19	brown	14.8778	12.8006	2.07714	10.7235	0.378237	0.0147543	0.12686	0.152819	0.414847	0.268718	0.014387	0.060322	-0.304265	-0.159808	-0.249866	0.423453	0.727563	0.647611	0.0328936	0.37884	0.429306	0.340145	0.00699893	0.0893509	0.928862	0.707924	0.0530974	0.318252	0.115128	0.00580341	7.08658e-08	4.72363e-06	0.838226	0.0145836
ABO_ENSG00000175164.13	yellow	4.15574	2.05229	2.10345	-0.0511586	-0.407662	0.00815445	0.416753	0.135639	0.263124	0.519705	0.173774	0.251819	0.260516	0.397096	0.635042	-0.189735	-0.282387	-0.11694	-0.060228	0.0664297	0.00671733	0.397793	0.0964828	0.000497119	0.277222	0.112223	0.0999547	0.0101496	8.20083e-06	0.234773	0.0736395	0.466533	0.708359	0.679856
ABRACL_ENSG00000146386.7	red	62.1118	22.7447	39.3671	-16.6224	-0.385048	0.0129207	0.636227	0.581553	0.285055	0.735082	0.499307	0.230821	0.4101	0.823211	0.699037	-0.237237	-0.285479	0.0467519	0.100032	0.349435	7.79352e-06	6.67389e-05	0.0708436	4.42681e-08	0.000889458	0.146513	0.00774515	3.93461e-11	3.70344e-07	0.135308	0.0704062	0.771618	0.533761	0.0251299
AC002310.11_ENSG00000261459.1	yellow	0.11822	0.0619854	0.0562347	0.00575061	-0.14441	0.367687	0.177483	-0.060686	0.134791	0.31645	-0.12485	-0.056794	-0.00330292	0.0499077	0.361627	-0.0200407	-0.116136	-0.0818263	-0.30555	0.0186597	0.266937	0.70624	0.400777	0.0438274	0.436711	0.724315	0.983649	0.756655	0.0201697	0.901025	0.469627	0.611036	0.0520509	0.907815
AC002398.9_ENSG00000188223.9	green	14.6714	11.7922	2.87914	8.91311	-0.41585	0.00684952	0.276476	-0.0491405	-0.17088	-0.150348	0.447095	0.454522	0.788789	0.4558	0.528921	-0.200492	-0.308523	-0.200874	-0.322501	0.224515	0.0801441	0.760285	0.285427	0.348105	0.00338251	0.00283227	9.06429e-10	0.00274596	0.000377585	0.208797	0.0496938	0.207913	0.0397383	0.158177
AC004754.3_ENSG00000269881.1	yellow	21.971	13.4199	8.55107	4.86885	-0.611698	2.14619e-05	0.440622	0.0443772	-0.04179	0.126131	0.424157	0.39219	0.723292	0.560103	0.74996	-0.30879	-0.448086	-0.246978	-0.406668	0.138569	0.00393611	0.782931	0.795308	0.431983	0.00571391	0.0112096	9.19491e-08	0.000140092	1.66315e-08	0.0494868	0.00330411	0.11953	0.00832646	0.387579
AC009060.2_ENSG00000280006.1	yellow	4.01935	1.07	2.94935	-1.87935	-0.390419	0.0116147	0.504453	0.245575	0.315179	0.313755	0.603378	0.645196	0.503225	0.523849	0.50936	-0.10714	-0.0964163	0.0135549	-0.0266081	0.358598	0.000770657	0.121712	0.0447285	0.0457555	2.96935e-05	5.26194e-06	0.000797637	0.000439715	0.000670759	0.504941	0.548724	0.932966	0.868838	0.0213181
AC009060.3_ENSG00000280252.1	brown	0.381203	0.362583	0.0186193	0.343964	0.11872	0.45973	0.0112238	-0.0304628	0.0667213	-0.00868091	0.0644073	0.15201	0.0126598	-0.00257633	-0.0532258	0.111837	0.425643	0.0671914	0.141197	0.200922	0.944475	0.850039	0.678526	0.957041	0.689105	0.34274	0.937384	0.987245	0.741018	0.486336	0.00552898	0.676385	0.378552	0.207801
AC009950.1_ENSG00000280755.1	black	1.9572	0.594671	1.36253	-0.767855	0.235752	0.137842	0.206333	0.141207	0.490388	0.213027	0.0259342	0.0498407	-0.210964	-0.291676	-0.241931	0.564231	0.511852	0.0541439	-0.0860939	0.104026	0.195563	0.378518	0.00113443	0.181137	0.872132	0.756972	0.185499	0.0642637	0.127522	0.000121941	0.000624606	0.736709	0.5925	0.517468
AC016142.1_ENSG00000280141.1	yellow	12.3172	10.7289	1.58829	9.14065	-0.635746	7.95658e-06	0.306652	-0.0700266	0.110291	0.408431	0.126337	0.249636	0.323137	0.407049	0.772793	-0.285056	-0.373034	-0.063741	-0.352313	0.030839	0.0511667	0.663521	0.492421	0.00802341	0.431224	0.115476	0.0393273	0.00826022	3.21903e-09	0.0708416	0.0162996	0.692162	0.0238761	0.848209
AC018755.18_ENSG00000268500.5	brown	2.02001	1.13386	0.886151	0.247713	0.0921832	0.566489	-0.0366938	-0.165019	0.359111	-0.0236673	-0.153824	0.0401771	-0.381146	-0.509078	-0.372482	0.43854	0.569642	0.0239522	-0.0961801	-0.195199	0.819829	0.302517	0.0211198	0.883228	0.33694	0.803049	0.0139459	0.000676185	0.0164712	0.00413022	0.000101379	0.881832	0.549708	0.221315
AC087350.1_ENSG00000281527.1	black	3.05699	1.67623	1.38076	0.295478	0.222492	0.162058	0.142012	0.0927836	0.497238	0.166151	0.251666	0.320469	-0.0533633	-0.104773	-0.16695	0.628446	0.0622716	-0.0796237	0.148086	-0.0567753	0.37578	0.563953	0.000941663	0.299165	0.112449	0.0410752	0.740372	0.51445	0.296815	1.08488e-05	0.698921	0.620699	0.355489	0.724402
AC104650.2_ENSG00000281359.1	brown	15.1885	14.9999	0.18864	14.8112	0.213928	0.179255	-0.053091	-0.0297077	0.108205	-0.0155158	-0.168489	-0.0280349	-0.177357	-0.229979	-0.251337	0.286752	0.646796	0.0237337	0.0959679	0.0952435	0.741651	0.853715	0.50069	0.923296	0.292322	0.861871	0.267283	0.148033	0.112935	0.0691084	4.89924e-06	0.882903	0.550593	0.55362
AC104981.1_ENSG00000278938.1	yellow	12.3172	10.7289	1.58829	9.14065	-0.635746	7.95658e-06	0.306652	-0.0700266	0.110291	0.408431	0.126337	0.249636	0.323137	0.407049	0.772793	-0.285056	-0.373034	-0.063741	-0.352313	0.030839	0.0511667	0.663521	0.492421	0.00802341	0.431224	0.115476	0.0393273	0.00826022	3.21903e-09	0.0708416	0.0162996	0.692162	0.0238761	0.848209
AC107081.1_ENSG00000280544.1	brown	1.13765	1.0112	0.12645	0.884752	-0.006119	0.969712	0.0942788	0.0635483	0.277524	0.154214	-0.0409413	0.0510116	-0.129425	-0.141228	-0.0955242	0.227541	0.500925	-0.049513	-0.0541137	0.0224584	0.557662	0.693047	0.0789597	0.335705	0.799379	0.751442	0.419956	0.378449	0.552446	0.152499	0.000850474	0.758522	0.73685	0.889155
AC109486.1_ENSG00000280447.1	green	1.11301	0.573759	0.53925	0.0345089	-0.226543	0.154354	0.34792	0.12354	0.114159	0.0813056	0.500287	0.520642	0.528441	0.427981	0.399746	0.0673216	-0.0861421	0.0778513	-0.0699209	0.301182	0.0258119	0.441578	0.477273	0.613315	0.000865651	0.000483584	0.000383101	0.00524858	0.00961362	0.675792	0.592292	0.62852	0.663999	0.0556757
AC110615.1_ENSG00000279909.1	green	0.472741	0.234869	0.237872	-0.00300256	-0.176882	0.268588	-0.043856	-0.0518706	-0.320875	-0.396216	0.376755	0.227168	0.479549	0.261256	0.145013	-0.0925075	-0.288682	-0.187401	-0.203272	0.133068	0.785421	0.747392	0.0408053	0.0103331	0.0151815	0.153191	0.00151146	0.0989605	0.36567	0.565119	0.0671768	0.240685	0.202422	0.406878
AC234582.1_ENSG00000279487.1	tan	1.11124	0.86332	0.247916	0.615404	0.419648	0.00630827	-0.132225	0.227432	-0.0857714	-0.0443362	-0.286255	-0.256682	-0.274512	-0.150004	-0.439036	0.0416133	0.250686	0.0612221	0.601743	0.0821391	0.409885	0.152701	0.593892	0.783127	0.0696126	0.105229	0.0824015	0.34922	0.00408326	0.796155	0.113902	0.703763	3.16155e-05	0.609669
AC234582.2_ENSG00000279986.1	tan	0.688588	0.598063	0.0905248	0.507538	0.427855	0.00526337	-0.133363	0.136796	-0.0959708	-0.0655669	-0.293333	-0.296955	-0.252444	-0.188774	-0.394148	0.0452463	0.227258	0.0630922	0.510475	0.0847197	0.40583	0.393741	0.550581	0.683796	0.062696	0.059374	0.111305	0.237196	0.0107758	0.778786	0.153023	0.695143	0.000649745	0.598441
ACAA1_ENSG00000060971.17	yellow	100.563	49.4829	51.0805	-1.59753	-0.594868	4.10062e-05	0.590527	0.168771	-0.0235186	0.18876	0.563365	0.49361	0.875773	0.736762	0.852349	-0.295303	-0.439463	-0.217262	-0.288174	0.347179	4.81758e-05	0.291503	0.883956	0.237231	0.000125563	0.00103977	6.64168e-14	3.97651e-08	1.54804e-12	0.0608711	0.00404314	0.172412	0.0676808	0.0261506
ACAA2_ENSG00000167315.17	red	30.1861	19.577	10.6091	8.96795	-0.219281	0.16836	0.492396	0.580883	-0.0168015	0.521227	0.367031	0.106071	0.410159	0.860116	0.605296	-0.447606	-0.41648	0.00177776	0.301506	0.382291	0.00107457	6.83553e-05	0.916961	0.000475305	0.0182499	0.509224	0.00773555	5.80632e-13	2.75741e-05	0.00334187	0.00675699	0.991199	0.0554001	0.0136382
ACAD10_ENSG00000111271.14	yellow	19.8938	5.67937	14.2144	-8.53508	-0.318427	0.0424551	0.679352	0.428862	0.36858	0.568695	0.568765	0.62285	0.588174	0.735182	0.698194	-0.0685387	-0.1711	0.0282754	0.03187	0.507698	1.04169e-06	0.00514616	0.0177287	0.000104733	0.000104481	1.36862e-05	5.25226e-05	4.39876e-08	3.87767e-07	0.67026	0.284796	0.860697	0.843196	0.000703229
ACAD11_ENSG00000240303.7	yellow	29.654	16.0226	13.6314	2.39123	-0.516939	0.000539086	0.575647	0.203681	0.351182	0.628983	0.2735	0.320489	0.314024	0.507793	0.771531	-0.0575359	-0.15038	-0.00829455	-0.406246	0.1494	8.22784e-05	0.201495	0.0243625	1.06067e-05	0.0835836	0.041062	0.0455597	0.000701323	3.54207e-09	0.720858	0.348001	0.958951	0.00840044	0.351187
ACADS_ENSG00000122971.8	yellow	105.022	46.1923	58.8302	-12.6379	-0.61944	1.57334e-05	0.35511	0.0283918	-0.297117	0.0561374	0.372574	0.22237	0.839671	0.68589	0.808156	-0.49508	-0.641779	-0.312005	-0.271614	0.16469	0.0227078	0.860129	0.059229	0.727379	0.0164426	0.162295	6.84498e-12	7.45438e-07	1.67588e-10	0.000998979	6.12034e-06	0.0470435	0.0858229	0.303496
ACADVL_ENSG00000072778.19	green	27.3947	19	8.39473	10.6053	-0.307869	0.0502046	0.32995	0.09576	-0.106817	-0.139752	0.546811	0.649771	0.814921	0.543854	0.485837	-0.12003	-0.28417	-0.145388	-0.0861921	0.382749	0.0351372	0.551461	0.506234	0.3835	0.000216339	4.28535e-06	8.8813e-11	0.000237713	0.00128114	0.454756	0.0717617	0.364416	0.592076	0.0135166
ACAT1_ENSG00000075239.13	red	7.46205	5.2767	2.18535	3.09135	-0.307564	0.0504446	0.264086	0.219329	-0.149142	0.118739	0.484922	0.266125	0.5721	0.704039	0.471935	-0.320925	-0.398779	-0.087391	0.26199	0.217429	0.0952262	0.168265	0.352027	0.459659	0.00131259	0.092605	9.31204e-05	2.81025e-07	0.00183882	0.0407723	0.00980627	0.586915	0.0979806	0.172074
ACBD4_ENSG00000181513.14	yellow	67.9815	36.6212	31.3604	5.26082	-0.67773	1.13036e-06	0.417864	-0.0737749	-0.0330318	0.0630196	0.495467	0.532315	0.821227	0.536468	0.80306	-0.258942	-0.442032	-0.257368	-0.414468	0.211136	0.00655771	0.64666	0.837555	0.695477	0.000988485	0.000340527	4.79903e-11	0.00029966	2.66026e-10	0.102095	0.00380926	0.10427	0.00705621	0.185132
ACCS_ENSG00000110455.13	green	16.0873	10.1033	5.984	4.11935	-0.321527	0.0403743	0.254951	-0.00232274	-0.0428613	-0.118587	0.6147	0.620551	0.726218	0.45786	0.435097	-0.0933231	-0.216925	-0.120458	-0.0885997	0.337346	0.10768	0.988501	0.790177	0.460238	1.90459e-05	1.50377e-05	7.69622e-08	0.00261172	0.00446953	0.561679	0.173095	0.453139	0.581733	0.0310102
ACE_ENSG00000159640.15	yellow	76.6065	64.0145	12.592	51.4225	-0.679337	1.04244e-06	0.357687	-0.132874	-0.110084	0.157607	0.270813	0.300757	0.669334	0.491653	0.894889	-0.358753	-0.508759	-0.262634	-0.498064	0.107063	0.0216741	0.40757	0.493239	0.325047	0.086788	0.0560392	1.71172e-06	0.00109639	3.04982e-15	0.021258	0.000682353	0.0971283	0.000920502	0.505248
ACE2_ENSG00000130234.10	yellow	68.7767	60.0961	8.68059	51.4155	-0.670455	1.62075e-06	0.36367	-0.0363491	0.0200427	0.446894	0.095646	0.0979688	0.37221	0.470483	0.88015	-0.336329	-0.471986	-0.19299	-0.461017	-0.0694197	0.019425	0.821494	0.901015	0.00339864	0.551937	0.542275	0.0165564	0.00190793	3.43735e-14	0.031553	0.00183644	0.22669	0.00241712	0.666267
ACHE_ENSG00000087085.13	yellow	5.47394	3.6644	1.80954	1.85486	-0.4645	0.00221737	0.370994	-0.0590383	-0.0820796	0.0758041	0.204038	0.311517	0.607625	0.381551	0.655375	-0.267805	-0.360381	-0.269068	-0.155571	0.137763	0.0169416	0.713873	0.609929	0.637604	0.200689	0.0474078	2.51871e-05	0.0138365	3.31699e-06	0.0904873	0.0206359	0.0889185	0.331416	0.390373
ACKR1_ENSG00000213088.9	brown	16.3333	11.5197	4.81359	6.70608	0.68341	8.47138e-07	-0.0336973	0.200137	0.162788	-0.218701	0.0575351	0.0502424	-0.21766	-0.296733	-0.651259	0.555918	0.746168	0.313681	0.175068	0.34538	0.834327	0.209621	0.30919	0.169517	0.720862	0.755074	0.171607	0.0595734	4.00564e-06	0.000160952	2.14798e-08	0.045809	0.273605	0.026989
ACO2_ENSG00000100412.15	yellow	113.957	92.7559	21.2013	71.5546	-0.633702	8.6851e-06	0.465189	0.0639737	-0.121315	0.307844	0.293839	0.207166	0.688539	0.682315	0.939447	-0.459202	-0.561959	-0.23616	-0.354413	0.150554	0.00217958	0.691094	0.449908	0.0502245	0.0622235	0.193724	6.49332e-07	8.96022e-07	9.78961e-20	0.00252738	0.00013165	0.137142	0.0229946	0.347435
ACOT1_ENSG00000184227.7	green	4.21602	1.52227	2.69376	-1.17149	-0.53318	0.000331624	0.282924	0.0277825	-0.222853	-0.0237984	0.290585	0.214508	0.611286	0.497566	0.590092	-0.352549	-0.427227	-0.27565	-0.276057	0.0741653	0.0730699	0.863102	0.161361	0.882586	0.0653137	0.17805	2.18141e-05	0.000933198	4.8955e-05	0.0237755	0.00533768	0.0810879	0.080621	0.644914
ACOT11_ENSG00000162390.17	yellow	85.0166	60.5329	24.4837	36.0492	-0.605679	2.71684e-05	0.570045	0.239405	0.025598	0.446892	0.342614	0.321532	0.691906	0.752634	0.915616	-0.423003	-0.505376	-0.18598	-0.255422	0.221723	9.99808e-05	0.13167	0.873776	0.00339876	0.0283219	0.0403715	5.43702e-07	1.38475e-08	5.09324e-17	0.00586122	0.000750912	0.244337	0.107009	0.163552
ACOT12_ENSG00000172497.8	yellow	1.35681	1.24814	0.108671	1.13947	-0.562456	0.000129468	0.138029	-0.241044	0.0210599	0.171371	-0.0470871	0.158942	0.167507	0.0995282	0.572886	-0.208152	-0.318128	-0.174624	-0.345067	-0.106333	0.389451	0.128966	0.896018	0.284022	0.770025	0.320916	0.295184	0.535835	9.06118e-05	0.191564	0.0426607	0.274844	0.0271372	0.508171
ACOT13_ENSG00000112304.10	red	6.04198	4.88403	1.15795	3.72608	-0.124685	0.437322	0.277076	0.419355	-0.0457825	0.245307	0.545965	0.253592	0.407627	0.723892	0.353331	-0.340098	-0.257481	0.0862007	0.462668	0.41249	0.0794634	0.00634867	0.776231	0.122133	0.00022227	0.109634	0.00816039	8.86678e-08	0.023445	0.0295807	0.104114	0.592039	0.00232057	0.00736136
ACOT2_ENSG00000119673.14	yellow	56.0502	39.8237	16.2264	23.5973	-0.643194	5.75052e-06	0.495698	0.147245	-0.0707602	0.335876	0.350918	0.243905	0.700564	0.700832	0.871558	-0.409117	-0.492006	-0.223023	-0.2499	0.19603	0.000982255	0.358257	0.660208	0.0317971	0.024477	0.124349	3.40618e-07	3.35641e-07	1.22408e-13	0.00790793	0.00108597	0.161034	0.115078	0.219316
ACOT4_ENSG00000177465.4	yellow	50.049	30.2974	19.7516	10.5458	-0.64851	4.53636e-06	0.332579	0.00597368	-0.166161	0.14492	0.408298	0.295507	0.731015	0.668671	0.81116	-0.430463	-0.582954	-0.224808	-0.27539	0.085848	0.0336217	0.970431	0.299137	0.36598	0.00804584	0.0606843	5.72085e-08	1.7678e-06	1.26812e-10	0.00496444	6.34686e-05	0.15762	0.0813866	0.593561
ACOT7_ENSG00000097021.19	red	16.5081	7.42187	9.08625	-1.66438	-0.339143	0.0300708	0.461377	0.411991	-0.206585	0.164927	0.319163	0.175952	0.683847	0.711268	0.608309	-0.438465	-0.480036	-0.188608	-0.138245	0.361873	0.00239576	0.00744017	0.195005	0.302792	0.0419534	0.271151	8.28358e-07	1.86688e-07	2.45233e-05	0.00413741	0.00149238	0.237616	0.388701	0.020079
ACOT8_ENSG00000101473.16	green	105.149	67.8927	37.2567	30.636	-0.550346	0.000193074	0.37777	0.0388084	-0.251521	-0.0305639	0.520792	0.351848	0.915757	0.677831	0.722029	-0.36765	-0.542806	-0.277925	-0.20971	0.253635	0.014888	0.809632	0.112663	0.849547	0.000481444	0.024075	4.93558e-17	1.12466e-06	9.92158e-08	0.0180402	0.000245734	0.0785096	0.188186	0.109572
ACOT9_ENSG00000123130.16	brown	11.3342	7.86525	3.469	4.39625	0.452416	0.00297969	0.318399	0.424405	0.448516	0.129195	0.342709	0.488644	0.0265063	0.0709551	-0.280937	0.591203	0.747144	0.195602	0.258263	0.479289	0.0424747	0.00568265	0.00327051	0.420791	0.0282752	0.00118879	0.869335	0.659329	0.0751954	4.69898e-05	2.01206e-08	0.220345	0.10303	0.00152172
ACOX1_ENSG00000161533.11	yellow	81.0251	43.8862	37.1389	6.74725	-0.50779	0.000701395	0.527073	0.192398	0.214757	0.656897	0.200024	0.192808	0.359149	0.609474	0.85508	-0.227439	-0.400815	-0.0939599	-0.198033	0.10147	0.000399244	0.228147	0.177535	3.0913e-06	0.209883	0.227138	0.0211055	2.34288e-05	1.10382e-12	0.152688	0.00940429	0.559001	0.214551	0.527866
ACOX2_ENSG00000168306.12	yellow	60.5668	42.0573	18.5095	23.5479	-0.662455	2.38175e-06	0.329062	-0.0400096	-0.127443	0.123442	0.427735	0.389342	0.723064	0.612654	0.825791	-0.404311	-0.466804	-0.211431	-0.378155	0.153438	0.0356618	0.803854	0.427169	0.441942	0.00527747	0.0118671	9.32236e-08	2.06635e-05	3.02761e-11	0.00874705	0.00209331	0.184505	0.0147778	0.338172
ACOX3_ENSG00000087008.15	red	20.5449	7.2104	13.3345	-6.12413	-0.339692	0.0297881	0.486202	0.304349	-0.0586642	0.216358	0.563277	0.358542	0.760871	0.76749	0.658086	-0.215169	-0.407156	-0.0305334	-0.157086	0.409377	0.00126878	0.0530282	0.715611	0.174247	0.000125935	0.0213398	7.76098e-09	4.79182e-09	2.92492e-06	0.176684	0.00824155	0.849695	0.32667	0.0078647
ACP1_ENSG00000143727.15	red	67.4835	18.107	49.3765	-31.2694	-0.490635	0.0011269	0.688954	0.527533	0.411499	0.759254	0.579929	0.393642	0.449941	0.7817	0.750591	-0.171926	-0.236603	0.0816409	-0.0822972	0.374968	6.35326e-07	0.00039375	0.00751847	8.7112e-09	7.07219e-05	0.0108866	0.00316153	1.61025e-09	1.59308e-08	0.282443	0.136386	0.611847	0.608979	0.01571
ACP2_ENSG00000134575.9	green	6.50574	2.9153	3.59043	-0.675129	-0.346466	0.0264804	0.601743	0.159209	0.113481	0.1601	0.408863	0.470687	0.686583	0.454625	0.621698	-0.104707	-0.084055	-0.174553	-0.31505	0.445272	3.1616e-05	0.320093	0.479908	0.317356	0.00795057	0.00189807	7.19091e-07	0.00282528	1.43489e-05	0.514714	0.601325	0.275042	0.0448205	0.00353107
ACP5_ENSG00000102575.10	brown	2.30822	0.909663	1.39856	-0.488895	0.336137	0.0316561	0.434059	0.5296	0.330054	0.0352437	0.416482	0.381235	0.149324	0.124443	-0.244529	0.235923	0.371897	0.107862	0.355069	0.610195	0.00457653	0.000369898	0.0350762	0.826838	0.0067568	0.0139219	0.351435	0.438219	0.12336	0.137549	0.0166548	0.502055	0.0227245	2.27734e-05
ACP6_ENSG00000162836.11	red	2.83178	2.15648	0.675298	1.48118	-0.0788927	0.62392	0.366495	0.475765	-0.101122	0.170441	0.491229	0.210454	0.485062	0.701161	0.365732	-0.233461	-0.254108	0.0943738	0.0850157	0.496377	0.0184332	0.00166707	0.529289	0.286683	0.00110902	0.18659	0.00130775	3.2961e-07	0.0186966	0.141823	0.108889	0.557263	0.597159	0.000964159
ACPP_ENSG00000014257.15	black	0.797802	0.31347	0.484332	-0.170862	0.422231	0.00596158	-0.20966	0.114183	0.110944	-0.0860738	-0.157544	-0.0784934	-0.383827	-0.293434	-0.549881	0.51263	0.187609	0.24215	0.398314	-0.0823149	0.188294	0.47718	0.489847	0.592586	0.325245	0.625682	0.0132345	0.0626017	0.000195999	0.000610795	0.240156	0.127168	0.00990025	0.608901
ACRBP_ENSG00000111644.7	black	8.19595	6.37227	1.82368	4.5486	-0.185761	0.244903	0.295251	-0.0861966	0.355618	0.0624229	0.385832	0.481961	0.332134	0.0358901	0.216938	0.624421	-0.13344	-0.123332	-0.260846	0.0308406	0.0609189	0.592056	0.0225009	0.698224	0.0127227	0.00141909	0.0338739	0.823712	0.173068	1.28279e-05	0.405556	0.442351	0.0995096	0.848201
ACSF2_ENSG00000167107.12	yellow	66.9331	35.8191	31.114	4.70509	-0.662475	2.37945e-06	0.269898	-0.128379	-0.192379	0.0189889	0.410681	0.409663	0.782347	0.578555	0.787531	-0.384409	-0.541298	-0.304566	-0.274054	0.103605	0.0879003	0.423754	0.228192	0.906195	0.00765033	0.00781728	1.5293e-09	7.42578e-05	1.00526e-09	0.0130841	0.000257706	0.0528505	0.0829353	0.519176
ACSF3_ENSG00000176715.15	green	63.2801	34.1479	29.1322	5.01561	-0.628028	1.10402e-05	0.427134	0.0921397	-0.0703989	0.0916209	0.627442	0.483138	0.857147	0.6781	0.750111	-0.292454	-0.492152	-0.294232	-0.291917	0.226602	0.00534872	0.566673	0.661839	0.568869	1.1314e-05	0.00137589	8.50522e-13	1.10951e-06	1.64608e-08	0.0635236	0.00108171	0.061858	0.0640341	0.154245
ACSL1_ENSG00000151726.13	brown	106.631	103.051	3.58006	99.4709	0.398275	0.00990817	-0.217024	-0.165242	0.167244	-0.168781	-0.26159	0.0282952	-0.369156	-0.490255	-0.508492	0.484214	0.852669	0.0279301	0.00562569	-0.0527387	0.172893	0.301856	0.295953	0.291472	0.0985141	0.860601	0.0175382	0.00113849	0.000687544	0.00133739	1.48845e-12	0.862382	0.972153	0.743307
ACSL3_ENSG00000123983.13	salmon	8.36344	1.574	6.78944	-5.21544	0.30677	0.0510731	0.207684	0.490942	0.298385	0.523268	0.097131	-0.0312044	-0.223026	0.292824	-0.0655113	0.0231244	0.338697	0.846697	0.467463	0.456351	0.192587	0.00111764	0.0581015	0.000447388	0.545751	0.846431	0.161026	0.0631745	0.68405	0.885889	0.0303017	3.05317e-12	0.00205897	0.00270946
ACSL4_ENSG00000068366.19	brown	36.6357	35.9934	0.642364	35.351	0.405951	0.00845256	-0.273544	-0.120715	0.0820748	-0.111947	-0.307224	-0.208277	-0.4731	-0.460889	-0.519429	0.322246	0.761666	0.233123	0.026424	-0.0499973	0.0835322	0.452167	0.60995	0.485904	0.0507127	0.191291	0.00178499	0.00242475	0.000501168	0.039904	7.33017e-09	0.142418	0.869737	0.756232
ACSL5_ENSG00000197142.10	yellow	40.3803	30.0373	10.3431	19.6942	-0.43127	0.00487497	0.584976	0.252468	0.149428	0.525447	0.292591	0.224618	0.488186	0.631611	0.834198	-0.296197	-0.375131	-0.110391	-0.333165	0.24457	5.90026e-05	0.111271	0.351095	0.000419221	0.0633944	0.157981	0.00120342	9.49327e-06	1.25034e-11	0.0600577	0.0156612	0.492023	0.0332911	0.123294
ACSM2A_ENSG00000183747.11	black	0.585266	0.200052	0.385213	-0.185161	0.0445033	0.78233	0.174177	0.181518	0.374982	0.217961	0.306198	0.348501	0.0418823	0.115074	0.00911009	0.421786	-0.0642453	-0.0562872	0.129669	0.0406389	0.276094	0.256037	0.0157057	0.171001	0.0515301	0.0255487	0.794865	0.473726	0.954919	0.00602003	0.689848	0.72668	0.419074	0.80083
ACSM3_ENSG00000005187.11	tan	7.3561	2.07201	5.28409	-3.21208	-0.0347797	0.829084	0.312353	0.437333	0.295904	0.4854	0.354798	0.232147	0.0632778	0.480509	0.183108	-0.119934	-0.142059	0.18221	0.634432	0.284189	0.0467852	0.00424652	0.0603229	0.00129607	0.0228357	0.144143	0.69429	0.00147407	0.251827	0.455122	0.375621	0.254198	8.41817e-06	0.0717412
ACSS1_ENSG00000154930.14	yellow	88.9407	65.2302	23.7104	41.5198	-0.723423	9.12215e-08	0.621774	0.116277	0.173023	0.359619	0.51663	0.550603	0.762223	0.646371	0.925319	-0.209735	-0.39118	-0.243083	-0.401965	0.218537	1.43045e-05	0.469083	0.279337	0.0209253	0.000543969	0.00019147	7.04209e-09	4.99339e-06	5.13986e-18	0.188132	0.0114391	0.125664	0.00918363	0.169844
ACSS2_ENSG00000131069.19	red	32.6939	15.7065	16.9874	-1.28089	-0.363531	0.0194748	0.383747	0.34517	-0.0918125	0.410184	0.347249	0.264901	0.554521	0.828805	0.736181	-0.482625	-0.511517	-0.0812844	0.106745	0.30092	0.0132551	0.0270885	0.568058	0.0077314	0.0261188	0.094172	0.000168512	2.21729e-11	4.12719e-08	0.00139456	0.00063064	0.613407	0.506519	0.0559
ACTA2_ENSG00000107796.12	green	1.80408	0.659546	1.14453	-0.484984	0.126991	0.428825	0.488833	0.419749	0.124127	0.138956	0.435475	0.313021	0.419416	0.385841	0.192237	0.00228781	0.101634	0.142514	0.127266	0.791639	0.0011828	0.00629433	0.439395	0.386241	0.00443118	0.0462923	0.00634012	0.0127205	0.228542	0.988674	0.527198	0.374076	0.427817	7.14994e-10
ACTL10_ENSG00000182584.4	green	2.01192	1.61756	0.394361	1.2232	0.230736	0.146666	0.389012	0.349752	0.0331524	-0.100256	0.523751	0.417629	0.589704	0.356361	0.0837991	0.100061	-0.139366	-0.160488	0.217447	0.523655	0.0119456	0.0249892	0.83697	0.532841	0.000441003	0.00659115	4.96573e-05	0.0222011	0.602437	0.533643	0.384829	0.31617	0.172037	0.000442265
ACTN1_ENSG00000072110.13	brown	60.5953	52.2747	8.32063	43.954	0.582188	6.5238e-05	0.206589	0.30448	0.513762	0.21802	-0.0404895	0.153271	-0.357319	-0.280557	-0.483059	0.591598	0.924425	0.287895	0.301664	0.371726	0.194997	0.0529212	0.000591166	0.170882	0.801547	0.338703	0.0218192	0.0756076	0.00137875	4.63083e-05	6.42982e-18	0.0679591	0.0552665	0.0167089
ACTR10_ENSG00000131966.13	red	11.0919	5.68565	5.40621	0.279442	-0.221707	0.163582	0.521618	0.564028	0.248438	0.597192	0.487172	0.249501	0.345812	0.753494	0.51816	-0.120346	-0.0582905	0.349135	0.107331	0.449105	0.000469837	0.00012278	0.11729	3.75803e-05	0.00123644	0.115678	0.0267858	1.30493e-08	0.000520191	0.453561	0.717347	0.0252638	0.504177	0.00322508
ACTR1B_ENSG00000115073.7	yellow	54.5457	21.0587	33.487	-12.4283	-0.578755	7.37343e-05	0.831279	0.395939	0.455378	0.609019	0.604507	0.635678	0.643456	0.690367	0.830021	-0.0523847	-0.259132	-0.151772	-0.167988	0.385857	1.70906e-11	0.0103916	0.00277423	2.38503e-05	2.84284e-05	7.97963e-06	5.68419e-06	5.89821e-07	1.95191e-11	0.744972	0.101835	0.343503	0.29378	0.0127165
ACVR1B_ENSG00000135503.12	yellow	94.3399	40.8837	53.4562	-12.5725	-0.549338	0.000199463	0.463549	0.182369	0.223257	0.706388	0.0782854	0.118449	0.216446	0.518767	0.814992	-0.281383	-0.369923	-0.0468898	-0.140359	0.0920007	0.0022704	0.253777	0.160582	2.46388e-07	0.6266	0.460762	0.174067	0.000511009	8.82125e-11	0.0747138	0.0172872	0.770962	0.381419	0.567261
ACVR2A_ENSG00000121989.14	yellow	105.141	44.7447	60.3963	-15.6515	-0.630176	1.00871e-05	0.534577	0.257547	0.320567	0.73461	0.207606	0.244057	0.289976	0.569596	0.842968	-0.261324	-0.391313	-0.0734377	-0.276613	0.0823054	0.000317685	0.104022	0.0410099	4.56164e-08	0.192758	0.124108	0.0659052	0.000101539	4.70937e-12	0.0988691	0.0114087	0.64817	0.0799887	0.608943
ACVRL1_ENSG00000139567.12	tan	4.76513	2.64329	2.12184	0.521454	0.710789	1.91897e-07	-0.0318372	0.344033	0.0560077	-0.0251172	-0.0901263	-0.0588185	-0.25576	-0.0946106	-0.55005	0.177824	0.488966	0.208766	0.843186	0.38904	0.843355	0.0276314	0.727985	0.876128	0.575217	0.714894	0.106529	0.55627	0.00019493	0.266006	0.00117858	0.190228	4.59285e-12	0.0119388
ACY1_ENSG00000243989.7	yellow	115.929	68.8227	47.1065	21.7162	-0.636809	7.60004e-06	0.377682	-0.0296173	-0.245659	0.0627344	0.369532	0.259299	0.816413	0.643052	0.855174	-0.433611	-0.567337	-0.274074	-0.441322	0.148705	0.0149131	0.854156	0.121581	0.69679	0.0174148	0.101606	7.69431e-11	5.78655e-06	1.09085e-12	0.00462339	0.000109721	0.0829123	0.00387265	0.353458
ACY3_ENSG00000132744.7	yellow	30.8112	15.6359	15.1753	0.460611	-0.516016	0.000553777	0.337713	-0.0841107	-0.191449	-0.0409856	0.356894	0.323701	0.765212	0.46402	0.719938	-0.307527	-0.501155	-0.252051	-0.470189	0.218533	0.0308164	0.601083	0.230491	0.799166	0.0219881	0.0389653	5.66706e-09	0.00224402	1.1244e-07	0.0504735	0.000845045	0.111881	0.00192219	0.169852
ADA_ENSG00000196839.12	black	55.9621	25.704	30.2581	-4.55413	0.389128	0.0119179	0.313084	0.307416	0.660383	0.0742162	0.274782	0.430989	-0.133247	-0.30213	-0.468346	0.852382	0.573936	0.0614331	0.129201	0.227337	0.0462461	0.0505616	2.62652e-06	0.644686	0.0820884	0.00490594	0.406241	0.0548728	0.00201376	1.54189e-12	8.73584e-05	0.702788	0.420767	0.152876
ADAM15_ENSG00000143537.13	green	2.76422	2.45686	0.307355	2.14951	0.161028	0.314522	0.0512397	-0.00895929	-0.206658	-0.374695	0.311216	0.390596	0.594128	0.218497	0.00599645	0.193005	-0.0919173	-0.0945725	0.196149	0.271784	0.750366	0.955665	0.194844	0.0157922	0.0476336	0.0115737	4.21538e-05	0.169925	0.970318	0.226653	0.567614	0.55643	0.219031	0.0856197
ADAM19_ENSG00000135074.15	brown	81.6474	58.39	23.2574	35.1326	0.302354	0.0546841	0.281628	0.188182	0.664953	0.177721	0.116003	0.348694	-0.250369	-0.341179	-0.391798	0.624885	0.868061	0.0760808	0.110675	0.210501	0.0744511	0.238696	2.11457e-06	0.266286	0.470139	0.0254616	0.114376	0.0290344	0.0112982	1.25842e-05	2.00023e-13	0.636373	0.490903	0.186488
ADAM33_ENSG00000149451.17	brown	27.7682	27.3502	0.41801	26.9322	0.251657	0.112462	0.0124662	-0.0376102	0.208474	-0.0800923	-0.0191677	0.31663	-0.0765385	-0.213157	-0.238537	0.340974	0.76234	0.0205003	0.0447846	0.249856	0.93834	0.815406	0.190863	0.618638	0.905316	0.0437008	0.634339	0.180864	0.133117	0.0291374	6.98257e-09	0.898767	0.780987	0.115144
ADAM8_ENSG00000151651.15	brown	87.1789	47.0528	40.126	6.9268	0.323961	0.0387998	0.0520879	-0.0887462	0.520069	-0.0652643	0.021276	0.366539	-0.243477	-0.496754	-0.46363	0.825066	0.790735	-0.00295269	-0.0424639	0.00825798	0.746369	0.581106	0.000491819	0.68518	0.894957	0.018418	0.125033	0.000954254	0.00226586	3.26035e-11	7.71188e-10	0.985382	0.792079	0.959132
ADAMDEC1_ENSG00000134028.14	yellow	10.9333	6.63181	4.30149	2.33032	-0.418861	0.00641717	0.418397	0.200586	0.0631042	0.504028	0.281717	0.00823027	0.312789	0.57313	0.690659	-0.318388	-0.268186	0.0502132	-0.18706	0.323358	0.0064823	0.208578	0.695088	0.000779913	0.0743551	0.959269	0.0464626	8.98469e-05	5.808e-07	0.0424823	0.0900111	0.755212	0.241559	0.0391853
ADAMTS1_ENSG00000154734.14	brown	14.8207	13.6155	1.20515	12.4104	0.441312	0.00387355	0.0176824	0.167467	0.256287	0.22123	-0.165101	-0.082308	-0.324211	-0.158914	-0.317916	0.252075	0.714821	0.599472	0.160176	0.352991	0.912624	0.295302	0.105785	0.164514	0.302273	0.608932	0.0386406	0.321002	0.0428065	0.111847	1.52006e-07	3.44741e-05	0.317125	0.0235882
ADAMTS14_ENSG00000138316.10	brown	7.30658	6.9342	0.372378	6.56182	0.310124	0.0484605	0.135597	0.116628	0.242908	0.0196282	0.0547856	0.405266	-0.0022263	-0.0540811	-0.136218	0.236081	0.638811	0.0781939	0.0957567	0.361913	0.397937	0.467732	0.125944	0.903052	0.733701	0.00857448	0.988978	0.737003	0.395763	0.137278	6.96848e-06	0.627005	0.551475	0.020064
ADAMTS17_ENSG00000140470.13	yellow	1.90066	1.24298	0.657684	0.585292	-0.461536	0.00238641	0.472722	0.105458	0.281385	0.413631	0.323042	0.406174	0.384093	0.391093	0.628884	-0.12853	-0.167341	0.022818	-0.118544	0.272905	0.00180231	0.511687	0.0747124	0.00718403	0.0393881	0.00841312	0.0131655	0.0114591	1.06512e-05	0.423207	0.295668	0.887391	0.4604	0.0842852
ADAMTS2_ENSG00000087116.13	brown	72.4264	71.7611	0.665243	71.0959	0.392226	0.0112016	-0.132406	-0.0704317	0.160626	-0.10287	-0.251053	0.0544816	-0.309623	-0.388839	-0.426171	0.371227	0.83804	0.0181334	0.0350965	0.0639746	0.409238	0.661691	0.315749	0.522161	0.113357	0.735125	0.0488437	0.0119866	0.0054646	0.0168671	8.21e-12	0.910404	0.82755	0.69109
ADAMTS7_ENSG00000136378.14	brown	4.01338	3.8666	0.146785	3.71982	0.381268	0.013913	0.206035	0.154029	0.258062	0.0534128	-0.0175916	0.212292	-0.0694022	-0.145907	-0.199543	0.256398	0.679083	0.152007	0.0619212	0.466629	0.196224	0.336291	0.103307	0.740139	0.913071	0.182682	0.666346	0.362688	0.211005	0.10563	1.0559e-06	0.342749	0.700536	0.00210251
ADAMTS9_ENSG00000163638.13	brown	43.1147	41.33	1.78471	39.5453	0.632384	9.18668e-06	-0.0974227	0.141892	0.234121	0.00589489	-0.14564	-0.016091	-0.392844	-0.308452	-0.567347	0.392314	0.86787	0.470291	0.349101	0.309515	0.54454	0.376185	0.140668	0.970821	0.363579	0.920461	0.0110631	0.0497494	0.000109682	0.0111818	2.05377e-13	0.0019172	0.025279	0.0489267
ADAMTSL4_ENSG00000143382.13	black	48.6228	27.9991	20.6237	7.37549	0.419049	0.00639107	-0.0391792	-0.0882869	0.355085	-0.168444	0.0300796	0.342108	-0.160901	-0.414344	-0.465682	0.831566	0.623569	-0.0435133	0.0537695	0.0156687	0.807847	0.583072	0.0227179	0.292453	0.851904	0.0285713	0.314908	0.00707508	0.00215292	1.65778e-11	1.32873e-05	0.787058	0.738465	0.922542
ADAMTSL5_ENSG00000185761.10	yellow	16.3473	13.7614	2.58587	11.1756	-0.616212	1.79257e-05	0.262286	-0.13101	-0.114784	0.143519	0.152617	0.281246	0.553156	0.409042	0.77954	-0.363833	-0.469708	-0.257368	-0.419695	0.0884598	0.097589	0.414238	0.474846	0.370681	0.340792	0.0748619	0.000176213	0.0079205	1.91041e-09	0.0193667	0.00194573	0.10427	0.00630172	0.582331
ADAP1_ENSG00000105963.13	red	16.3162	4.96589	11.3503	-6.38444	-0.434268	0.00455475	0.528648	0.301473	0.0305377	0.37736	0.33436	0.295264	0.641668	0.685221	0.696616	-0.266064	-0.536283	-0.137733	0.0998155	0.258984	0.000380714	0.0554288	0.849675	0.0150057	0.0326254	0.0609072	6.15024e-06	7.71707e-07	4.22418e-07	0.0926826	0.000301382	0.390477	0.534652	0.102038
ADAT3_ENSG00000213638.5	green	0.683376	0.370412	0.312965	0.0574472	-0.324201	0.0386474	0.304803	-0.108276	0.0115396	-0.0247868	0.123035	0.265883	0.473071	0.116621	0.401956	-0.094894	-0.357067	-0.302292	-0.172975	0.113059	0.0526569	0.500407	0.942915	0.877745	0.44346	0.0929136	0.00178635	0.467759	0.00918541	0.555082	0.0219189	0.054736	0.279471	0.481555
ADCK4_ENSG00000123815.11	yellow	8.76382	3.46206	5.30176	-1.8397	-0.368349	0.0178055	0.662787	0.297555	0.154769	0.306562	0.396109	0.500019	0.663088	0.5697	0.684125	-0.122858	-0.210986	-0.218549	-0.0329481	0.44946	2.34456e-06	0.0588371	0.333947	0.0512386	0.0103557	0.000872112	2.31125e-06	0.000101175	8.16598e-07	0.444121	0.185452	0.16982	0.837961	0.00319793
ADCK5_ENSG00000173137.11	yellow	52.2432	18.7597	33.4836	-14.7239	-0.497803	0.000927139	0.442386	0.0731572	0.003145	0.0482607	0.595221	0.654022	0.847008	0.594575	0.692187	-0.223749	-0.384338	-0.241425	-0.221129	0.335399	0.00377789	0.649427	0.98443	0.764454	4.04671e-05	3.53043e-06	2.94314e-12	4.14574e-05	5.35646e-07	0.159638	0.0131025	0.128344	0.164712	0.032056
ADCY2_ENSG00000078295.15	yellow	16.0941	6.59187	9.5022	-2.91033	-0.449621	0.00318572	0.610545	0.329711	0.310106	0.623829	0.355355	0.332545	0.383964	0.591994	0.734403	-0.198114	-0.278814	-0.117787	-0.0832919	0.293363	2.24617e-05	0.0352776	0.0484747	1.31457e-05	0.0226076	0.0336409	0.0131989	4.5635e-05	4.62205e-08	0.214358	0.0775196	0.463291	0.604642	0.0626679
ADCY4_ENSG00000129467.13	brown	13.2195	12.2656	0.953905	11.3117	0.432199	0.00477373	0.00380642	0.134249	0.227751	-0.0948794	0.0743508	0.360586	-0.128678	-0.161321	-0.400246	0.404733	0.754772	0.26348	0.275218	0.397633	0.981156	0.40269	0.15211	0.555143	0.644085	0.0205586	0.422669	0.313631	0.00951519	0.00867037	1.19415e-08	0.0960172	0.081585	0.0100389
ADCY6_ENSG00000174233.11	yellow	33.4012	15.6376	17.7636	-2.12597	-0.425155	0.0055892	0.504505	0.331048	0.155679	0.58773	0.276345	0.370459	0.406822	0.702254	0.784886	-0.410759	-0.37313	-0.030949	0.125144	0.310115	0.000769544	0.0344972	0.331076	5.3382e-05	0.0802933	0.0171134	0.00829966	3.10313e-07	1.247e-09	0.00763767	0.0162699	0.847674	0.435625	0.0484676
ADCY7_ENSG00000121281.12	black	90.2328	61.4272	28.8056	32.6216	0.18398	0.249537	0.172509	-0.0604078	0.625098	0.0518233	0.150656	0.404863	-0.138612	-0.411332	-0.310864	0.943074	0.371298	-0.0546971	-0.0475059	-0.101958	0.280789	0.707527	1.24734e-05	0.747616	0.347107	0.00864692	0.38743	0.00754523	0.0478991	3.03253e-20	0.0168445	0.734116	0.768035	0.525875
ADCY9_ENSG00000162104.9	yellow	49.3446	36.2444	13.1002	23.1442	-0.588364	5.21586e-05	0.375996	-0.0622761	0.1614	0.529592	-0.0325295	0.0583204	0.178697	0.30713	0.785716	-0.225704	-0.32777	-0.12144	-0.348536	-0.0869336	0.0154039	0.6989	0.313389	0.000369979	0.839993	0.717208	0.263627	0.0507875	1.16585e-09	0.155929	0.0364357	0.449438	0.0255328	0.588882
ADCYAP1_ENSG00000141433.12	brown	4.51965	4.17433	0.345315	3.82902	0.476486	0.00163636	0.0257477	0.266129	0.230216	0.111308	-0.0840615	-0.0690032	-0.285117	-0.165912	-0.438402	0.27862	0.652909	0.476131	0.259245	0.344587	0.873044	0.0925992	0.147603	0.488412	0.601296	0.668153	0.0707791	0.299871	0.00414338	0.077735	3.71526e-06	0.00165141	0.10168	0.0273657
ADD1_ENSG00000087274.16	green	21.4966	9.59765	11.899	-2.3013	-0.344171	0.0275652	0.731072	0.37927	0.395788	0.34424	0.661933	0.748982	0.764797	0.585479	0.577773	0.262127	-0.168864	-0.126978	-0.107824	0.423169	5.70043e-08	0.0144629	0.0104234	0.027532	2.44132e-06	1.77735e-08	5.8415e-09	5.79374e-05	7.63427e-05	0.0977994	0.291234	0.428872	0.502206	0.00583985
ADGRA2_ENSG00000020181.17	brown	39.7038	37.5305	2.1733	35.3572	0.320783	0.0408662	0.214273	0.124275	0.435378	0.223438	-0.0813815	0.10357	-0.268984	-0.265435	-0.252045	0.373836	0.858468	0.203576	0.100834	0.3517	0.178537	0.438842	0.004441	0.160235	0.612982	0.519317	0.0890228	0.0934861	0.11189	0.0160529	7.1846e-13	0.201735	0.530471	0.0241386
ADGRB2_ENSG00000121753.12	green	4.36371	1.5811	2.78261	-1.20152	-0.415791	0.00685829	0.407504	0.0557432	-0.0169691	0.0592256	0.297414	0.413336	0.640587	0.397978	0.613731	-0.187179	-0.331763	-0.221504	-0.434681	0.295703	0.00818153	0.729221	0.916136	0.713004	0.0589627	0.00722941	6.44894e-06	0.00996839	1.97976e-05	0.241253	0.0340861	0.163979	0.00451219	0.0605059
ADGRE1_ENSG00000174837.14	brown	17.3354	10.9339	6.40154	4.53234	0.348533	0.0255339	-0.0871241	-0.144454	0.324275	-0.0817803	-0.0741264	0.134182	-0.299212	-0.440985	-0.424209	0.670963	0.654388	0.177047	-0.0854018	-0.00832896	0.588063	0.36754	0.0386	0.611237	0.645088	0.402927	0.0573759	0.00390311	0.0057074	1.58097e-06	3.47144e-06	0.268134	0.595489	0.958781
ADGRE2_ENSG00000127507.17	brown	98.6854	79.7504	18.9351	60.8153	0.501615	0.000834302	-0.169241	-0.13622	0.294899	-0.134232	-0.179226	0.109733	-0.371906	-0.523757	-0.570192	0.701548	0.871985	0.152987	0.0535522	0.0295566	0.29014	0.395753	0.061242	0.402749	0.262192	0.494623	0.0166519	0.000440927	9.94758e-05	3.22652e-07	1.15167e-13	0.339609	0.739485	0.854451
ADGRE3_ENSG00000131355.14	brown	46.0871	44.1945	1.89257	42.302	0.481385	0.00144068	-0.23612	-0.0728114	0.168626	-0.0515061	-0.235598	-0.144128	-0.472379	-0.427387	-0.545933	0.394774	0.8488	0.56178	0.0769036	0.123604	0.137211	0.650978	0.291924	0.74911	0.138107	0.368634	0.00181816	0.0053186	0.000222502	0.0106402	2.37909e-12	0.00013244	0.632719	0.441337
ADGRE5_ENSG00000123146.19	black	39.3045	33.5316	5.7729	27.7588	0.345227	0.0270615	0.168437	0.0594724	0.45793	0.00034778	0.126495	0.360793	-0.0733834	-0.289591	-0.337492	0.901085	0.487582	-0.0240094	0.0925306	0.0782289	0.292471	0.71186	0.00260726	0.998278	0.430646	0.0204807	0.648413	0.0662813	0.030933	9.87667e-16	0.00122301	0.881552	0.565021	0.62685
ADGRF1_ENSG00000153292.15	brown	3.74295	3.51265	0.230293	3.28236	0.421391	0.00607249	-0.272464	0.00600467	0.00390514	-0.0555445	-0.312127	-0.235186	-0.419776	-0.301267	-0.467142	0.173688	0.539526	0.410039	0.353527	0.0624841	0.0848081	0.970278	0.980668	0.73015	0.0469528	0.138818	0.00629067	0.055604	0.00207564	0.277464	0.00027244	0.00775516	0.0233628	0.697942
ADGRF5_ENSG00000069122.18	brown	21.3585	19.0464	2.31212	16.7343	0.322086	0.0400082	0.0254733	0.0889722	0.293164	0.281487	-0.184023	-0.0542825	-0.359477	-0.187218	-0.196342	0.210246	0.734924	0.626095	0.0668832	0.351354	0.874386	0.58014	0.0628542	0.0746027	0.249424	0.736059	0.0209796	0.241153	0.21857	0.187034	4.47148e-08	1.19677e-05	0.677788	0.0242881
ADGRG1_ENSG00000205336.11	black	1.39982	0.857553	0.542265	0.315288	0.296513	0.0597716	0.263884	0.35101	0.382086	0.323339	0.123288	0.213227	-0.0281996	0.0944492	-0.103885	0.564598	0.105496	0.197806	0.298066	0.209565	0.0954892	0.0244373	0.013693	0.0391971	0.442514	0.180718	0.861067	0.556946	0.518042	0.000120436	0.511536	0.215086	0.0583836	0.188499
ADGRG3_ENSG00000182885.16	brown	63.1326	62.2202	0.912431	61.3078	0.41321	0.00724894	-0.253561	-0.133459	0.0943498	-0.183148	-0.250395	-0.0147393	-0.379324	-0.437522	-0.506312	0.336689	0.817182	0.180608	0.00108716	0.019522	0.109679	0.405488	0.557364	0.25172	0.114336	0.927124	0.0144477	0.0042281	0.00073136	0.03136	7.14205e-11	0.258469	0.994618	0.903574
ADGRG6_ENSG00000112414.14	salmon	11.5951	1.85617	9.73892	-7.88275	0.180175	0.259632	0.170998	0.359479	0.308171	0.590811	-0.0515303	-0.154326	-0.279278	0.181255	0.034186	-0.00612011	0.311628	0.851419	0.186981	0.363012	0.285088	0.0209786	0.0499687	4.76749e-05	0.748996	0.335349	0.0770073	0.256739	0.831959	0.969707	0.0473251	1.73457e-12	0.241762	0.0196623
ADGRG7_ENSG00000144820.7	yellow	56.5032	27.1632	29.34	-2.17676	-0.496898	0.0009505	0.521131	0.327602	0.210038	0.66607	0.221038	0.153252	0.301431	0.605673	0.808892	-0.356258	-0.367786	-0.01167	-0.339172	0.175121	0.000476657	0.0365376	0.187482	2.00432e-06	0.164889	0.338765	0.0554644	2.71747e-05	1.56598e-10	0.0222423	0.0179941	0.942271	0.0300558	0.273458
ADGRL2_ENSG00000117114.19	brown	18.4826	16.8837	1.59892	15.2848	0.382806	0.0135017	-0.182597	-0.00128342	0.166831	0.0843144	-0.209103	-0.231991	-0.480119	-0.313512	-0.42052	0.199131	0.676364	0.689594	0.047969	0.137718	0.253174	0.993646	0.297165	0.600199	0.189498	0.144421	0.00148916	0.0459327	0.00618929	0.211968	1.21041e-06	6.14338e-07	0.765837	0.390529
ADGRL4_ENSG00000162618.12	brown	33.0274	31.7951	1.23228	30.5628	0.519683	0.000497442	-0.225983	0.0592109	0.100317	0.0179152	-0.281318	-0.23753	-0.495995	-0.323311	-0.526575	0.233771	0.783266	0.571432	0.180162	0.184009	0.155403	0.713073	0.532593	0.911478	0.0747845	0.134811	0.000974313	0.0392153	0.000405275	0.14128	1.4209e-09	9.53032e-05	0.259668	0.249459
ADH1C_ENSG00000248144.5	red	2.85036	1.25124	1.59913	-0.347892	-0.271568	0.085878	0.266569	0.407003	0.0286624	0.414409	0.293582	0.0459507	0.211763	0.608397	0.353333	-0.335553	-0.336145	-0.0737196	0.269241	0.125971	0.0920414	0.00826806	0.85881	0.00706518	0.0624629	0.77543	0.183802	2.44392e-05	0.0234442	0.0319723	0.0316517	0.646908	0.0887055	0.432574
ADH5_ENSG00000197894.10	red	13.2861	6.61576	6.67034	-0.0545784	-0.189164	0.236209	0.463561	0.57247	0.167497	0.600678	0.422942	0.150144	0.288872	0.756586	0.45184	-0.289158	-0.161181	0.21952	0.369669	0.412823	0.00226975	9.19321e-05	0.295213	3.29285e-05	0.0058691	0.348765	0.0669889	1.05189e-08	0.00302119	0.0667061	0.314057	0.167885	0.0173699	0.00730928
ADH6_ENSG00000172955.17	yellow	83.7754	43.5144	40.2611	3.25331	-0.629569	1.03488e-05	0.507564	0.31035	0.130506	0.638614	0.333743	0.164975	0.439367	0.744083	0.857213	-0.406981	-0.424664	-0.0147771	-0.263812	0.179468	0.000705901	0.0482888	0.416052	7.02846e-06	0.0329677	0.302649	0.00405217	2.46783e-08	8.43328e-13	0.00827193	0.00565028	0.926938	0.0955834	0.261538
ADHFE1_ENSG00000147576.15	black	2.40913	0.951038	1.45809	-0.50705	-0.300797	0.0560052	0.233066	-0.112776	0.3504	0.102618	0.35808	0.573207	0.273392	0.0577591	0.25366	0.483306	-0.200189	-0.22892	-0.143089	-0.0728077	0.142518	0.48266	0.0247035	0.523184	0.0215201	8.96066e-05	0.0837115	0.719819	0.109535	0.00136981	0.209499	0.14996	0.372132	0.650995
ADI1_ENSG00000182551.13	yellow	44.8167	34.0424	10.7743	23.2681	-0.585202	5.85229e-05	0.471084	0.186343	-0.0532067	0.367052	0.382823	0.198428	0.628967	0.705372	0.858493	-0.434811	-0.495593	-0.166356	-0.31751	0.174643	0.00187903	0.2434	0.741107	0.0182427	0.0134972	0.213617	1.0614e-05	2.60855e-07	7.16147e-13	0.00449884	0.000985085	0.298563	0.0430871	0.274789
ADIRF_ENSG00000148671.13	green	64.1051	46.2974	17.8076	28.4898	-0.611318	2.17866e-05	0.185764	-0.209288	-0.3246	-0.147229	0.380782	0.204203	0.811474	0.491046	0.662019	-0.383654	-0.523159	-0.291608	-0.430942	0.0250714	0.244895	0.189097	0.0383944	0.358308	0.014045	0.200317	1.23132e-10	0.0011145	2.43138e-06	0.0132793	0.000448847	0.0643295	0.00491112	0.876352
ADM_ENSG00000148926.9	brown	51.5049	49.7619	1.74296	48.019	0.585396	5.81121e-05	-0.271326	-0.0507997	0.0331613	-0.188218	-0.328796	-0.128182	-0.418777	-0.434511	-0.608231	0.349584	0.826524	0.105526	0.360451	0.0614058	0.0861686	0.752442	0.836927	0.238606	0.0358201	0.424474	0.00642897	0.0045297	2.45978e-05	0.0250637	2.80832e-11	0.511415	0.0206095	0.702914
ADORA1_ENSG00000163485.15	brown	22.0859	21.6225	0.463374	21.1591	0.538503	0.000281284	-0.0111828	0.145199	0.164227	-0.0465343	-0.105636	-0.0364146	-0.317658	-0.289791	-0.481889	0.353328	0.802495	0.227284	0.220536	0.323184	0.944677	0.365047	0.304875	0.772653	0.510973	0.821177	0.0429848	0.0660859	0.0014218	0.0234463	2.79789e-10	0.152975	0.165877	0.0392967
ADORA2A_ENSG00000128271.20	brown	45.3605	28.3516	17.0089	11.3427	0.185832	0.244718	0.304817	0.139159	0.653246	0.178677	0.108353	0.36554	-0.220952	-0.340856	-0.300748	0.581925	0.754448	-0.0305921	0.0563316	0.135305	0.0526458	0.385544	3.65832e-06	0.263682	0.500101	0.0187636	0.165059	0.0291966	0.0560468	6.58545e-05	1.22137e-08	0.84941	0.726473	0.398967
ADORA2B_ENSG00000170425.3	tan	9.23941	8.16743	1.07198	7.09546	0.523786	0.000440549	-0.0557233	0.314709	0.0707786	0.105409	-0.0405721	-0.0546892	-0.251775	0.0283648	-0.399744	0.0853611	0.217972	0.233897	0.969494	0.26081	0.729314	0.0450651	0.660125	0.511885	0.801151	0.734153	0.112288	0.860261	0.00961408	0.595665	0.170979	0.141059	2.00405e-25	0.0995581
ADPGK_ENSG00000159322.17	black	107.459	30.199	77.2601	-47.0611	0.235991	0.137432	0.409809	0.254784	0.819977	0.33532	0.316169	0.551502	-0.119479	-0.169729	-0.237391	0.843062	0.75635	0.221644	0.0816511	0.280535	0.00779311	0.107918	5.43249e-11	0.032099	0.044025	0.000185967	0.456846	0.288733	0.135046	4.65864e-12	1.0694e-08	0.163706	0.611802	0.0756316
ADPRH_ENSG00000144843.11	brown	62.349	21.1846	41.1644	-19.9798	0.231638	0.14505	0.387558	0.349105	0.715914	0.284619	0.26015	0.25885	-0.229579	-0.232409	-0.350656	0.57965	0.702461	0.234174	0.0781188	0.282481	0.0122956	0.0252774	1.426e-07	0.0712947	0.100449	0.102221	0.14876	0.143679	0.0245914	7.14277e-05	3.06769e-07	0.140575	0.627337	0.0735399
ADPRHL1_ENSG00000153531.13	yellow	44.3629	37.4563	6.90662	30.5497	-0.672241	1.48485e-06	0.32489	-0.0208103	-0.1168	0.359831	0.123916	0.0230297	0.452734	0.529805	0.861121	-0.474995	-0.606288	-0.251266	-0.345227	-0.0243722	0.0382121	0.897244	0.467072	0.0208444	0.440178	0.886353	0.00295704	0.000367599	5.0925e-13	0.00170043	2.65335e-05	0.11304	0.0270615	0.879775
ADPRHL2_ENSG00000116863.10	green	29.6881	11.7503	17.9378	-6.1875	-0.183331	0.25124	0.82056	0.657806	0.260609	0.317169	0.688478	0.53628	0.712147	0.713796	0.491902	-0.036661	-0.10391	-0.116971	0.0259729	0.606923	5.12761e-11	2.96333e-06	0.0998295	0.043324	6.51406e-07	0.000301404	1.77483e-07	1.61345e-07	0.00108905	0.819987	0.51794	0.466417	0.871942	2.58865e-05
ADRB1_ENSG00000043591.5	yellow	34.7876	27.0975	7.69016	19.4073	-0.635306	8.1085e-06	0.352739	0.00204947	0.125302	0.480538	0.134409	0.20672	0.339915	0.445073	0.828859	-0.357132	-0.450514	-0.190011	-0.366928	-0.0569861	0.0236951	0.989853	0.43504	0.00147296	0.402126	0.194708	0.029674	0.00354768	2.20463e-11	0.0218932	0.00311862	0.23408	0.0182848	0.72342
ADRBK2_ENSG00000100077.14	black	105.922	37.365	68.5569	-31.1919	0.207004	0.194081	0.368172	0.270551	0.812906	0.291582	0.31477	0.380341	-0.195183	-0.261459	-0.33219	0.851121	0.505405	0.2435	0.0458887	0.126681	0.0178647	0.0871056	1.07595e-10	0.0643543	0.0450216	0.0141659	0.221355	0.0986881	0.0338425	1.79856e-12	0.000750304	0.124995	0.775725	0.429963
ADRM1_ENSG00000130706.12	green	9.01696	6.72746	2.2895	4.43795	0.0465028	0.772803	0.586441	0.422145	0.0703063	-0.00518428	0.454441	0.404281	0.655992	0.418638	0.20712	0.10411	0.0524226	-0.227311	0.137371	0.501139	5.59506e-05	0.00597279	0.662257	0.974337	0.00283785	0.00875242	3.22375e-06	0.00644847	0.193827	0.51713	0.744794	0.152924	0.391735	0.000845421
ADSSL1_ENSG00000185100.10	green	6.2261	1.70889	4.51721	-2.80833	-0.590987	4.73647e-05	0.324065	-0.0905841	-0.0751499	0.12464	0.348665	0.338991	0.601543	0.464371	0.695137	-0.290309	-0.370817	-0.0879009	-0.243159	0.22829	0.0387334	0.573269	0.640518	0.437491	0.0254746	0.0301489	3.18583e-05	0.00222446	4.57499e-07	0.0655813	0.0169982	0.584726	0.125541	0.151117
ADTRP_ENSG00000111863.12	red	23.3912	8.69123	14.7	-6.00877	-0.321829	0.0401762	0.36868	0.448012	0.0415862	0.55962	0.255137	0.146286	0.302736	0.737258	0.586555	-0.459012	-0.443299	-0.0195627	0.312055	0.23664	0.0176954	0.00330987	0.796285	0.000142368	0.107414	0.36143	0.0543639	3.85203e-08	5.57192e-05	0.00253919	0.00369828	0.903374	0.0470064	0.136323
AEBP1_ENSG00000106624.8	brown	45.0384	44.0633	0.975123	43.0882	0.491577	0.00109865	0.12683	0.150056	0.287249	-0.0267625	-0.0380259	0.161453	-0.176427	-0.279196	-0.42717	0.436972	0.871839	0.126939	0.203018	0.388154	0.429414	0.349051	0.0686063	0.868083	0.813402	0.313231	0.269841	0.0770975	0.00534444	0.00428185	1.17593e-13	0.429015	0.202998	0.0121511
AF111168.2_ENSG00000280308.1	black	0.411756	0.128756	0.283	-0.154244	-0.00769878	0.961898	0.191637	-0.017415	0.252672	0.0353182	0.35023	0.500865	0.320955	0.112235	0.138494	0.409297	-0.0744863	0.0296154	-0.0195354	0.174473	0.230025	0.91394	0.110972	0.826478	0.0247781	0.000851885	0.0407521	0.484776	0.387841	0.00787802	0.64348	0.854165	0.903508	0.275266
AFAP1L1_ENSG00000157510.13	brown	40.4293	36.853	3.57634	33.2766	0.390659	0.0115591	0.132465	0.207137	0.403802	0.264562	-0.0406967	0.0466276	-0.294329	-0.162303	-0.306484	0.335037	0.841871	0.624027	0.146658	0.401917	0.409026	0.193788	0.00884029	0.0946093	0.800552	0.772209	0.0617681	0.310653	0.0513014	0.0322534	5.33835e-12	1.30385e-05	0.360196	0.00919271
AFG3L2_ENSG00000141385.9	red	125.501	22.4313	103.07	-80.6384	-0.597541	3.70891e-05	0.59648	0.349025	0.186114	0.707351	0.335615	0.166208	0.436555	0.766544	0.882812	-0.367491	-0.432991	0.0245925	-0.113261	0.216755	3.86012e-05	0.0253129	0.24399	2.33353e-07	0.0319386	0.298997	0.00432306	5.13877e-09	2.27372e-14	0.0180937	0.00468889	0.878696	0.480765	0.17344
AFMID_ENSG00000183077.15	red	2.79579	0.773746	2.02205	-1.2483	0.096508	0.548342	0.486536	0.648205	0.311138	0.392272	0.528822	0.52179	0.254761	0.573403	0.215278	-0.0363467	0.0367323	0.262801	0.44562	0.696537	0.00125756	4.59919e-06	0.0476929	0.0111911	0.000378714	0.000467456	0.107952	8.89977e-05	0.17646	0.821505	0.819643	0.096908	0.00350225	4.24238e-07
AGBL2_ENSG00000165923.15	yellow	3.49359	0.904557	2.58903	-1.68448	-0.361656	0.0201592	0.446511	0.144564	0.416463	0.410616	0.42135	0.585202	0.312317	0.358423	0.523515	0.0787682	-0.173099	0.0213366	-0.107718	0.299298	0.00342952	0.367171	0.0067595	0.00766095	0.00607787	5.85219e-05	0.0468116	0.0213862	0.000444112	0.624469	0.279122	0.89466	0.502629	0.0573012
AGFG2_ENSG00000106351.12	yellow	14.6503	8.0508	6.59954	1.45125	-0.458477	0.00257266	0.457146	0.228528	0.0327151	0.444776	0.215073	0.19886	0.437156	0.621983	0.742177	-0.353522	-0.514147	-0.225573	0.111067	0.152004	0.00265762	0.150678	0.839092	0.00357243	0.176883	0.212603	0.00426381	1.41821e-05	2.79857e-08	0.0233649	0.000584633	0.156174	0.489362	0.342759
AGMAT_ENSG00000116771.5	red	92.4464	20.799	71.6474	-50.8485	-0.507981	0.000697594	0.642177	0.498398	0.188914	0.703931	0.348639	0.177684	0.459111	0.796709	0.825242	-0.372062	-0.414811	-0.0568025	-0.152657	0.292735	6.01405e-06	0.000912069	0.236842	2.8272e-07	0.0254863	0.266387	0.00253305	4.6456e-10	3.20235e-11	0.0166029	0.00700436	0.724276	0.340664	0.0632585
AGMO_ENSG00000187546.13	yellow	34.7688	29.1738	5.59499	23.5788	-0.668415	1.78989e-06	0.49983	0.0154172	0.249678	0.477566	0.205379	0.280655	0.365616	0.378049	0.836873	-0.228375	-0.355458	-0.140004	-0.471346	0.0812545	0.000876693	0.923782	0.115412	0.0015913	0.197682	0.0755005	0.018737	0.0148082	9.33952e-12	0.15096	0.0225659	0.382636	0.00186659	0.613538
AGO3_ENSG00000126070.19	black	38.4407	12.3099	26.1308	-13.8209	0.338486	0.0304113	0.285295	0.183892	0.718127	0.33481	0.118464	0.349146	-0.215304	-0.254709	-0.267554	0.794885	0.707303	0.136253	0.0397185	0.175431	0.0705954	0.249768	1.25196e-07	0.0323777	0.460706	0.0252586	0.176407	0.108026	0.0908006	5.4324e-10	2.33989e-07	0.395638	0.805253	0.272596
AGPAT1_ENSG00000204310.10	yellow	88.9072	57.9601	30.9471	27.0131	-0.550151	0.000194296	0.596353	0.17566	-0.00788569	0.300413	0.460347	0.341537	0.794724	0.716608	0.887712	-0.288353	-0.417481	-0.135608	-0.39598	0.330069	3.87849e-05	0.271961	0.960973	0.0563346	0.00245735	0.0288551	5.50755e-10	1.36916e-07	1.03457e-14	0.0675029	0.0066123	0.397901	0.0103829	0.0350672
AGPAT2_ENSG00000169692.12	green	61.3165	41.4426	19.8739	21.5687	-0.485682	0.00128642	0.337713	-0.0779227	-0.222464	-0.0783704	0.385764	0.30934	0.861288	0.510803	0.690089	-0.288791	-0.541993	-0.316349	-0.367757	0.148845	0.0308165	0.628204	0.162112	0.626225	0.0127396	0.0490612	4.98277e-13	0.000643673	5.98522e-07	0.0670683	0.000252125	0.0438983	0.0180039	0.353
AGPAT3_ENSG00000160216.18	yellow	68.5886	49.8381	18.7506	31.0875	-0.61209	2.11308e-05	0.467653	0.0123249	0.223953	0.575376	0.0543358	0.151695	0.25876	0.37644	0.835632	-0.1723	-0.350045	-0.141861	-0.367658	-0.0187435	0.0020492	0.939037	0.159248	8.30657e-05	0.735809	0.343751	0.102345	0.0152734	1.07008e-11	0.281381	0.0248598	0.376292	0.0180372	0.907402
AGPAT4_ENSG00000026652.13	black	3.79667	2.37968	1.41699	0.962687	0.531055	0.000353882	-0.1581	-0.0561299	0.226468	-0.204941	-0.0171652	0.17628	-0.258146	-0.404221	-0.584931	0.680608	0.433274	0.0935762	0.492752	0.0284347	0.323516	0.727414	0.154494	0.198662	0.91517	0.270245	0.103191	0.00876349	5.91008e-05	9.77457e-07	0.00465889	0.560614	0.00106428	0.85992
AGR3_ENSG00000173467.8	yellow	43.4204	27.6502	15.7703	11.8799	-0.512008	0.000621818	0.367251	0.220759	-0.0523746	0.458336	0.315789	0.202975	0.498221	0.747569	0.842325	-0.480834	-0.475104	-0.00144891	-0.18353	0.207287	0.0181749	0.165438	0.745019	0.0025815	0.0442937	0.203097	0.000916526	1.95531e-08	5.06872e-12	0.00146162	0.00169566	0.992827	0.250717	0.193459
AGT_ENSG00000135744.7	yellow	0.523281	0.313846	0.209435	0.10441	-0.218406	0.170106	0.265734	0.122358	-0.15298	0.185483	0.205252	0.11251	0.423531	0.488685	0.549955	-0.348916	-0.260612	0.165795	-0.0878537	0.433401	0.0931028	0.445991	0.33963	0.24562	0.197967	0.4837	0.00579342	0.00118747	0.000195533	0.0253617	0.0998255	0.300218	0.584929	0.00464548
AGTPBP1_ENSG00000135049.15	black	65.1021	58.5966	6.50554	52.091	0.286642	0.0692197	0.0544378	-0.0577758	0.492648	0.0495158	0.105742	0.29083	-0.153786	-0.332102	-0.311868	0.922704	0.343749	0.0751578	-0.00150435	-0.0937228	0.735331	0.719741	0.00106728	0.758509	0.510547	0.0650762	0.337063	0.0338927	0.0471456	9.82004e-18	0.0277686	0.640483	0.992552	0.559997
AGTRAP_ENSG00000177674.15	black	38.3718	28.4626	9.9092	18.5534	0.540532	0.00026398	-0.0295018	-0.00240296	0.26234	-0.260471	0.0559271	0.24888	-0.116877	-0.404064	-0.566733	0.843962	0.636802	-0.00223275	0.0955507	0.120792	0.854718	0.988103	0.0975173	0.100015	0.728362	0.116617	0.466775	0.00879222	0.000112004	4.20008e-12	7.60233e-06	0.988946	0.552335	0.451878
AGXT2_ENSG00000113492.13	yellow	12.2419	10.3403	1.90157	8.43873	-0.666138	1.99778e-06	0.356825	0.0199757	-0.00273265	0.289841	0.334702	0.234957	0.500422	0.541064	0.76693	-0.319883	-0.369884	-0.153681	-0.36928	0.080454	0.0220154	0.901344	0.986471	0.0660364	0.032437	0.139214	0.000862421	0.000259607	4.99441e-09	0.0414675	0.0172997	0.337396	0.0174972	0.617049
AHCY_ENSG00000101444.12	red	45.5212	24.4691	21.0521	3.41701	-0.312359	0.0467809	0.66596	0.745374	0.158534	0.610185	0.50759	0.19913	0.452214	0.878306	0.592926	-0.354652	-0.324498	0.0575256	0.18126	0.479548	2.01493e-06	2.26504e-08	0.322176	2.2783e-05	0.000705387	0.21197	0.00299419	4.55045e-14	4.40843e-05	0.0228959	0.0384593	0.720906	0.256727	0.0015115
AHNAK2_ENSG00000185567.6	brown	1.57585	1.18748	0.388369	0.799116	0.226496	0.154443	0.321186	0.283393	0.354691	0.20612	0.308857	0.243651	0.0122869	0.0639685	-0.0975701	0.251614	0.544428	0.548179	0.147255	0.626358	0.0405993	0.0725751	0.0228798	0.196035	0.0494348	0.124755	0.939225	0.691118	0.543928	0.112526	0.000233421	0.000207049	0.358223	1.18374e-05
AHR_ENSG00000106546.12	brown	32.6631	17.3402	15.3229	2.01732	0.381789	0.0137724	0.138515	0.180038	0.584948	0.404278	-0.0132631	0.0344854	-0.423524	-0.226952	-0.318161	0.571126	0.729698	0.707944	0.118189	0.232793	0.387766	0.260002	5.90645e-05	0.0087531	0.934406	0.830509	0.00579425	0.153593	0.0426381	9.63176e-05	6.20999e-08	2.25662e-07	0.461754	0.142999
AHRR_ENSG00000063438.16	brown	0.349475	0.213416	0.136059	0.0773575	0.121466	0.449338	0.145669	0.0633859	0.180999	0.258363	-0.111672	0.0104286	-0.104054	-0.00463339	0.0519554	0.145045	0.39023	0.0362562	0.193602	0.222039	0.36348	0.693793	0.257424	0.102892	0.486982	0.948403	0.517354	0.977063	0.746993	0.365561	0.0116588	0.821942	0.225192	0.162938
AIF1_ENSG00000204472.12	black	12.9395	10.5673	2.37215	8.19516	0.472795	0.00179897	0.112479	0.181049	0.341182	-0.139694	0.360777	0.295922	-0.00963074	-0.172387	-0.471531	0.799556	0.500575	0.285966	0.121758	0.313996	0.483822	0.257291	0.0290327	0.383701	0.0204868	0.0603065	0.952346	0.281136	0.00185784	3.62714e-10	0.000858782	0.0699077	0.448242	0.0455797
AIF1L_ENSG00000126878.12	salmon	2.45927	0.730411	1.72886	-0.998451	0.3968	0.0102112	0.102481	0.310601	0.305051	0.29655	0.149176	-0.0123882	-0.225649	0.0637284	-0.249885	0.203459	0.387507	0.806346	0.468361	0.473432	0.523743	0.0480981	0.0524555	0.0597385	0.351917	0.938725	0.156031	0.69222	0.1151	0.201997	0.012308	1.97789e-10	0.00201301	0.00176994
AIFM1_ENSG00000156709.13	red	50.9503	33.4915	17.4588	16.0327	-0.362274	0.0199313	0.435598	0.468959	-0.210628	0.156213	0.562329	0.250253	0.734426	0.884957	0.598159	-0.440951	-0.428215	0.00323912	-0.055957	0.410247	0.00441877	0.0019829	0.186216	0.329401	0.00013002	0.114549	4.61515e-08	1.61807e-14	3.62322e-05	0.00390616	0.00522123	0.983964	0.728222	0.00772107
AIFM2_ENSG00000042286.14	red	3.10551	1.16197	1.94355	-0.781581	-0.0545762	0.734682	0.620782	0.555904	0.263367	0.462248	0.420577	0.443487	0.470526	0.653603	0.412712	-0.0763155	0.20664	0.0182804	0.276021	0.551593	1.48967e-05	0.000161023	0.0961645	0.0023448	0.00618156	0.00368204	0.00190582	3.59898e-06	0.0073265	0.63533	0.194884	0.909681	0.0806623	0.000185417
AIFM3_ENSG00000183773.15	tan	3.67746	3.4336	0.243857	3.18975	0.185911	0.244515	-0.010266	0.070284	0.0114442	-0.0114496	0.185689	0.221537	0.0799826	0.151251	-0.0858386	0.00534085	-0.106775	-0.0795186	0.724082	0.175865	0.949207	0.662358	0.943386	0.94336	0.245089	0.163915	0.61912	0.345183	0.593601	0.973562	0.506401	0.621162	8.76544e-08	0.271394
AIG1_ENSG00000146416.16	yellow	85.9802	65.109	20.8712	44.2377	-0.66035	2.63067e-06	0.436109	0.114828	-0.097017	0.326341	0.43141	0.203448	0.691978	0.726034	0.899376	-0.439977	-0.507908	-0.148233	-0.450595	0.200298	0.0043674	0.474676	0.546225	0.0373084	0.00485958	0.202024	5.41627e-07	7.78309e-08	1.3577e-15	0.00399539	0.000699057	0.355003	0.00311257	0.209247
AIM1L_ENSG00000176092.13	green	3.70966	1.77562	1.93404	-0.158418	-0.314412	0.0452788	0.2668	-0.0749926	-0.131581	-0.0188587	0.282879	0.316599	0.630993	0.420608	0.565014	-0.133454	-0.365435	-0.222927	-0.211445	0.109258	0.091749	0.64122	0.412187	0.906836	0.0731178	0.0437231	9.74487e-06	0.00617735	0.000118748	0.405506	0.0188003	0.161219	0.184475	0.496508
AIMP2_ENSG00000106305.9	red	53.1314	21.0661	32.0653	-10.9992	-0.496262	0.000967215	0.604311	0.414549	-0.0250298	0.408791	0.435096	0.252718	0.676698	0.847399	0.811721	-0.437543	-0.444094	-0.14108	-0.131396	0.335189	2.86444e-05	0.00704395	0.876556	0.00796259	0.0044697	0.110904	1.19036e-06	2.81032e-12	1.20315e-10	0.00422611	0.00363009	0.378954	0.41285	0.0321701
AK2_ENSG00000004455.16	red	111.436	36.3979	75.0383	-38.6404	-0.563249	0.000126054	0.708531	0.520181	0.236442	0.690174	0.505799	0.346213	0.584496	0.883088	0.86773	-0.336042	-0.385498	-0.073836	-0.0950172	0.334747	2.1827e-07	0.000490207	0.136661	5.95853e-07	0.00074201	0.0265984	6.00366e-05	2.17729e-14	2.09375e-13	0.0317072	0.0128067	0.646387	0.554566	0.0324122
AK5_ENSG00000154027.18	brown	0.919364	0.61122	0.308144	0.303076	0.166046	0.299477	0.134763	0.0131567	0.379525	0.0959624	0.0788431	0.151004	-0.117202	-0.246701	-0.205047	0.435742	0.513281	0.0334452	0.0965211	0.22147	0.400876	0.934931	0.0143919	0.550616	0.624138	0.34598	0.465528	0.119958	0.198425	0.00440424	0.000599434	0.83555	0.548288	0.164044
AK6_ENSG00000085231.13	red	10.1496	2.46648	7.68315	-5.21666	-0.275616	0.0811268	0.456566	0.379001	0.411186	0.632959	0.421287	0.348498	0.203058	0.542467	0.51148	-0.123819	0.00715855	0.1697	-0.0552708	0.250922	0.00269539	0.0145385	0.00756867	8.96478e-06	0.00608629	0.0255498	0.202909	0.000248382	0.000631311	0.440539	0.96457	0.288816	0.73143	0.11355
AKAP1_ENSG00000121057.12	red	89.7009	22.6656	67.0353	-44.3697	-0.478181	0.00156617	0.590299	0.452919	0.206143	0.719375	0.352427	0.247043	0.402841	0.801436	0.808326	-0.391369	-0.42094	0.0166926	0.0424139	0.293716	4.85824e-05	0.00294391	0.195984	1.16267e-07	0.0238273	0.119429	0.00901854	3.07373e-10	1.64996e-10	0.011396	0.00613263	0.917498	0.792319	0.0623376
AKAP12_ENSG00000131016.16	brown	14.1104	7.46514	6.6453	0.819837	0.266233	0.0924679	0.238705	0.282691	0.429447	0.508747	0.0473969	-0.101526	-0.326097	0.0225302	-0.0758726	0.171636	0.570301	0.705707	0.0837105	0.415615	0.132836	0.0733165	0.00507903	0.000682574	0.768553	0.52764	0.037459	0.888803	0.637299	0.283268	9.91015e-05	2.55991e-07	0.602822	0.0068843
AKAP13_ENSG00000170776.19	black	100.154	39.7839	60.3699	-20.5859	0.0794714	0.621369	0.464635	0.213273	0.813666	0.354901	0.374805	0.536332	0.0150831	-0.113818	-0.0975472	0.907447	0.435488	0.113351	-0.0277016	0.124465	0.00220993	0.180621	1.00115e-10	0.0227936	0.0157589	0.000300922	0.925429	0.478597	0.544023	2.86392e-16	0.00442989	0.480414	0.863497	0.438137
AKAP2_ENSG00000241978.9	brown	46.2881	30.5534	15.7347	14.8187	0.300887	0.055928	0.251628	0.275827	0.620406	0.394298	0.0190147	0.0382229	-0.4186	-0.247207	-0.343664	0.423611	0.814479	0.461909	0.170028	0.266065	0.112505	0.0808841	1.51269e-05	0.0107432	0.906069	0.812452	0.00645372	0.119175	0.0278096	0.00578323	9.26538e-11	0.0023645	0.287869	0.092681
AKIRIN2_ENSG00000135334.8	black	86.358	32.71	53.648	-20.938	0.320567	0.0410098	0.40013	0.302146	0.810419	0.336959	0.26177	0.447256	-0.172038	-0.224205	-0.301576	0.878508	0.618029	0.102957	0.187547	0.244843	0.00953793	0.0548588	1.35907e-10	0.0312157	0.0982738	0.0033697	0.282126	0.158767	0.0553409	4.41408e-14	1.66597e-05	0.521806	0.240315	0.122863
AKR1A1_ENSG00000117448.13	green	100.799	45.5563	55.2429	-9.68656	-0.60797	2.48508e-05	0.414662	0.1114	-0.204456	0.073808	0.547938	0.359469	0.866297	0.740566	0.799299	-0.369335	-0.487302	-0.211003	-0.346786	0.297939	0.00702682	0.48805	0.19975	0.646512	0.000208664	0.0209824	2.54896e-13	3.10959e-08	3.70981e-10	0.0174792	0.00123216	0.185417	0.026332	0.0584958
AKR1B1_ENSG00000085662.13	brown	23.9821	22.8251	1.15695	21.6682	0.428098	0.00523489	-0.0575032	0.00186383	0.239346	-0.123524	-0.0846521	-0.0214777	-0.359275	-0.441272	-0.538313	0.41434	0.797376	0.159023	0.0145093	0.0989467	0.72101	0.990772	0.131767	0.441637	0.598734	0.893967	0.0210569	0.00387718	0.000282959	0.00707555	4.38541e-10	0.320666	0.928258	0.538232
AKR1B10_ENSG00000198074.9	yellow	42.7782	33.9756	8.80259	25.173	-0.667251	1.89351e-06	0.415483	0.0756558	-0.0315471	0.378732	0.305511	0.159477	0.571781	0.668018	0.847963	-0.404765	-0.448559	-0.0493541	-0.338513	0.0749108	0.00690389	0.638264	0.844765	0.0146142	0.0520825	0.319267	9.41577e-05	1.82459e-06	2.62869e-12	0.00866465	0.0032672	0.759274	0.0303972	0.641585
AKR1B15_ENSG00000227471.8	yellow	7.42605	5.47904	1.94701	3.53203	-0.441788	0.00383093	0.327178	0.170978	-0.0318984	0.377929	0.191433	0.245947	0.406662	0.599879	0.726223	-0.325046	-0.342375	-0.151491	-0.187589	0.0773221	0.0367956	0.285147	0.843058	0.0148422	0.230533	0.121132	0.00832758	3.39452e-05	7.69378e-08	0.0381138	0.0284395	0.344409	0.240207	0.630863
AKR1C2_ENSG00000151632.16	red	1.11109	0.663602	0.447484	0.216118	-0.258929	0.102113	0.351695	0.360519	-0.0413768	0.264892	0.385233	0.247829	0.493054	0.642049	0.469856	-0.317368	-0.316077	0.213948	0.0711386	0.429866	0.024141	0.0205839	0.797289	0.0941833	0.0128738	0.118219	0.0010556	6.04827e-06	0.00193845	0.0431859	0.0440905	0.179214	0.658501	0.00503147
AKR1C3_ENSG00000196139.12	red	40.2559	17.6264	22.6295	-5.00317	-0.42603	0.00548165	0.260684	0.258446	-0.348869	-0.00816875	0.525631	0.198332	0.754515	0.784402	0.597324	-0.486382	-0.540054	-0.115331	-0.221643	0.284498	0.0997282	0.102777	0.025383	0.959574	0.000416915	0.213844	1.21565e-08	1.29682e-09	3.7393e-05	0.00126273	0.000267967	0.47273	0.163708	0.0714201
AKR1C3_ENSG00000282883.1	red	28.5781	6.40052	22.1775	-15.777	-0.551601	0.000185368	0.455612	0.355094	-0.0242815	0.520539	0.202758	0.059748	0.381193	0.707782	0.782682	-0.478905	-0.483391	-0.0432431	-0.164465	0.210452	0.00275854	0.0227144	0.880219	0.00048506	0.20359	0.710582	0.0139331	2.27742e-07	1.48894e-09	0.001537	0.00136676	0.78835	0.304166	0.186594
AKR7A2_ENSG00000053371.12	yellow	58.3748	27.5033	30.8715	-3.36813	-0.622326	1.39842e-05	0.537201	0.24278	-0.0999314	0.258934	0.473297	0.250827	0.786773	0.757772	0.812261	-0.428325	-0.52503	-0.183784	-0.212612	0.316292	0.00029292	0.12615	0.534176	0.102105	0.00177606	0.113692	1.06965e-09	9.67561e-09	1.14346e-10	0.00520836	0.000424481	0.25005	0.182007	0.0439383
AKR7A3_ENSG00000162482.4	yellow	69.9604	41.8305	28.13	13.7005	-0.546433	0.000218975	0.346068	0.054429	-0.280101	0.150814	0.283906	0.12996	0.744617	0.682584	0.826667	-0.48621	-0.611888	-0.232612	-0.342574	0.160276	0.0266658	0.735372	0.0761045	0.346594	0.0720368	0.418022	2.38197e-08	8.83785e-07	2.76733e-11	0.00126852	2.13012e-05	0.143318	0.0283412	0.316817
AKT1S1_ENSG00000204673.10	green	1.73732	1.01956	0.71776	0.301804	-0.189694	0.234876	0.431449	0.174925	0.0450732	0.0041252	0.316785	0.560256	0.621125	0.374982	0.373885	0.00907209	0.0983453	-0.29168	-0.0711776	0.366738	0.00485534	0.274005	0.779611	0.979578	0.0435922	0.000139377	1.46894e-05	0.0157057	0.0160379	0.955107	0.540717	0.0642602	0.658326	0.0183497
AKT3_ENSG00000117020.16	brown	50.6496	35.573	15.0766	20.4964	0.361307	0.0202888	0.100564	0.130023	0.601637	0.290375	-0.0414902	0.0460331	-0.472169	-0.375172	-0.42946	0.550166	0.839622	0.546078	0.0462476	0.185268	0.531576	0.417792	3.17446e-05	0.0655173	0.796745	0.775038	0.00182792	0.0156488	0.00507766	0.000194201	6.88263e-12	0.000221468	0.774017	0.246178
AKTIP_ENSG00000166971.16	yellow	49.1804	25.6908	23.4896	2.20114	-0.597442	3.72272e-05	0.536688	0.103701	0.403269	0.663341	0.256229	0.3117	0.262902	0.433102	0.796885	-0.0747179	-0.298753	0.0429486	-0.278635	0.0879816	0.000297618	0.518785	0.00893863	2.28357e-06	0.105867	0.0472708	0.0967753	0.0046771	4.57545e-10	0.642446	0.0577777	0.789759	0.0777178	0.58438
AL023875.1_ENSG00000279849.1	brown	1.45453	1.33035	0.124176	1.20618	0.0253552	0.874964	0.104546	-0.016754	0.272787	0.0993193	0.0319964	0.29632	-0.0554994	-0.094286	-0.0423262	0.253364	0.55617	-0.00501803	0.107743	0.266407	0.515366	0.917195	0.0844249	0.536696	0.842582	0.0599458	0.730361	0.557631	0.792738	0.109965	0.000159619	0.97516	0.502531	0.0922461
AL133335.1_ENSG00000280041.1	yellow	12.3172	10.7289	1.58829	9.14065	-0.635746	7.95658e-06	0.306652	-0.0700266	0.110291	0.408431	0.126337	0.249636	0.323137	0.407049	0.772793	-0.285056	-0.373034	-0.063741	-0.352313	0.030839	0.0511667	0.663521	0.492421	0.00802341	0.431224	0.115476	0.0393273	0.00826022	3.21903e-09	0.0708416	0.0162996	0.692162	0.0238761	0.848209
AL136097.1_ENSG00000279007.1	green	2.46021	0.759117	1.70109	-0.941974	-0.22557	0.15618	0.521554	0.254437	0.326071	0.282034	0.585494	0.60429	0.550387	0.487933	0.464196	0.186653	-0.0421115	0.0669709	-0.1378	0.357854	0.00047073	0.108415	0.0374756	0.0740165	5.7908e-05	2.86682e-05	0.000192813	0.00121162	0.0022342	0.242602	0.793767	0.677389	0.390243	0.0216085
AL365273.1_ENSG00000282889.1	brown	16.6088	14.1453	2.46346	11.6819	0.230901	0.146369	0.132602	0.175833	0.453871	0.208607	0.00760089	0.0744573	-0.256135	-0.229216	-0.35017	0.471798	0.765753	0.354682	0.157581	0.204434	0.408539	0.271483	0.00287718	0.190574	0.962382	0.643609	0.105999	0.14942	0.0248046	0.00184527	5.44648e-09	0.0228833	0.32513	0.199798
AL513523.2_ENSG00000279767.1	green	9.30115	7.28908	2.01207	5.27701	-0.138976	0.386175	0.194585	0.161487	-0.299379	-0.373451	0.538807	0.423667	0.720775	0.441084	0.209601	-0.172847	-0.202132	-0.203792	-0.0425006	0.411794	0.222802	0.313128	0.0572297	0.0161711	0.00027863	0.00577613	1.06962e-07	0.00389413	0.188422	0.279833	0.205019	0.201245	0.791903	0.00747136
AL928654.7_ENSG00000257341.5	green	0.510619	0.22772	0.282899	-0.0551794	-0.552914	0.000177612	0.016262	-0.318061	-0.182339	-0.155914	0.199353	0.132584	0.415601	0.138654	0.40219	-0.1141	-0.438127	-0.265696	-0.382629	-0.242116	0.919619	0.0427067	0.253858	0.330338	0.211448	0.408602	0.00688641	0.387285	0.00914088	0.477501	0.00416976	0.0931524	0.0135484	0.127221
ALAD_ENSG00000148218.15	yellow	78.2207	27.7308	50.4899	-22.7591	-0.545472	0.000225796	0.637766	0.2765	0.446899	0.754214	0.301585	0.415306	0.295152	0.551991	0.8112	-0.133176	-0.214889	-0.0117058	-0.0826832	0.242379	7.29186e-06	0.0801167	0.00339819	1.24136e-08	0.0553338	0.00693028	0.0610095	0.000183036	1.26341e-10	0.406494	0.177263	0.942094	0.607294	0.126797
ALAS1_ENSG00000023330.14	red	6.42271	2.44839	3.97432	-1.52592	0.0544053	0.735483	0.596662	0.70665	0.152696	0.465495	0.331081	0.236452	0.341569	0.676567	0.337342	-0.178802	0.177077	0.168517	0.347075	0.642751	3.83378e-05	2.42777e-07	0.34054	0.00216301	0.0344786	0.136643	0.0288392	1.19819e-06	0.0310123	0.26334	0.26805	0.292238	0.0261985	5.86397e-06
ALDH16A1_ENSG00000161618.9	green	27.6609	24.8138	2.84705	21.9668	-0.215298	0.176419	0.447404	0.129712	-0.00525805	-0.214225	0.590446	0.593897	0.857081	0.38148	0.328771	0.126069	-0.209339	-0.291648	-0.195136	0.388987	0.00335788	0.418919	0.973972	0.178638	4.8321e-05	4.25194e-05	8.57666e-13	0.0138557	0.0358348	0.43221	0.188987	0.0642905	0.221467	0.0119515
ALDH18A1_ENSG00000059573.8	yellow	120.775	66.0781	54.6969	11.3812	-0.614051	1.95462e-05	0.557956	0.251034	0.216985	0.69445	0.26318	0.184689	0.36403	0.661188	0.893075	-0.356806	-0.382822	-0.0244688	-0.208612	0.193991	0.000150462	0.113384	0.172973	4.74687e-07	0.0964101	0.247685	0.0192963	2.52883e-06	4.18734e-15	0.0220228	0.0134974	0.879302	0.190563	0.224243
ALDH1A2_ENSG00000128918.14	brown	6.43409	6.11613	0.317955	5.79818	0.522535	0.000457238	-0.0420602	0.202241	0.0913446	0.0721443	-0.223782	-0.127401	-0.266406	-0.147873	-0.364934	0.237584	0.670534	0.33351	0.303918	0.241195	0.794013	0.20477	0.57004	0.653974	0.159575	0.427326	0.0922479	0.356187	0.0189757	0.134721	1.61446e-06	0.0330979	0.0533828	0.12872
ALDH1B1_ENSG00000137124.7	red	35.3778	9.94008	25.4377	-15.4976	-0.268241	0.0899434	0.600561	0.644353	0.264912	0.725907	0.385757	0.181819	0.282532	0.758174	0.582411	-0.270237	-0.197754	0.0320663	0.148694	0.391817	3.30755e-05	5.46286e-06	0.0941577	7.84392e-08	0.0127415	0.255237	0.0734854	9.40472e-09	6.47175e-05	0.0874866	0.215209	0.842243	0.353493	0.011294
ALDH1L1_ENSG00000144908.13	tan	1.18461	0.5453	0.639313	-0.0940131	0.427412	0.00531564	-0.0412554	0.371406	-0.0515865	0.162287	0.0720026	-0.10761	-0.112671	0.275511	-0.203783	-0.0942344	0.00471713	0.53947	0.716063	0.349902	0.797871	0.0168103	0.748731	0.310703	0.654611	0.503063	0.483069	0.0812468	0.201265	0.557848	0.976649	0.000272917	1.41366e-07	0.024923
ALDH1L2_ENSG00000136010.13	brown	47.6843	46.2373	1.44702	44.7903	0.495916	0.000976426	-0.171286	0.0682682	0.198282	0.0786604	-0.252919	-0.103831	-0.477197	-0.310863	-0.504454	0.290463	0.864407	0.465449	0.244873	0.176368	0.284265	0.671488	0.213963	0.624944	0.110612	0.518258	0.0016066	0.0479001	0.000770648	0.0654313	3.29296e-13	0.0021655	0.122816	0.270001
ALDH2_ENSG00000111275.12	red	51.6387	29.8047	21.834	7.97071	-0.433621	0.00462228	0.577386	0.518143	-0.0101363	0.517926	0.410591	0.166183	0.555465	0.890237	0.736443	-0.415962	-0.395853	0.0185756	0.0795571	0.371246	7.73921e-05	0.000520437	0.949847	0.000523757	0.00766502	0.299073	0.00016337	6.79689e-15	4.05875e-08	0.00683293	0.0104097	0.908228	0.620992	0.0168612
ALDH3B1_ENSG00000006534.15	yellow	26.9106	22.0649	4.84568	17.2192	-0.622634	1.38086e-05	0.456321	0.0161527	-0.00827134	0.255023	0.346508	0.309801	0.64271	0.545025	0.829518	-0.201922	-0.389713	-0.0738624	-0.455162	0.256423	0.00271147	0.920157	0.959066	0.107577	0.0264611	0.0487077	5.87459e-06	0.000229035	2.05793e-11	0.2055	0.0117798	0.646269	0.00278879	0.105594
ALDH4A1_ENSG00000159423.16	tan	3.89509	1.29776	2.59734	-1.29958	0.568901	0.000103996	0.242985	0.636771	0.206869	0.156877	0.10825	0.103993	-0.114515	0.121973	-0.402467	0.241758	0.354194	0.180822	0.740608	0.492136	0.125821	7.61266e-06	0.194379	0.327322	0.50051	0.517603	0.475891	0.447436	0.00908868	0.127804	0.023085	0.257897	3.10121e-08	0.00108217
ALDH7A1_ENSG00000164904.15	red	30.2636	17.3965	12.8672	4.52933	-0.262046	0.0979062	0.485136	0.680328	0.0694285	0.578525	0.399548	0.153728	0.331743	0.842684	0.499524	-0.421884	-0.28163	0.138343	0.347833	0.440046	0.00130518	9.91433e-07	0.666227	7.43362e-05	0.00965285	0.337248	0.0340973	4.86504e-12	0.000884138	0.00600713	0.0744485	0.388361	0.0258514	0.00398904
ALDOA_ENSG00000149925.16	red	5.75451	2.64928	3.10524	-0.455958	-0.0449415	0.780239	0.380615	0.400588	-0.247037	-0.0250885	0.372363	0.189999	0.644321	0.603927	0.30974	-0.210465	-0.228999	-0.178357	0.36401	0.476491	0.0140908	0.00944841	0.119439	0.876268	0.0165083	0.23411	5.47044e-06	2.90722e-05	0.0487545	0.186566	0.149816	0.26455	0.0193035	0.00163618
ALDOB_ENSG00000136872.17	yellow	82.0344	75.4765	6.55794	68.9185	-0.671644	1.52909e-06	0.354205	-0.0635902	-0.0864853	0.34389	0.184708	0.121058	0.499897	0.536037	0.920171	-0.410868	-0.502602	-0.193815	-0.485278	0.0535237	0.0230805	0.692855	0.590812	0.0277006	0.247634	0.450875	0.000875078	0.000303679	1.79941e-17	0.00762009	0.000811669	0.224674	0.00130027	0.739618
ALDOC_ENSG00000109107.13	yellow	37.4997	29.2785	8.22121	21.0573	-0.667873	1.83744e-06	0.370006	-0.0443149	-0.124201	0.175484	0.348679	0.210688	0.651111	0.57516	0.815109	-0.334077	-0.444951	-0.228286	-0.416678	0.0862394	0.0172601	0.783229	0.439118	0.272448	0.025468	0.186089	4.03267e-06	8.36974e-05	8.72299e-11	0.0327822	0.00355779	0.151124	0.00672827	0.591872
ALG1_ENSG00000033011.11	red	14.0384	7.16114	6.87725	0.283898	-0.0233544	0.884761	0.611854	0.739566	0.0511667	0.29535	0.534959	0.326504	0.533305	0.767588	0.342772	-0.206635	-0.109084	0.118547	0.184147	0.661473	2.13294e-05	3.31868e-08	0.75071	0.0608286	0.000313963	0.0372081	0.000330355	4.75716e-09	0.0282441	0.194896	0.497196	0.460391	0.249099	2.49505e-06
ALG12_ENSG00000182858.13	red	7.90467	1.53002	6.37465	-4.84462	-0.212457	0.182336	0.729673	0.520079	0.323875	0.561046	0.448823	0.44245	0.493541	0.658681	0.618433	-0.117747	-0.0685602	0.0721734	0.0820196	0.541017	6.21962e-08	0.000491677	0.0388546	0.00013574	0.00324677	0.00377229	0.00104174	2.84483e-06	1.63897e-05	0.463442	0.670162	0.653843	0.610191	0.000259988
ALG14_ENSG00000172339.9	red	4.52668	3.51493	1.01175	2.50318	-0.110046	0.493388	0.316308	0.526749	0.0226693	0.407558	0.39462	0.129572	0.266969	0.721357	0.367344	-0.358342	-0.249094	0.173454	0.175486	0.31713	0.0439275	0.000403151	0.88812	0.00817221	0.0106733	0.419424	0.0915364	1.03303e-07	0.0181436	0.0214176	0.116293	0.278122	0.272442	0.0433514
ALG3_ENSG00000214160.9	green	16.5333	11.7812	4.7521	7.02915	-0.186583	0.242782	0.604253	0.386854	0.0457878	0.0586785	0.613196	0.54171	0.794814	0.633458	0.473696	-0.00300258	-0.210793	-0.20453	-0.0375796	0.526784	2.87091e-05	0.0124685	0.776205	0.715544	2.0223e-05	0.000254386	5.46545e-10	8.77598e-06	0.00175799	0.985135	0.185864	0.199584	0.815554	0.000402728
ALG8_ENSG00000159063.12	red	4.00668	2.01246	1.99421	0.0182469	0.00481301	0.976174	0.422014	0.592703	0.059785	0.0749491	0.624497	0.432381	0.495453	0.609503	0.182123	-0.0686715	-0.0843921	0.0923057	0.127437	0.500089	0.00599003	4.44503e-05	0.710411	0.641414	1.27879e-05	0.00475409	0.000988852	2.34017e-05	0.254431	0.669658	0.599862	0.565972	0.427192	0.000870422
ALG9_ENSG00000086848.14	green	3.8013	1.97712	1.82418	0.152936	-0.351256	0.0243302	0.456046	0.216429	-0.0118897	0.10994	0.502301	0.357897	0.667791	0.580778	0.549699	-0.150211	-0.236066	-0.0737238	-0.197431	0.330967	0.00272966	0.174103	0.941186	0.493806	0.000818508	0.0215917	1.84476e-06	6.86123e-05	0.000197156	0.348549	0.137303	0.646889	0.215974	0.0345444
ALKBH1_ENSG00000100601.9	yellow	31.1724	10.8738	20.2986	-9.42474	-0.594513	4.15531e-05	0.633827	0.347484	0.390009	0.678913	0.384636	0.22183	0.274912	0.554754	0.716686	-0.209529	-0.212477	-0.00846859	-0.257628	0.213629	8.6389e-06	0.0260107	0.0117103	1.06501e-06	0.0130258	0.163344	0.0819374	0.000167229	1.3629e-07	0.188578	0.182293	0.958091	0.103909	0.179877
ALKBH3_ENSG00000166199.12	red	5.12821	3.22639	1.90182	1.32457	-0.141993	0.375844	0.44701	0.596333	0.0923406	0.237643	0.66006	0.341249	0.498637	0.704454	0.311418	-0.173257	-0.188666	0.034308	0.108706	0.49371	0.0033893	3.88146e-05	0.565824	0.13462	2.66673e-06	0.0289992	0.000906091	2.74596e-07	0.047482	0.278676	0.237469	0.831368	0.498696	0.00103696
ALKBH7_ENSG00000125652.7	green	76.406	65.5599	10.8461	54.7138	-0.500801	0.000853404	0.170833	-0.161814	-0.334137	-0.247995	0.489206	0.313551	0.884705	0.486944	0.564498	-0.274444	-0.528493	-0.341552	-0.296602	0.115448	0.28556	0.312134	0.032749	0.117966	0.00117102	0.045904	1.68441e-14	0.00124398	0.000120845	0.0824809	0.000382501	0.0288474	0.0596909	0.47228
ALOX15_ENSG00000161905.12	salmon	2.03324	1.477	0.556246	0.92075	0.211844	0.18363	0.0899647	0.173009	0.156125	0.27905	0.0187097	-0.136117	-0.194834	0.0732829	-0.0421954	-0.0350717	0.181155	0.857162	0.102785	0.368656	0.575905	0.279377	0.329676	0.0772588	0.907569	0.396114	0.222198	0.648864	0.793365	0.82767	0.257007	8.48819e-13	0.522506	0.0177036
ALOX15B_ENSG00000179593.15	brown	12.6197	11.446	1.17379	10.2722	0.515318	0.000565127	0.00245873	0.167	0.315621	-0.0409255	-0.0231684	0.180908	-0.287052	-0.311759	-0.547022	0.479285	0.730448	0.175377	0.339566	0.222651	0.987827	0.296668	0.0444134	0.799454	0.885673	0.257667	0.0688047	0.0472272	0.000214887	0.00152189	5.92698e-08	0.272747	0.0298528	0.16175
ALOX5AP_ENSG00000132965.9	brown	24.2924	15.5486	8.74383	6.80478	0.29519	0.0609746	0.109737	0.0520028	0.524451	0.0525035	0.12941	0.167735	-0.279414	-0.38615	-0.444347	0.620516	0.761006	0.393734	-0.102776	0.153002	0.494608	0.74677	0.00043189	0.744413	0.42001	0.294517	0.0768573	0.0126431	0.00360861	1.5059e-05	7.68613e-09	0.0108662	0.522542	0.33956
ALPI_ENSG00000163295.4	yellow	19.1085	16.7631	2.34541	14.4177	-0.62532	1.23593e-05	0.270986	-0.217317	-0.156978	0.0678732	0.0764218	0.139462	0.504433	0.312661	0.752705	-0.303173	-0.518153	-0.293895	-0.4919	-0.0689674	0.086579	0.172301	0.327006	0.673282	0.634858	0.384497	0.000771103	0.0465569	1.37801e-08	0.053999	0.000520299	0.0621707	0.00108908	0.668316
ALPK1_ENSG00000073331.17	brown	30.425	16.2153	14.2097	2.00557	0.356683	0.0220719	0.279935	0.362548	0.679157	0.376267	0.128027	0.453	-0.249385	-0.10082	-0.256448	0.55909	0.773054	0.218625	0.167906	0.302146	0.0762859	0.0198311	1.052e-06	0.0153243	0.425036	0.00293819	0.115854	0.530529	0.105558	0.000144903	3.15579e-09	0.169668	0.294018	0.0548594
ALPK2_ENSG00000198796.6	brown	49.1083	16.4811	32.6272	-16.1462	0.114825	0.474687	0.416961	0.298491	0.746942	0.313487	0.202023	0.381967	-0.169534	-0.218535	-0.252633	0.5376	0.676158	0.066295	-0.00455564	0.192265	0.00668723	0.0580083	2.03945e-08	0.0459505	0.205268	0.0137247	0.289295	0.169849	0.11103	0.000289304	1.22294e-06	0.68047	0.977448	0.228473
ALPL_ENSG00000162551.13	brown	112.045	109.774	2.27156	107.502	0.484565	0.00132504	-0.213523	-0.106499	0.125383	-0.206225	-0.272559	-0.00856743	-0.393027	-0.496859	-0.575966	0.424685	0.883857	0.0309959	0.112493	0.0249941	0.180098	0.507506	0.43474	0.195803	0.0846956	0.957602	0.0110223	0.000951502	8.1362e-05	0.00564767	1.92792e-14	0.847446	0.483767	0.876731
AMDHD2_ENSG00000162066.14	green	25.5799	13.3469	12.233	1.11392	-0.546652	0.000217445	0.511896	-0.0329556	0.182051	0.0189887	0.545771	0.740507	0.788554	0.380382	0.616984	0.0378673	-0.201964	-0.323982	-0.365554	0.249117	0.000623826	0.837925	0.25462	0.906197	0.00022365	3.12171e-08	9.24165e-10	0.0141545	1.73779e-05	0.814166	0.205403	0.0387861	0.0187586	0.116258
AMFR_ENSG00000159461.14	yellow	10.6783	4.17386	6.50443	-2.33056	-0.551002	0.000189012	0.703366	0.200751	0.463591	0.508836	0.465043	0.446522	0.461122	0.402759	0.676694	-0.0109858	-0.178867	-0.117163	-0.300518	0.240666	2.91753e-07	0.208196	0.00226806	0.000680859	0.00218753	0.00342865	0.0024109	0.00903377	1.19061e-06	0.94565	0.263164	0.46568	0.0562444	0.129586
AMICA1_ENSG00000160593.17	black	13.0955	10.7249	2.37063	8.35428	0.38387	0.0132234	0.14824	0.120395	0.374375	-0.0830726	0.335592	0.322967	0.0312293	-0.159961	-0.368623	0.802863	0.545649	0.383341	0.0106013	0.328405	0.354981	0.453377	0.0158888	0.605597	0.031951	0.0394365	0.84631	0.317783	0.0177145	2.70743e-10	0.000224526	0.013361	0.94755	0.0360534
AMN_ENSG00000166126.10	green	38.6303	21.7697	16.8606	4.90919	-0.589612	4.98255e-05	0.115836	-0.344901	-0.302529	-0.157186	0.238091	0.24994	0.729453	0.327104	0.69324	-0.299444	-0.591825	-0.361972	-0.443922	-0.0281566	0.470783	0.0272159	0.0545372	0.326358	0.133866	0.115018	6.30527e-08	0.0368406	5.06442e-07	0.0571731	4.59214e-05	0.0200426	0.00364473	0.861277
AMOTL1_ENSG00000166025.17	brown	44.8865	33.8847	11.0018	22.8829	0.385113	0.0129041	0.211344	0.286889	0.533863	0.394359	0.0200445	0.031354	-0.37504	-0.156939	-0.310186	0.387524	0.805447	0.677784	0.144558	0.387606	0.184689	0.0689696	0.000324749	0.0107299	0.901006	0.845704	0.0156885	0.327129	0.0484135	0.012304	2.14611e-10	1.12731e-06	0.367191	0.0122841
AMPD2_ENSG00000116337.15	black	60.1398	46.3212	13.8185	32.5027	0.192329	0.228316	0.200021	-0.0416256	0.524403	0.00641823	0.222092	0.527814	0.0305893	-0.263673	-0.201637	0.927264	0.448021	-0.0221126	-0.078965	0.0773961	0.20989	0.796096	0.000432514	0.968232	0.162835	0.000390432	0.849424	0.0957646	0.206154	3.12696e-18	0.00330921	0.890851	0.623601	0.630535
AMPD3_ENSG00000133805.15	brown	72.3884	33.8858	38.5026	-4.61679	0.107585	0.50316	0.336865	0.120265	0.756312	0.318248	0.103304	0.359836	-0.241368	-0.318762	-0.234229	0.662203	0.785992	0.0608877	-0.0161887	0.110582	0.0312662	0.453867	1.07228e-08	0.0425781	0.520396	0.0208425	0.128437	0.0422264	0.140479	2.4104e-06	1.13999e-09	0.705307	0.91998	0.491271
AMT_ENSG00000145020.14	yellow	31.8034	16.8196	14.9838	1.83581	-0.561107	0.000135465	0.591255	0.20427	0.239687	0.337173	0.609285	0.710856	0.718445	0.661004	0.783902	-0.104617	-0.346358	-0.213824	-0.168715	0.364033	4.68989e-05	0.200167	0.131201	0.0311021	2.36031e-05	1.91154e-07	1.22858e-07	2.55079e-06	1.35009e-09	0.51508	0.0265306	0.179471	0.291665	0.0192952
ANAPC11_ENSG00000141552.17	green	47.2348	41.3972	5.83752	35.5597	-0.315341	0.0446126	0.317968	0.120835	-0.248184	-0.204673	0.578348	0.353075	0.884386	0.562386	0.417143	-0.219509	-0.384851	-0.328396	-0.109337	0.288396	0.0427709	0.451715	0.117676	0.199263	7.48038e-05	0.0235529	1.77251e-14	0.000129771	0.00666093	0.167907	0.0129709	0.036059	0.496191	0.0674603
ANAPC15_ENSG00000110200.8	green	42.9049	30.7658	12.1392	18.6266	-0.235383	0.138479	0.402683	0.332578	-0.121541	-0.0842459	0.717248	0.464684	0.867837	0.687059	0.394592	-0.0918411	-0.413004	-0.187641	0.0608167	0.405119	0.00904814	0.0336221	0.449059	0.600496	1.31858e-07	0.00220721	2.06321e-13	7.01501e-07	0.0106793	0.567937	0.00728102	0.240073	0.705636	0.00860091
ANG_ENSG00000214274.9	yellow	74.3454	37.5209	36.8245	0.696324	-0.536768	0.000296884	0.4748	0.272061	-0.169019	0.284615	0.450367	0.196716	0.749816	0.836393	0.83141	-0.492922	-0.570004	-0.0994814	-0.220601	0.26926	0.00170895	0.0852887	0.290783	0.0712986	0.00312953	0.217677	1.67953e-08	9.84594e-12	1.68544e-11	0.00105938	0.000100124	0.536028	0.165747	0.0886827
ANGPT1_ENSG00000154188.9	brown	38.0991	37.0413	1.05771	35.9836	0.334303	0.0326572	-0.0484601	0.0544647	0.268118	0.172828	-0.183118	-0.059115	-0.368113	-0.237576	-0.328504	0.331579	0.839624	0.417801	0.0707156	0.194387	0.763508	0.735204	0.0900967	0.279888	0.2518	0.713518	0.0178845	0.134734	0.0359946	0.0341914	6.88108e-12	0.00656666	0.660409	0.223282
ANGPT2_ENSG00000091879.13	brown	64.5655	63.7548	0.810729	62.9441	0.495373	0.000991019	-0.162799	0.0174254	0.132862	0.012298	-0.304108	-0.192059	-0.43996	-0.364298	-0.475865	0.30814	0.856007	0.310155	0.141625	0.158479	0.309157	0.913889	0.407613	0.93917	0.0532259	0.228983	0.00399692	0.0192007	0.0016628	0.0499926	9.82421e-13	0.0484371	0.377094	0.322345
ANGPTL1_ENSG00000116194.12	yellow	4.12813	3.26845	0.859682	2.40876	-0.422002	0.00599155	0.245416	0.00817912	0.00424298	0.396526	0.0689768	-0.030236	0.210689	0.376169	0.636321	-0.264309	-0.291691	-0.0189605	-0.306759	0.149835	0.121962	0.959522	0.978996	0.0102683	0.668273	0.851143	0.186087	0.015353	7.76189e-06	0.0949368	0.0642498	0.906335	0.0510817	0.34977
ANGPTL2_ENSG00000136859.9	brown	72.6929	72.1993	0.493512	71.7058	0.501161	0.000844909	-0.225395	-0.0680467	0.0216721	-0.144662	-0.332345	-0.183055	-0.40902	-0.416307	-0.505352	0.282581	0.84619	0.171373	0.0995556	0.0902167	0.156511	0.672494	0.893013	0.366844	0.0337544	0.251966	0.00792431	0.00678231	0.000751423	0.0734332	3.2406e-12	0.284017	0.535722	0.574832
ANGPTL4_ENSG00000167772.11	green	2.77297	1.84416	0.928811	0.915348	-0.507907	0.000699067	0.10701	-0.262648	-0.302816	-0.162739	0.165197	0.128985	0.588157	0.24672	0.513577	-0.270472	-0.284274	-0.261304	-0.334466	0.0673337	0.505459	0.09711	0.0542966	0.309338	0.301989	0.421552	5.25552e-05	0.119929	0.000594336	0.0872013	0.0716531	0.0988955	0.0325669	0.675737
ANK1_ENSG00000029534.19	black	2.09504	0.552887	1.54216	-0.989271	0.393144	0.0109964	0.0229889	0.114958	0.401396	0.0681568	-0.11705	-0.0191597	-0.416372	-0.415302	-0.510198	0.56062	0.523631	0.264093	0.172806	-0.0435269	0.886553	0.474173	0.00929237	0.671994	0.466113	0.905356	0.00677287	0.00693084	0.000654917	0.00013769	0.000442577	0.0952182	0.27995	0.786993
ANKDD1A_ENSG00000166839.16	brown	13.4107	4.84095	8.5697	-3.72876	0.300072	0.0566291	0.339615	0.205124	0.649657	0.200657	0.238068	0.546002	-0.0791555	-0.177986	-0.236591	0.591242	0.602992	0.033829	0.165761	0.261651	0.0298277	0.198252	4.30756e-06	0.208414	0.133905	0.000222007	0.622761	0.265563	0.136406	4.69219e-05	3.01378e-05	0.833689	0.300317	0.0984329
ANKH_ENSG00000154122.12	yellow	92.4409	33.8293	58.6115	-24.7822	-0.57267	9.12958e-05	0.70228	0.360425	0.374858	0.758646	0.327747	0.260231	0.387788	0.632066	0.816707	-0.198057	-0.309592	-0.0485061	-0.114682	0.228903	3.09871e-07	0.0206193	0.015743	9.09535e-09	0.03645	0.100339	0.0122397	9.31178e-06	7.4784e-11	0.214494	0.048868	0.76329	0.475244	0.149991
ANKRD22_ENSG00000152766.5	brown	11.6672	7.30041	4.36683	2.93358	0.66011	2.66047e-06	-0.191588	0.252443	0.114801	-0.108426	-0.113888	-0.00896589	-0.445631	-0.257792	-0.677636	0.289226	0.69866	0.360946	0.513536	0.245562	0.230148	0.111307	0.474782	0.499812	0.478327	0.955632	0.00350141	0.103681	1.13569e-06	0.0666398	3.78048e-07	0.0204235	0.00059504	0.121732
ANKRD39_ENSG00000213337.8	green	8.38885	4.38981	3.99904	0.390762	-0.187451	0.240558	0.627972	0.312955	0.201508	0.0866124	0.647658	0.688641	0.713596	0.506315	0.450805	0.0530336	-0.0470297	-0.19091	0.071447	0.561519	1.10664e-05	0.0463403	0.206451	0.590265	4.71365e-06	6.45866e-07	1.63227e-07	0.000731292	0.00309697	0.74192	0.770298	0.231833	0.657112	0.000133608
ANKRD65_ENSG00000235098.8	brown	10.3503	5.54984	4.80047	0.749366	0.25626	0.105823	0.410615	0.321693	0.520593	0.194404	0.286477	0.276387	-0.024343	-0.113732	-0.231736	0.370732	0.607566	0.164608	0.123622	0.450205	0.00766106	0.0402658	0.000484289	0.22324	0.0693868	0.0802455	0.879918	0.478934	0.144875	0.0170256	2.52451e-05	0.303741	0.441272	0.00314164
ANKRD9_ENSG00000156381.8	green	6.70556	2.82216	3.8834	-1.06124	-0.61128	2.18191e-05	0.171472	-0.165358	-0.173842	0.0328086	0.0761201	0.155913	0.543658	0.310676	0.604108	-0.350879	-0.597143	-0.3643	-0.310091	-0.170763	0.283734	0.301512	0.277033	0.838638	0.636198	0.330342	0.0002392	0.048041	2.88703e-05	0.024494	3.76495e-05	0.0191999	0.0484856	0.28576
ANKS4B_ENSG00000175311.6	yellow	119.252	82.2249	37.027	45.1979	-0.581191	6.76083e-05	0.484512	0.232713	0.0102877	0.565353	0.22176	0.109604	0.470199	0.727309	0.918637	-0.440385	-0.509078	-0.117138	-0.268931	0.119584	0.00132692	0.143141	0.949099	0.000117393	0.163478	0.495135	0.00192168	7.19805e-08	2.57199e-17	0.00395783	0.000676175	0.465776	0.0890876	0.456446
ANO1_ENSG00000131620.17	brown	4.37135	2.48636	1.88499	0.601376	0.469608	0.00195065	-0.0414836	0.251294	0.203874	0.303405	-0.201262	-0.206855	-0.436942	-0.0785189	-0.36446	0.117532	0.553199	0.637072	0.597397	0.286848	0.796777	0.112998	0.201059	0.0538071	0.207017	0.19441	0.00428486	0.625569	0.0191432	0.464265	0.000175967	7.51436e-06	3.72903e-05	0.0690117
ANO10_ENSG00000160746.12	yellow	100.602	73.7758	26.8263	46.9494	-0.641328	6.24289e-06	0.494198	0.211482	-0.00288067	0.488518	0.369141	0.175638	0.596306	0.769515	0.916579	-0.436496	-0.476362	-0.0639674	-0.33513	0.189847	0.00102328	0.184396	0.985739	0.00119281	0.0175431	0.272021	3.88539e-05	4.12175e-09	4.10772e-17	0.00432883	0.0016416	0.691123	0.0322027	0.234491
ANO7_ENSG00000146205.13	yellow	8.06177	5.77264	2.28913	3.48351	-0.309498	0.0489396	0.36793	0.301024	0.0278177	0.244745	0.348609	0.517622	0.504346	0.616172	0.560793	-0.328594	-0.38151	-0.164451	0.134905	0.267249	0.0179457	0.0558106	0.86293	0.123018	0.0254999	0.000528437	0.000772987	1.79552e-05	0.000136894	0.0359406	0.0138476	0.304208	0.400375	0.091184
ANO9_ENSG00000185101.12	yellow	29.7239	15.4092	14.3147	1.09453	-0.456939	0.00267102	0.385983	0.0606605	0.0183579	0.0280879	0.478335	0.689469	0.726008	0.499151	0.629636	-0.210302	-0.37054	-0.264773	-0.137405	0.293812	0.0126847	0.706358	0.9093	0.861612	0.00155992	6.18391e-07	7.79582e-08	0.000893312	1.03194e-05	0.186915	0.0170873	0.094337	0.391619	0.0622485
ANPEP_ENSG00000166825.13	yellow	63.564	55.8459	7.71811	48.1278	-0.67298	1.43184e-06	0.274912	-0.113743	-0.216325	0.202073	0.089771	0.114163	0.567582	0.507915	0.888673	-0.464359	-0.596518	-0.30375	-0.483837	-0.0536946	0.0819375	0.47889	0.174316	0.205155	0.57673	0.477258	0.000108805	0.000698907	8.82827e-15	0.00222514	3.85459e-05	0.0535209	0.00135076	0.738816
ANTXR1_ENSG00000169604.19	brown	81.8838	79.7676	2.11625	77.6513	0.393309	0.0109598	0.0154123	0.069432	0.330782	0.161395	-0.196043	-0.0592738	-0.41258	-0.331998	-0.389987	0.360797	0.918247	0.341609	0.136508	0.229601	0.923806	0.666211	0.0346515	0.313407	0.219286	0.71278	0.00734723	0.0339519	0.0117154	0.0204791	2.81279e-17	0.0288194	0.394747	0.14872
ANXA1_ENSG00000135046.13	black	13.7047	11.6047	2.10002	9.50467	0.445356	0.00352409	-0.0434141	-0.0334869	0.346433	-0.0338906	0.0343292	0.128922	-0.254412	-0.366399	-0.46272	0.80955	0.540913	0.366075	0.208775	0.127969	0.787532	0.835348	0.0264958	0.833391	0.831265	0.421781	0.108453	0.0184661	0.00231757	1.47343e-10	0.000260844	0.0185777	0.19021	0.425249
ANXA11_ENSG00000122359.17	green	33.9658	24.5111	9.45465	15.0564	-0.210545	0.186394	0.359659	0.242587	-0.209356	-0.115961	0.590063	0.44458	0.837495	0.671236	0.462985	-0.121571	-0.372386	-0.155856	-0.0657606	0.372461	0.0209099	0.12646	0.18895	0.470299	4.9007e-05	0.00358894	8.72104e-12	1.55996e-06	0.0023024	0.448945	0.0165014	0.330521	0.682911	0.0164777
ANXA13_ENSG00000104537.16	yellow	44.0272	28.8429	15.1842	13.6587	-0.665351	2.07473e-06	0.423012	0.219148	-0.0533231	0.413724	0.385939	0.161249	0.596859	0.757255	0.819579	-0.438883	-0.452593	-0.0816628	-0.304942	0.135481	0.00586003	0.168624	0.740561	0.00716963	0.0126959	0.31385	3.80546e-05	1.00352e-08	5.64989e-11	0.00409772	0.00296707	0.611751	0.0525442	0.398347
ANXA3_ENSG00000138772.12	brown	11.7083	9.58753	2.12078	7.46675	0.525609	0.000417188	-0.110092	0.278027	0.123197	0.135524	-0.139913	-0.14837	-0.384446	-0.0868352	-0.460138	0.12146	0.653471	0.754136	0.460979	0.355553	0.493207	0.0783959	0.442854	0.398197	0.382948	0.354554	0.0130746	0.589305	0.00246997	0.449361	3.62074e-06	1.24809e-08	0.00241938	0.0225271
ANXA5_ENSG00000164111.14	brown	56.1203	52.2084	3.9119	48.2965	0.608167	2.46593e-05	-0.161316	0.0629597	0.180471	-0.0658583	-0.226062	-0.176506	-0.496387	-0.435294	-0.633045	0.470066	0.87326	0.407543	0.14036	0.15788	0.313645	0.695753	0.258837	0.682464	0.155255	0.269622	0.000963895	0.00444949	8.9318e-06	0.0019282	9.58787e-14	0.00817484	0.381415	0.3242
AOAH_ENSG00000136250.11	black	36.2198	31.3938	4.82592	26.5679	0.355727	0.0224568	0.148091	0.0363562	0.454924	-0.0556353	0.267602	0.379088	0.00170351	-0.258211	-0.368067	0.901572	0.474034	0.142691	0.0946032	0.196324	0.355472	0.821459	0.00280488	0.729725	0.0907408	0.014514	0.991566	0.103101	0.0179	9.00988e-16	0.00174285	0.373476	0.556301	0.218613
AOC1_ENSG00000002726.19	yellow	63.6374	40.3124	23.325	16.9874	-0.611311	2.17929e-05	0.180957	-0.279288	-0.328448	-0.0537349	0.189048	0.184244	0.701795	0.435442	0.801742	-0.41959	-0.611063	-0.320894	-0.432746	-0.00856137	0.257535	0.0769963	0.0360278	0.738627	0.236502	0.248845	3.1829e-07	0.00443455	2.99144e-10	0.00631616	2.2007e-05	0.0407925	0.00471495	0.957632
AOX1_ENSG00000138356.13	brown	56.4811	55.3849	1.09629	54.2886	0.468602	0.00200082	-0.28557	-0.151046	0.04345	-0.179637	-0.369622	-0.201769	-0.468418	-0.511064	-0.560965	0.342059	0.822525	0.0975749	0.0773542	-0.0510156	0.0703134	0.345844	0.787361	0.261081	0.0173852	0.20585	0.00201011	0.000638891	0.000136112	0.0285956	4.21567e-11	0.543908	0.630721	0.751423
AP003419.11_ENSG00000256514.1	green	6.7747	6.03188	0.742823	5.28905	-0.273751	0.0832901	0.0624916	-0.0379865	-0.261962	-0.320539	0.480435	0.345968	0.697746	0.382055	0.253713	-0.178591	-0.302622	-0.147932	-0.156326	0.174226	0.697908	0.813592	0.0980185	0.0410287	0.00147694	0.0267126	3.97329e-07	0.0137011	0.109459	0.263915	0.0544591	0.355994	0.329046	0.275957
AP1M2_ENSG00000129354.11	red	69.9515	26.0006	43.9509	-17.9503	-0.424376	0.00568629	0.337197	0.25011	-0.319484	0.0571142	0.46779	0.220083	0.823698	0.811902	0.662775	-0.45354	-0.617692	-0.190644	-0.0667186	0.253573	0.0310896	0.114763	0.0417364	0.722822	0.00204213	0.166769	3.74579e-11	1.18281e-10	2.34589e-06	0.00290023	1.68883e-05	0.232497	0.678538	0.109661
AP1S1_ENSG00000106367.13	red	12.7459	6.28311	6.46279	-0.179677	-0.357261	0.0218424	0.293145	0.2864	-0.234563	0.170075	0.368127	0.164409	0.645546	0.754634	0.59521	-0.477792	-0.515203	-0.10846	0.00826168	0.178609	0.0628722	0.0694652	0.139898	0.287735	0.0178799	0.304333	5.18065e-06	1.20568e-08	4.04842e-05	0.00158206	0.000567015	0.499676	0.959114	0.263867
AP1S2_ENSG00000182287.13	black	48.6905	40.285	8.4055	31.8795	0.249714	0.115358	0.0394165	-0.0666129	0.549728	0.0878872	0.0877103	0.239049	-0.244228	-0.394662	-0.345006	0.902319	0.354974	0.174407	-0.0562179	-0.131306	0.806705	0.679021	0.000196972	0.584785	0.585544	0.132262	0.123836	0.0106644	0.0271665	7.82048e-16	0.0227635	0.27545	0.727004	0.413177
AP2M1_ENSG00000161203.13	green	46.8401	20.7853	26.0548	-5.26947	-0.361912	0.0200647	0.740362	0.468031	0.152708	0.307011	0.728346	0.534964	0.830806	0.79555	0.670946	-0.0890572	-0.123472	0.0136472	-0.145064	0.627312	3.15131e-08	0.00202979	0.340502	0.0508817	6.7525e-08	0.000313914	1.79692e-11	5.13229e-10	1.58229e-06	0.579776	0.441831	0.932511	0.365498	1.13756e-05
AP2S1_ENSG00000042753.11	green	16.12	14.9655	1.15453	13.8109	-0.12639	0.431032	0.224331	0.0716879	-0.183929	-0.284173	0.53748	0.325668	0.78038	0.399628	0.214866	0.135925	-0.257076	-0.182034	-0.130699	0.239512	0.158526	0.656027	0.249669	0.0717586	0.000290386	0.0377252	1.7879e-09	0.00963689	0.17731	0.396786	0.104678	0.254666	0.415355	0.131492
AP3D1_ENSG00000065000.15	green	9.63656	2.427	7.20956	-4.78256	-0.119109	0.458252	0.758677	0.519285	0.390684	0.413788	0.410285	0.647467	0.543438	0.508748	0.470426	0.102209	0.0857211	-0.107507	0.182949	0.553268	9.07559e-09	0.000503293	0.0115533	0.00715986	0.0077149	4.75414e-06	0.000240868	0.000682559	0.00191067	0.52485	0.594109	0.503472	0.252245	0.000175568
AP3S1_ENSG00000177879.14	red	50.3806	8.66872	41.7118	-33.0431	-0.577855	7.61204e-05	0.460866	0.265284	0.204346	0.639682	0.339276	0.191379	0.36169	0.667358	0.795314	-0.289709	-0.273518	0.115482	-0.313649	0.131507	0.00242613	0.0936793	0.199996	6.70916e-06	0.0300019	0.230666	0.0201465	1.88374e-06	5.23701e-10	0.0661662	0.0835635	0.472149	0.0458324	0.412454
AP4M1_ENSG00000221838.9	red	37.685	22.599	15.086	7.51305	-0.235774	0.137804	0.523954	0.489367	-0.0201166	0.263277	0.659517	0.48417	0.750031	0.885182	0.599873	-0.302796	-0.331389	-0.0581264	0.122691	0.542216	0.000438346	0.00116599	0.900652	0.0962825	2.73555e-06	0.00133896	1.65506e-08	1.56064e-14	3.3953e-05	0.054314	0.0343008	0.71811	0.444745	0.00025036
AP5B1_ENSG00000254470.2	black	22.386	10.4779	11.9081	-1.43016	0.176142	0.270625	0.30579	-0.0283779	0.585426	0.183028	0.0226789	0.417228	-0.0460819	-0.280095	-0.0891362	0.800542	0.566567	-0.138554	-0.105535	0.00387327	0.0518576	0.860197	5.80505e-05	0.252038	0.888073	0.00664868	0.774805	0.0761101	0.579439	3.3263e-10	0.000112643	0.387633	0.511376	0.980825
AP5S1_ENSG00000125843.10	green	2.1644	0.736993	1.42741	-0.690413	0.048922	0.76132	0.635759	0.519821	0.237578	0.289349	0.413717	0.364499	0.498021	0.489456	0.304683	0.154449	0.0575861	-0.00650972	0.0802629	0.565003	7.95199e-06	0.000495424	0.134731	0.0665182	0.00717075	0.0191294	0.000921592	0.0011632	0.052755	0.33496	0.720624	0.967779	0.617888	0.000118794
APBA2_ENSG00000034053.14	black	51.5491	31.7036	19.8455	11.8581	0.368468	0.0177659	0.056153	-0.0524699	0.492364	-0.0217634	-0.0236998	0.23063	-0.265367	-0.493237	-0.479297	0.870596	0.725588	-0.00553742	0.0749602	-0.0266546	0.727306	0.744571	0.00107552	0.892564	0.883069	0.146856	0.0935731	0.00105036	0.00152139	1.40304e-13	7.99841e-08	0.97259	0.641364	0.86861
APBB1IP_ENSG00000077420.15	black	129.285	59.7915	69.4937	-9.7022	0.20905	0.189613	0.300201	0.0979849	0.743634	0.132159	0.242339	0.391143	-0.168336	-0.397804	-0.362213	0.90419	0.59482	0.02202	-0.0842408	0.0293834	0.0565172	0.542209	2.54223e-08	0.410119	0.126861	0.0114477	0.292765	0.0100041	0.0199539	5.45585e-16	4.10797e-05	0.891305	0.600518	0.855295
APCDD1_ENSG00000154856.12	brown	3.44956	2.83121	0.618349	2.21287	0.382006	0.0137142	0.160192	0.233243	0.260885	0.252298	-0.0845673	-0.0419441	-0.178507	-0.0785949	-0.19831	0.233982	0.606289	0.275917	0.193007	0.432255	0.317076	0.142205	0.0994574	0.111519	0.599102	0.794569	0.264142	0.625234	0.213896	0.14091	2.65325e-05	0.0807818	0.226649	0.0047677
APEH_ENSG00000164062.12	green	57.8595	22.6136	35.2459	-12.6323	-0.309767	0.0487337	0.649988	0.506813	-0.0273891	0.246682	0.62183	0.39759	0.828365	0.861049	0.640689	-0.29044	-0.363162	-0.100895	0.0142516	0.53594	4.24361e-06	0.000721069	0.865023	0.119988	1.42719e-05	0.0100479	2.32134e-11	5.14124e-13	6.42006e-06	0.0654539	0.0196081	0.530219	0.929529	0.000304595
APH1B_ENSG00000138613.13	black	19.6243	7.79175	11.8326	-4.04082	0.377147	0.0150674	0.308967	0.381165	0.645503	0.1984	0.293112	0.419841	-0.153721	-0.135343	-0.406964	0.764693	0.654272	0.240429	0.160863	0.294232	0.0493493	0.0139407	5.19046e-06	0.213685	0.0629031	0.00628173	0.337269	0.398832	0.00827481	5.88613e-09	3.49003e-06	0.129975	0.315025	0.0618582
APIP_ENSG00000149089.12	tan	1.41081	1.19848	0.212326	0.986155	0.265078	0.0939438	0.0880829	0.365362	0.151461	0.224748	0.182062	0.0823742	-0.133197	0.195149	-0.162888	-0.020144	0.0692014	0.465632	0.721037	0.386446	0.583946	0.0188258	0.344505	0.157734	0.254593	0.608643	0.406419	0.221436	0.308891	0.900517	0.667255	0.00215562	1.05297e-07	0.0125694
APITD1_ENSG00000175279.21	red	2.62565	1.18951	1.43614	-0.246636	-0.454438	0.00283805	0.369323	0.383014	0.0446906	0.445281	0.328194	0.197557	0.35455	0.659917	0.590788	-0.296745	-0.388741	0.0957337	-0.0340436	0.168314	0.0174833	0.0134469	0.781436	0.00353034	0.0361806	0.215676	0.0229376	2.68466e-06	4.77149e-05	0.0595626	0.0120102	0.551571	0.832649	0.292828
APLNR_ENSG00000134817.10	brown	12.0425	11.1786	0.863927	10.3147	0.647924	4.65763e-06	-0.199742	0.0852237	0.0440166	-0.058318	-0.193679	-0.206631	-0.409835	-0.273196	-0.533271	0.221294	0.655057	0.685605	0.196044	0.303772	0.210538	0.596259	0.784653	0.717219	0.225005	0.194905	0.00778885	0.0839424	0.000330699	0.164389	3.36608e-06	7.56508e-07	0.219284	0.0535026
APOA1_ENSG00000118137.9	yellow	13.2891	5.64482	7.6443	-1.99948	-0.642029	6.05344e-06	0.133559	-0.343214	-0.249342	-0.152439	0.269405	0.217284	0.637048	0.271774	0.62221	-0.248132	-0.476666	-0.304319	-0.453895	-0.0484626	0.405136	0.028028	0.115919	0.341363	0.0885039	0.172366	7.52204e-06	0.0856317	1.40507e-05	0.117756	0.00162878	0.0530525	0.00287548	0.763497
APOA1BP_ENSG00000163382.11	green	27.9117	19.1031	8.80866	10.2944	-0.353251	0.0234788	0.501569	0.301144	-0.0748282	0.0312833	0.649664	0.315026	0.824395	0.681308	0.483567	-0.183776	-0.360688	-0.115801	-0.0603736	0.390316	0.000835368	0.0557083	0.641953	0.846048	4.30628e-06	0.0448379	3.49063e-11	9.43297e-07	0.00136041	0.25007	0.0205202	0.470918	0.707685	0.0116387
APOA4_ENSG00000110244.6	yellow	12.6599	8.4474	4.21253	4.23487	-0.527554	0.000393497	0.196296	-0.276567	-0.253501	-0.111583	0.126115	0.179322	0.589869	0.289105	0.656133	-0.265511	-0.483919	-0.293374	-0.441431	-0.0454289	0.218678	0.0800406	0.109766	0.48733	0.432043	0.261934	4.93579e-05	0.0667586	3.20273e-06	0.0933881	0.00134784	0.0626576	0.00386284	0.777916
APOB_ENSG00000084674.13	yellow	40.3946	30.2457	10.149	20.0967	-0.589847	4.93977e-05	0.366579	-0.0890098	0.200692	0.508767	-0.0299253	0.0782031	0.151812	0.244211	0.762598	-0.19832	-0.330401	-0.128022	-0.432404	-0.0634345	0.0184042	0.579979	0.208333	0.000682191	0.852656	0.626965	0.343376	0.123863	6.85406e-09	0.213873	0.0348731	0.425057	0.0047516	0.69357
APOBEC1_ENSG00000111701.6	yellow	85.1935	57.699	27.4944	30.2046	-0.655167	3.34906e-06	0.32032	-0.000277195	-0.249539	0.148073	0.309021	0.174981	0.728085	0.665431	0.863441	-0.501558	-0.607778	-0.228678	-0.434679	0.0688828	0.0411749	0.998628	0.115621	0.355529	0.0493073	0.273849	6.86217e-08	2.0667e-06	3.74765e-13	0.000835634	2.5037e-05	0.150404	0.00451237	0.668699
APOBEC3A_ENSG00000128383.12	brown	77.5975	64.9282	12.6693	52.2589	0.387178	0.0123885	-0.218873	-0.222308	0.1987	-0.212309	-0.210931	0.100552	-0.317001	-0.520348	-0.506714	0.638124	0.787749	-0.0348458	-0.0254763	-0.101528	0.169173	0.162414	0.212979	0.182645	0.185569	0.531627	0.0434416	0.000487802	0.000723087	7.17951e-06	9.87499e-10	0.828764	0.874371	0.527631
APOBEC3B_ENSG00000179750.15	tan	0.349848	0.325468	0.0243794	0.301089	0.178455	0.264285	0.0131355	0.113488	0.0551379	0.0854494	-0.00458747	-0.048602	-0.101318	0.0491952	-0.122029	0.0833227	0.0485919	-0.159827	0.54169	-0.0409793	0.935036	0.479881	0.732052	0.595283	0.977291	0.762836	0.52849	0.760026	0.447225	0.604508	0.762884	0.318192	0.000254543	0.799196
APOBEC3G_ENSG00000239713.7	black	94.2374	29.908	64.3294	-34.4214	0.306156	0.0515635	0.2856	0.211707	0.713592	0.138033	0.215503	0.35622	-0.264738	-0.383844	-0.461768	0.783754	0.734621	0.115694	0.0663405	0.153612	0.0702818	0.183919	1.63266e-07	0.389437	0.175998	0.0222575	0.0943816	0.0132301	0.00237277	1.36627e-09	4.5585e-08	0.471328	0.680263	0.337615
APOBR_ENSG00000184730.10	tan	1.30422	0.380452	0.923766	-0.543314	0.604551	2.83801e-05	0.0688093	0.254309	0.172317	-0.0802066	0.130502	0.232383	-0.0252719	-0.0561439	-0.455065	0.5348	0.378507	0.0860569	0.708131	0.341782	0.669032	0.108599	0.281332	0.618135	0.416065	0.143725	0.875371	0.727349	0.00279534	0.000315513	0.0146777	0.592659	2.23276e-07	0.0287333
APOC1_ENSG00000130208.9	brown	1.08426	0.603701	0.480562	0.123139	0.327639	0.0365151	0.189053	0.259655	0.292129	-0.023746	0.277688	0.365095	-0.0146126	-0.0513674	-0.318142	0.262464	0.438454	0.0813539	0.410797	0.423188	0.23649	0.101122	0.0638325	0.882842	0.0787745	0.0189193	0.927749	0.749764	0.0426507	0.0973528	0.00413845	0.613103	0.00763152	0.00583735
APOC2_ENSG00000234906.8	green	1.78528	1.24333	0.541944	0.701389	-0.0998281	0.534601	0.192848	-0.0309444	0.0139687	-0.215013	0.478522	0.460294	0.581315	0.200541	0.189835	0.312492	-0.214836	-0.125704	-0.201467	0.200858	0.227038	0.847696	0.930925	0.177007	0.00155236	0.00246055	6.73102e-05	0.208684	0.23452	0.0466824	0.177372	0.433558	0.206544	0.207948
APOC3_ENSG00000110245.11	green	17.2482	11.4411	5.80702	5.63413	-0.502334	0.000817742	0.142351	-0.252367	-0.301752	-0.215627	0.3191	0.267473	0.714545	0.35222	0.579744	-0.229342	-0.453074	-0.286989	-0.384402	0.0376009	0.374628	0.111418	0.0551919	0.175744	0.0419963	0.0909023	1.54465e-07	0.0239155	7.11873e-05	0.149191	0.00293293	0.0688689	0.013086	0.815451
APOC4-APOC2_ENSG00000224916.8	yellow	19.5692	10.638	8.93119	1.70685	-0.504876	0.000761548	0.519053	0.121958	0.0369996	0.136467	0.541404	0.498585	0.735978	0.579964	0.722748	-0.218109	-0.327473	-0.193946	-0.348452	0.338554	0.000506734	0.447492	0.818352	0.394889	0.000256849	0.000907382	4.18111e-08	7.06329e-05	9.50147e-08	0.170703	0.0366159	0.224354	0.0255708	0.0303759
APOD_ENSG00000189058.8	green	0.33715	0.115593	0.221557	-0.105963	-0.0925775	0.564824	0.230382	0.128357	-0.179251	0.0826674	0.280438	0.0363005	0.455639	0.456714	0.442803	-0.269883	-0.259012	0.200458	-0.206806	0.477436	0.147304	0.423836	0.262125	0.607363	0.0757365	0.821729	0.00275675	0.00268565	0.00374135	0.0879192	0.102	0.208875	0.194519	0.00159667
APOE_ENSG00000130203.9	brown	3.9997	2.18748	1.81223	0.375252	0.281541	0.0745445	0.336931	0.289443	0.418702	0.0846606	0.244257	0.236262	0.00124965	-0.122298	-0.285942	0.330593	0.52218	-0.0013494	0.192087	0.357307	0.031231	0.0664265	0.00643952	0.598698	0.123791	0.136968	0.993813	0.446217	0.069932	0.0347615	0.000462075	0.993319	0.228914	0.0218241
APOL1_ENSG00000100342.20	tan	14.7075	1.21846	13.489	-12.2706	0.533462	0.000328765	-0.0381736	0.183294	0.181375	0.0117614	-0.140389	0.0595588	-0.327022	-0.233669	-0.461615	0.312948	0.771131	0.218488	0.431526	0.318792	0.81269	0.251336	0.25642	0.94182	0.381315	0.711459	0.0368909	0.141457	0.00238175	0.0463455	3.65071e-09	0.169943	0.0048469	0.042206
APOL2_ENSG00000128335.13	brown	33.1431	31.5035	1.63957	29.864	0.556794	0.000156366	0.0231462	0.244716	0.277426	-0.0138624	-0.084846	0.201936	-0.289103	-0.24992	-0.503791	0.459124	0.837993	0.119017	0.314558	0.280511	0.885782	0.123064	0.0790692	0.931449	0.597894	0.205468	0.0667609	0.115048	0.000785115	0.00253222	8.25274e-12	0.458599	0.0451735	0.0756576
APOL3_ENSG00000128284.19	brown	46.6696	30.3474	16.3222	14.0252	0.460602	0.00244198	0.184553	0.228502	0.564566	0.0444389	0.141288	0.411501	-0.227977	-0.311773	-0.48313	0.713417	0.775177	0.107528	0.130892	0.246344	0.248039	0.150727	0.000120568	0.782637	0.378244	0.00751817	0.151693	0.0472165	0.00137615	1.6493e-07	2.68251e-09	0.503389	0.414664	0.120512
APOL4_ENSG00000100336.17	brown	35.1992	32.9965	2.20264	30.7939	0.554924	0.000166298	0.0925386	0.250943	0.425743	0.135382	-0.0354262	0.175809	-0.348986	-0.252142	-0.448244	0.448845	0.890621	0.337548	0.189082	0.344919	0.564988	0.113519	0.00551677	0.398694	0.825955	0.271549	0.0253305	0.111748	0.00329174	0.00324507	6.37132e-15	0.0309038	0.236417	0.0272077
APOLD1_ENSG00000178878.12	brown	10.7252	8.799	1.92624	6.87276	0.407232	0.0082284	0.0115667	0.226901	0.378643	0.254896	-0.0501673	0.0152162	-0.335019	-0.158117	-0.388291	0.351396	0.723942	0.610702	0.262137	0.267592	0.942781	0.153687	0.0146394	0.107759	0.755428	0.924773	0.0322632	0.323466	0.0121182	0.0242697	8.84017e-08	2.23229e-05	0.0977864	0.0907527
APOM_ENSG00000204444.10	green	36.5351	14.3162	22.2189	-7.90272	-0.597937	3.65378e-05	0.237524	-0.127479	-0.204437	0.00699714	0.438066	0.306204	0.709826	0.532618	0.748307	-0.340494	-0.484175	-0.245815	-0.411263	0.127241	0.134822	0.427038	0.199793	0.965368	0.00417555	0.0515247	2.02764e-07	0.000337384	1.86038e-08	0.0293793	0.00133878	0.121336	0.00755636	0.427909
APOO_ENSG00000184831.13	red	26.2759	17.6198	8.65603	8.96381	-0.278458	0.0779143	0.556588	0.607682	0.0466411	0.291547	0.697283	0.363829	0.636358	0.856633	0.496724	-0.29592	-0.271062	0.0517955	0.0325464	0.517226	0.000157433	2.51319e-05	0.772145	0.0643873	4.07445e-07	0.019368	7.74938e-06	9.0778e-13	0.000955034	0.0603089	0.0864872	0.747746	0.839911	0.000534585
APOPT1_ENSG00000256053.7	yellow	34.9078	20.905	14.0028	6.90212	-0.636783	7.60863e-06	0.440218	0.0890134	0.0189347	0.253595	0.585064	0.446453	0.725189	0.671231	0.810391	-0.313211	-0.41773	-0.155288	-0.300229	0.247413	0.00397313	0.579963	0.906462	0.10963	5.88158e-05	0.00343424	8.19527e-08	1.56037e-06	1.36259e-10	0.0461525	0.0065768	0.332307	0.0564933	0.118859
APRT_ENSG00000198931.10	green	27.266	18.7356	8.53037	10.2052	-0.100795	0.530631	0.529982	0.458856	-0.0293588	-0.0888816	0.730158	0.46396	0.795609	0.608148	0.248244	-0.0328811	-0.227655	-0.140439	0.155363	0.563051	0.00036563	0.00254889	0.855415	0.580527	6.03491e-08	0.00224734	5.1062e-10	2.46786e-05	0.117586	0.838287	0.152288	0.381144	0.332071	0.000126897
AQP1_ENSG00000240583.10	yellow	76.8983	67.2166	9.68171	57.5349	-0.731873	5.42176e-08	0.507743	0.0569334	0.0986815	0.463957	0.32177	0.197958	0.519965	0.577127	0.915365	-0.337781	-0.40061	-0.0172726	-0.484207	0.156665	0.000702329	0.723665	0.539328	0.00224751	0.0402148	0.214727	0.00049333	7.81029e-05	5.3843e-17	0.0307807	0.00944424	0.914641	0.00133762	0.327985
AQP11_ENSG00000178301.3	yellow	42.8268	40.1095	2.71729	37.3922	-0.699113	3.68814e-07	0.321054	-0.133582	-0.0376497	0.303213	0.101914	0.160389	0.428049	0.403728	0.865606	-0.364996	-0.504212	-0.217691	-0.477403	-0.0341276	0.0406864	0.405052	0.815215	0.0539665	0.526053	0.31647	0.00524061	0.00885374	2.80031e-13	0.0189541	0.000775902	0.171544	0.00159804	0.832242
AQP12A_ENSG00000184945.13	green	2.03006	1.5279	0.502164	1.02573	-0.073518	0.647811	0.155382	0.122272	-0.191187	-0.146849	0.496329	0.351207	0.617742	0.461081	0.237353	-0.0943937	-0.131404	-0.171934	0.263895	0.349017	0.332013	0.446315	0.231142	0.359566	0.000965448	0.0243516	1.68545e-05	0.00241334	0.135111	0.557179	0.412824	0.282419	0.0954749	0.0253167
AQP3_ENSG00000165272.14	yellow	63.4614	58.9154	4.54596	54.3694	-0.661088	2.5408e-06	0.379085	-0.0855577	-0.0634331	0.257499	0.195241	0.230916	0.548493	0.480937	0.901895	-0.335843	-0.499475	-0.255109	-0.494566	0.0298871	0.0145148	0.594815	0.693576	0.104088	0.221214	0.146342	0.000204974	0.00145768	8.47552e-16	0.0318152	0.000885358	0.107454	0.00101307	0.852842
AQP7_ENSG00000165269.12	yellow	70.9932	51.9102	19.083	32.8271	-0.627675	1.12045e-05	0.289865	-0.142093	-0.242455	0.044573	0.270534	0.254968	0.714043	0.532675	0.848411	-0.397539	-0.55285	-0.280089	-0.452452	0.0679139	0.0660134	0.375506	0.126674	0.781997	0.0871257	0.107655	1.59043e-07	0.0003368	2.49211e-12	0.0100584	0.000177982	0.076117	0.00297717	0.673097
AQP8_ENSG00000103375.10	tan	7.36009	7.08316	0.276926	6.80624	0.292328	0.0636435	-0.111872	0.0794673	-0.0482991	0.0102687	-0.0547482	-0.0944374	-0.139071	0.0303336	-0.218909	-0.0685189	-0.0527044	-0.0179807	0.789795	0.0276447	0.486197	0.621387	0.764272	0.949193	0.733877	0.556996	0.385845	0.850668	0.169101	0.67035	0.743468	0.911155	8.33908e-10	0.863775
AQP9_ENSG00000103569.9	brown	80.8018	78.3963	2.40552	75.9907	0.405622	0.00851094	-0.291695	-0.201407	0.0869466	-0.21669	-0.302965	-0.0628844	-0.409666	-0.514738	-0.533759	0.420414	0.81639	0.0472508	-0.0272611	-0.0955885	0.064246	0.206683	0.588826	0.173571	0.0541724	0.696099	0.00781677	0.000574714	0.000325788	0.00620367	7.71155e-11	0.769247	0.865648	0.552177
ARAF_ENSG00000078061.12	green	43.5349	36.3801	7.15487	29.2252	-0.210423	0.186656	0.489625	0.194358	0.0343429	-0.078978	0.702691	0.658361	0.895255	0.562597	0.452318	0.0846787	-0.260815	-0.159012	-0.0666019	0.439061	0.00115794	0.223351	0.831199	0.623543	3.02898e-07	2.88768e-06	2.85913e-15	0.000128853	0.0029867	0.598619	0.0995513	0.320699	0.679071	0.00408092
ARAP3_ENSG00000120318.15	brown	28.7578	25.5764	3.18138	22.395	0.509793	0.00066253	-0.00580506	0.0699319	0.333163	-0.0100974	-0.0247323	0.266926	-0.256031	-0.291931	-0.44786	0.570036	0.831505	0.437534	0.163314	0.340409	0.971265	0.663949	0.0332921	0.95004	0.878012	0.0915899	0.106146	0.0640208	0.00332181	0.000100013	1.66865e-11	0.00422702	0.307611	0.0294225
AREG_ENSG00000109321.10	brown	11.021	10.0304	0.990599	9.03981	0.488478	0.00119409	-0.262913	-0.0815161	0.0634907	-0.153976	-0.249273	-0.116565	-0.36324	-0.397557	-0.55989	0.428049	0.671292	0.300643	0.358993	0.0488732	0.0967611	0.612393	0.693312	0.33646	0.116022	0.467977	0.0195798	0.0100546	0.000141091	0.00524055	1.55572e-06	0.0561369	0.0211655	0.761551
ARF5_ENSG00000004059.10	red	49.8451	16.0904	33.7547	-17.6643	-0.374627	0.0158126	0.663771	0.443548	0.0473328	0.27113	0.700381	0.401044	0.843405	0.826002	0.653541	-0.147641	-0.321134	-0.138642	-0.0411697	0.457634	2.23734e-06	0.00367676	0.768857	0.0864048	3.44055e-07	0.0093601	4.47892e-12	2.96286e-11	3.60919e-06	0.356952	0.0406339	0.387328	0.798282	0.00262619
ARFIP2_ENSG00000132254.12	red	42.3644	19.6035	22.7609	-3.15748	-0.197341	0.216188	0.737504	0.659032	0.187916	0.42721	0.656248	0.599218	0.730224	0.891605	0.6415	-0.182758	-0.179536	0.0104196	0.0792261	0.649758	3.7916e-08	2.79845e-06	0.239373	0.00533967	3.18583e-06	3.48085e-05	6.01006e-08	5.39071e-15	6.19598e-06	0.25275	0.261353	0.948447	0.62245	4.28803e-06
ARFRP1_ENSG00000101246.19	green	48.9987	32.3897	16.609	15.7808	-0.150243	0.348443	0.690916	0.414597	0.277067	0.0728217	0.780415	0.792301	0.850754	0.551829	0.370385	0.202997	-0.0548223	-0.227637	0.00875504	0.571347	5.72971e-07	0.00703666	0.0794737	0.650932	1.78303e-09	6.76327e-10	1.8804e-12	0.000184001	0.0171374	0.203046	0.73353	0.15232	0.956675	9.55825e-05
ARG2_ENSG00000081181.7	yellow	20.0257	16.5792	3.44646	13.1328	-0.691943	5.42619e-07	0.165326	-0.196123	-0.239911	0.104081	0.181742	0.0703501	0.51263	0.459566	0.761046	-0.41812	-0.551137	-0.260396	-0.418457	-0.136972	0.301606	0.219094	0.130831	0.517246	0.255442	0.662059	0.000610783	0.00250495	7.66414e-09	0.00652143	0.000188184	0.100117	0.00647389	0.393127
ARHGAP10_ENSG00000071205.11	black	11.8455	2.30969	9.53577	-7.22608	0.317025	0.0434245	0.417718	0.332291	0.607484	0.267952	0.371887	0.354933	-0.00929911	-0.0337947	-0.223941	0.630608	0.703291	0.507273	0.111058	0.523955	0.00657854	0.0337846	2.53264e-05	0.0903035	0.0166581	0.0227804	0.953985	0.833855	0.15927	9.90506e-06	2.92971e-07	0.00071175	0.489396	0.000438335
ARHGAP22_ENSG00000128805.14	brown	47.3134	24.8865	22.427	2.45949	0.200949	0.207738	0.316737	0.163179	0.678023	0.158654	0.196382	0.473589	-0.162842	-0.300494	-0.321474	0.655223	0.755098	0.0895786	0.0933872	0.235062	0.0436258	0.308014	1.11386e-06	0.321803	0.218473	0.00176282	0.309027	0.0562649	0.0404091	3.34042e-06	1.16731e-08	0.57755	0.56141	0.139033
ARHGAP23_ENSG00000275832.4	brown	76.5729	74.8819	1.69102	73.1909	0.513749	0.000591389	0.00036102	0.0845253	0.309021	0.0347946	-0.199168	0.00792353	-0.394155	-0.403664	-0.507969	0.398237	0.936965	0.238135	0.153445	0.241855	0.998213	0.599284	0.0493073	0.829012	0.211882	0.960786	0.0107742	0.00886562	0.000697837	0.00991575	2.09491e-19	0.133792	0.338147	0.127646
ARHGAP25_ENSG00000163219.11	black	115.221	31.7987	83.4221	-51.6234	0.203427	0.20207	0.388877	0.259422	0.778136	0.224989	0.320966	0.380084	-0.18382	-0.291399	-0.35442	0.782853	0.658211	0.174831	0.0061482	0.202294	0.0119777	0.101439	2.13265e-09	0.157278	0.0407449	0.0142366	0.249956	0.0645291	0.0229913	1.46874e-09	2.90792e-06	0.274267	0.969568	0.204649
ARHGAP28_ENSG00000088756.12	brown	30.4471	27.4101	3.03702	24.3731	0.398672	0.00982794	-0.000605956	0.105488	0.332091	0.277318	-0.221644	-0.104729	-0.432554	-0.239343	-0.319871	0.309155	0.802648	0.555324	0.172088	0.257847	0.997	0.511566	0.0338986	0.0791904	0.163706	0.514627	0.00473558	0.131772	0.0414758	0.0492039	2.76e-10	0.000164128	0.281984	0.103604
ARHGAP29_ENSG00000137962.12	brown	22.1844	15.5477	6.63671	8.91101	0.458976	0.00254143	0.0216158	0.143132	0.509098	0.29656	-0.0761085	0.0894092	-0.455171	-0.268273	-0.391071	0.515449	0.740608	0.733195	0.156841	0.235789	0.893289	0.371986	0.000675802	0.059729	0.63625	0.578273	0.00278816	0.0899037	0.0114642	0.000562978	3.10122e-08	4.989e-08	0.327435	0.137779
ARHGAP30_ENSG00000186517.13	black	149.221	59.1813	90.04	-30.8587	0.189263	0.23596	0.376711	0.147893	0.77342	0.159665	0.318091	0.47571	-0.109908	-0.327684	-0.316943	0.904445	0.5437	0.0216768	-0.0161046	0.09714	0.0151941	0.356122	3.06905e-09	0.31869	0.0426859	0.00166943	0.493933	0.0364881	0.0434818	5.19247e-16	0.000238882	0.892989	0.920394	0.545714
ARHGAP31_ENSG00000031081.10	brown	40.909	27.2411	13.6678	13.5733	0.33937	0.0299537	0.222292	0.170763	0.591794	0.309381	-0.0651777	0.0562576	-0.399426	-0.341641	-0.361339	0.609283	0.837727	0.255877	0.0876923	0.145252	0.162445	0.285761	4.59741e-05	0.0490302	0.685576	0.726818	0.00967714	0.0288033	0.0202768	2.36053e-05	8.49952e-12	0.106364	0.585621	0.364873
ARHGAP35_ENSG00000160007.17	yellow	69.8934	44.8611	25.0324	19.8287	-0.651938	3.88371e-06	0.583445	0.10528	0.324347	0.638961	0.211399	0.249715	0.370526	0.467513	0.852708	-0.153808	-0.33542	-0.0601214	-0.283696	0.0663693	6.23573e-05	0.512405	0.0385546	6.92325e-06	0.184573	0.115356	0.0170919	0.00205639	1.48131e-12	0.336993	0.0320442	0.708852	0.0722572	0.680131
ARHGAP8_ENSG00000241484.9	tan	4.33909	2.82289	1.5162	1.30669	0.264375	0.0948511	0.0876278	0.383818	-0.0353404	0.0668111	0.2486	0.223947	0.110709	0.358968	-0.0793519	-0.178397	-0.13259	0.0345419	0.853192	0.382895	0.585898	0.0132367	0.82637	0.678117	0.117043	0.15926	0.490772	0.0211749	0.621895	0.264442	0.408582	0.830235	1.39554e-12	0.0134783
ARHGDIA_ENSG00000141522.11	green	18.1507	16.879	1.27177	15.6072	-0.173619	0.277658	0.35293	0.0519945	-0.0802768	-0.198942	0.481501	0.474252	0.817202	0.359795	0.346889	0.157553	-0.312649	-0.317664	-0.132378	0.252014	0.0236143	0.746809	0.617827	0.21241	0.00143632	0.00173313	7.12846e-11	0.020858	0.0262846	0.325217	0.0465663	0.0429807	0.409338	0.111937
ARHGDIG_ENSG00000242173.8	green	4.40571	3.01312	1.39259	1.62054	-0.349576	0.0250673	0.277227	0.0137664	-0.203918	-0.139786	0.364635	0.320091	0.707993	0.444319	0.481311	-0.260709	-0.400465	-0.245591	-0.270628	0.150689	0.0792932	0.931923	0.200961	0.383384	0.0190814	0.0413281	2.25036e-07	0.00361097	0.00144349	0.0996946	0.00947236	0.121687	0.0870124	0.347001
ARHGEF10_ENSG00000104728.15	brown	34.6888	19.1832	15.5056	3.67762	0.25785	0.103601	0.365275	0.327471	0.692249	0.444074	0.0710896	0.329404	-0.278235	-0.133547	-0.214203	0.443222	0.807776	0.228782	0.216679	0.361837	0.0188562	0.0366174	5.33875e-07	0.00363176	0.658722	0.035459	0.0781632	0.405178	0.178683	0.00370495	1.73556e-10	0.150213	0.173593	0.0200923
ARHGEF15_ENSG00000198844.10	brown	16.2697	15.7833	0.486375	15.2969	0.56797	0.000107369	-0.106827	0.0987489	0.158806	-0.050506	-0.181874	0.0460747	-0.351634	-0.297901	-0.503045	0.343703	0.797218	0.465971	0.238065	0.323138	0.506193	0.539049	0.321333	0.753829	0.255091	0.774839	0.024167	0.0585298	0.000801676	0.0277908	4.44589e-10	0.00213744	0.13391	0.0393263
ARHGEF16_ENSG00000130762.14	yellow	77.2324	39.8954	37.337	2.55842	-0.521292	0.000474386	0.423583	0.168122	-0.189988	0.13131	0.402828	0.421857	0.823141	0.735777	0.797562	-0.502897	-0.56599	-0.223538	-0.0993781	0.306058	0.00578673	0.293388	0.234137	0.413161	0.00902081	0.00601073	3.96243e-11	4.23522e-08	4.3153e-10	0.000804987	0.000114877	0.160044	0.536454	0.0516418
ARHGEF17_ENSG00000110237.3	brown	15.6586	13.5416	2.11697	11.4246	0.344588	0.0273653	0.309442	0.266424	0.498546	0.242071	0.141014	0.436267	-0.0894578	-0.0583044	-0.176799	0.354054	0.786122	0.297635	0.200769	0.537177	0.0489829	0.0922246	0.000908353	0.127295	0.379177	0.00435164	0.578066	0.717282	0.268815	0.0231429	1.12799e-09	0.0587664	0.208154	0.000293134
ARHGEF26_ENSG00000114790.12	yellow	11.0285	4.46479	6.56368	-2.09889	-0.349272	0.0252027	0.273122	0.2447	-0.00659466	0.50067	0.0208126	0.0646855	0.228288	0.533179	0.653193	-0.373773	-0.347568	-0.0412914	-0.139117	0.0772364	0.0840287	0.12309	0.967359	0.0008565	0.897232	0.68783	0.15112	0.000331633	3.66726e-06	0.0160723	0.0259723	0.797698	0.385688	0.631243
ARHGEF3_ENSG00000163947.11	black	76.2521	37.3073	38.9448	-1.63748	0.252946	0.110572	0.323543	0.21163	0.752181	0.29169	0.256461	0.32252	-0.20094	-0.262194	-0.308174	0.887268	0.442429	0.299815	0.0663062	0.0950668	0.0390663	0.184083	1.42864e-08	0.0642511	0.10554	0.0397257	0.207759	0.0977109	0.0499661	1.1129e-14	0.0037741	0.0568515	0.68042	0.554359
ARHGEF5_ENSG00000050327.14	yellow	26.3539	13.4351	12.9188	0.516291	-0.368712	0.0176848	0.550643	0.359414	0.076201	0.548931	0.232933	0.198984	0.434606	0.697678	0.767473	-0.383257	-0.379747	0.0113215	-0.0603485	0.311216	0.000191226	0.0210034	0.635839	0.000202098	0.142751	0.212312	0.00451987	3.9879e-07	4.79793e-09	0.0133831	0.01433	0.943992	0.707801	0.0476341
ARHGEF6_ENSG00000129675.15	black	118.804	45.7114	73.0923	-27.3809	0.196946	0.217129	0.368074	0.18632	0.815445	0.301639	0.307015	0.38356	-0.188554	-0.279757	-0.281707	0.876925	0.504727	0.262688	0.0116257	0.121605	0.0178976	0.24346	8.44602e-11	0.0552873	0.0508784	0.0133039	0.237751	0.0764802	0.0743658	5.59822e-14	0.00076475	0.0970577	0.94249	0.448817
ARID3A_ENSG00000116017.10	brown	9.84974	7.95537	1.89437	6.061	0.14663	0.36029	0.227659	-0.0149855	0.491055	0.209545	-0.0763455	0.297618	-0.159672	-0.286275	-0.0929116	0.517852	0.710631	-0.0305529	-0.0380287	0.152712	0.15228	0.92591	0.00111423	0.188543	0.635197	0.0587812	0.318668	0.0695924	0.563414	0.000524892	1.93639e-07	0.849601	0.813388	0.340488
ARID5A_ENSG00000196843.15	brown	79.4296	43.9383	35.4912	8.4471	0.39388	0.0108343	0.18504	0.0750224	0.566299	-0.0330855	0.13772	0.404104	-0.181054	-0.42401	-0.483625	0.794401	0.800984	-0.0176824	0.0611271	0.147937	0.24677	0.641087	0.000113676	0.837295	0.390525	0.00878478	0.257277	0.00573254	0.00135833	5.66164e-10	3.1991e-10	0.912624	0.704201	0.355978
ARID5B_ENSG00000150347.14	brown	87.1777	43.1997	43.978	-0.778367	0.27993	0.0762906	0.335474	0.294655	0.75043	0.443018	0.0642661	0.227497	-0.347204	-0.251362	-0.299371	0.656514	0.856874	0.267784	0.121305	0.251787	0.0320152	0.0614668	1.61065e-08	0.00372265	0.689752	0.15258	0.0261393	0.112898	0.0572374	3.14677e-06	8.80451e-13	0.0905129	0.449945	0.11227
ARL11_ENSG00000152213.3	brown	1.21851	0.668686	0.549819	0.118867	0.101748	0.526732	-0.0338121	-0.117315	0.389237	0.0693259	-0.0934778	0.0814261	-0.384298	-0.399643	-0.279844	0.401792	0.503759	0.240153	-0.184704	-0.126025	0.833771	0.465098	0.011892	0.666691	0.561028	0.612787	0.0131126	0.00963396	0.0763855	0.00921654	0.000785813	0.13043	0.247645	0.432372
ARL14_ENSG00000179674.3	yellow	10.7432	5.89632	4.84687	1.04945	-0.522094	0.000463254	0.486124	0.182875	0.215145	0.548141	0.324584	0.253693	0.345331	0.573642	0.722273	-0.274481	-0.316925	0.120911	-0.0562626	0.184578	0.00127143	0.25244	0.176733	0.000207307	0.0384048	0.109488	0.0270125	8.82583e-05	9.77713e-08	0.0824376	0.0434947	0.45143	0.726795	0.247973
ARL16_ENSG00000214087.8	green	25.5085	14.3174	11.1911	3.12635	-0.232924	0.142768	0.414709	0.305464	0.0627952	-0.0463048	0.742296	0.725647	0.75612	0.574661	0.362139	0.0231044	-0.164298	-0.118787	-0.000293635	0.457457	0.00701977	0.0521204	0.69651	0.773744	2.77674e-08	7.96964e-08	1.08683e-08	8.51715e-05	0.0199811	0.885986	0.304665	0.459474	0.998546	0.0026375
ARL17B_ENSG00000228696.8	black	1.84601	0.816119	1.02989	-0.213775	0.0305305	0.849709	0.205549	0.0768954	0.482347	0.210469	0.294108	0.438257	0.0390944	-0.0219954	-0.00759335	0.594985	0.120034	-0.0075142	-0.00233035	0.0559325	0.197304	0.632755	0.0014048	0.186556	0.0619726	0.00415724	0.808255	0.891426	0.962419	4.0827e-05	0.45474	0.962811	0.988463	0.728337
ARL2_ENSG00000213465.7	green	81.3136	65.0649	16.2488	48.8161	-0.490182	0.00114073	0.480775	0.145668	-0.106039	-0.0383321	0.686854	0.446097	0.947487	0.649853	0.605743	-0.171992	-0.358163	-0.270929	-0.245431	0.35328	0.00146386	0.363485	0.509353	0.811926	7.09014e-07	0.00346313	6.54441e-21	4.26955e-06	2.71011e-05	0.282256	0.0214877	0.0866477	0.121938	0.0234665
ARL3_ENSG00000138175.8	red	1.21503	0.712763	0.502271	0.210492	0.0533995	0.740202	0.252714	0.402978	-0.01098	0.0968024	0.499168	0.170088	0.323963	0.49907	0.111022	-0.0721931	0.225427	0.348147	-0.0313197	0.546405	0.110911	0.00899283	0.945679	0.547117	0.000892884	0.287697	0.0387982	0.000895317	0.489539	0.653755	0.15645	0.0257086	0.845871	0.000219166
ARL4A_ENSG00000122644.12	yellow	30.4748	12.9097	17.565	-4.65531	-0.488577	0.00119091	0.615449	0.409164	0.165414	0.56671	0.518822	0.255486	0.5482	0.793543	0.785264	-0.326518	-0.38314	0.0627478	-0.0837965	0.411754	1.84835e-05	0.00790021	0.301344	0.000112093	0.000510185	0.106918	0.000206911	6.08928e-10	1.20949e-09	0.0371993	0.0134138	0.696728	0.602448	0.00747774
ARL4C_ENSG00000188042.7	black	102.647	75.7723	26.8744	48.898	0.238054	0.133928	0.203251	0.00670421	0.609435	0.043898	0.225544	0.398163	-0.097706	-0.360012	-0.330768	0.965271	0.386547	0.0266608	0.0139785	-0.00278079	0.202471	0.966817	2.34644e-05	0.78522	0.156229	0.00993073	0.543364	0.0207754	0.0346598	2.41813e-24	0.0125443	0.86858	0.930876	0.986233
ARL5B_ENSG00000165997.4	brown	22.0237	12.754	9.26971	3.48428	0.271879	0.0855052	0.151426	0.254479	0.515529	0.461385	-0.15092	0.104518	-0.365262	-0.136164	-0.179069	0.409303	0.752164	0.275644	0.131752	0.1546	0.34462	0.108356	0.000561679	0.00239532	0.346253	0.515479	0.0188607	0.395949	0.262617	0.00787697	1.43033e-08	0.0810949	0.411576	0.334481
ARL6IP4_ENSG00000182196.13	green	71.4478	63.9138	7.53393	56.3799	-0.415672	0.0068758	0.372714	0.0692539	-0.150089	-0.176991	0.670229	0.467043	0.939588	0.541107	0.491413	-0.091937	-0.370608	-0.294022	-0.247337	0.304976	0.016399	0.667017	0.348944	0.268287	1.63869e-06	0.00208083	9.36491e-20	0.000259259	0.00110352	0.567531	0.0170653	0.0620531	0.118975	0.0525164
ARL8A_ENSG00000143862.7	black	4.45471	2.59965	1.85507	0.744578	0.0513247	0.749965	0.286174	-0.0219936	0.476687	0.129816	0.125082	0.334243	0.0268611	-0.206867	-0.038606	0.706162	0.461179	0.00286166	-0.130371	0.0484289	0.0696954	0.891435	0.0016279	0.418543	0.435854	0.0326902	0.867601	0.194383	0.810606	2.49538e-07	0.0024075	0.985833	0.416538	0.763656
ARMC5_ENSG00000140691.16	green	34.8689	24.414	10.4549	13.9591	-0.372403	0.0164958	0.600904	0.22166	0.137162	0.00993635	0.67345	0.729543	0.862103	0.52682	0.520963	-0.0248547	-0.11876	-0.259631	-0.20496	0.476097	3.2646e-05	0.163675	0.392465	0.950836	1.39898e-06	6.27017e-08	4.47546e-13	0.000402289	0.00047902	0.877413	0.459578	0.101153	0.198618	0.00165287
ARMC7_ENSG00000125449.6	green	38.7796	18.2806	20.4989	-2.21827	-0.533314	0.000330264	0.696622	0.293414	0.128386	0.291141	0.541066	0.46196	0.828736	0.670564	0.745932	-0.14686	-0.385445	-0.238139	-0.170064	0.314249	4.22293e-07	0.0626199	0.423729	0.0647773	0.00025959	0.00236157	2.23313e-11	1.61209e-06	2.18216e-08	0.359528	0.0128202	0.133785	0.287768	0.0453971
ARMC9_ENSG00000135931.17	brown	15.2747	15.0468	0.227939	14.8188	0.404183	0.0087703	0.03487	0.194947	0.133722	0.0544617	-0.110148	0.0212966	-0.178063	-0.117245	-0.32055	0.208257	0.739288	0.120698	0.292741	0.336173	0.828647	0.221924	0.404557	0.735219	0.492985	0.894856	0.265351	0.465367	0.0410211	0.191336	3.37905e-08	0.452231	0.0632526	0.031637
ARMCX2_ENSG00000184867.13	brown	23.3395	9.69197	13.6475	-3.95553	0.235003	0.139134	0.431449	0.406158	0.708891	0.424534	0.216246	0.333594	-0.239616	-0.0864303	-0.230716	0.486763	0.686438	0.411313	0.151181	0.389302	0.00485536	0.008416	2.13859e-07	0.00566652	0.174477	0.0330511	0.131319	0.591049	0.146703	0.00124999	7.24506e-07	0.00754834	0.345409	0.0118768
ARNTL_ENSG00000133794.17	black	39.9772	28.0591	11.9181	16.141	0.0960757	0.550144	0.210953	0.0137478	0.601122	0.155788	0.19947	0.423827	-0.0885782	-0.261256	-0.172803	0.87192	0.275288	-0.0292723	-0.0353559	-0.0487195	0.185522	0.932015	3.23754e-05	0.330735	0.211175	0.00575568	0.581824	0.0989596	0.279959	1.16239e-13	0.0815034	0.855837	0.826295	0.762279
ARNTL2_ENSG00000029153.14	brown	49.146	45.4524	3.69362	41.7588	0.382262	0.0136459	-0.00467618	0.20395	0.363058	0.226365	-0.175723	-0.0606455	-0.454834	-0.262439	-0.443891	0.376073	0.872207	0.48887	0.176483	0.167797	0.976852	0.200889	0.0196458	0.154688	0.271787	0.706427	0.00281102	0.0973853	0.00364736	0.0153814	1.11569e-13	0.00118162	0.269686	0.294335
ARPC1A_ENSG00000241685.8	red	67.3078	21.3172	45.9906	-24.6733	-0.442142	0.00379945	0.403998	0.249585	-0.220112	0.146333	0.558076	0.285993	0.828667	0.825999	0.730765	-0.431542	-0.522536	-0.112899	-0.112658	0.355102	0.00880428	0.115552	0.166711	0.361273	0.000149865	0.0698801	2.2493e-11	2.964e-11	5.81063e-08	0.0048451	0.000457229	0.48218	0.483121	0.0227113
ARPC4-TTLL3_ENSG00000250151.9	black	10.3048	1.03837	9.2664	-8.22803	0.264319	0.0949247	0.376162	0.33834	0.666905	0.307274	0.252559	0.506224	-0.114736	-0.0552197	-0.229322	0.566682	0.60817	0.180603	0.312972	0.271882	0.0153551	0.0304878	1.9254e-06	0.0506733	0.111137	0.000733176	0.475034	0.731669	0.149227	0.000112202	2.46565e-05	0.258483	0.0463277	0.0855021
ARPIN_ENSG00000242498.7	red	83.6184	24.0199	59.5985	-35.5785	-0.518451	0.000515766	0.586619	0.387113	0.173013	0.672903	0.4357	0.263515	0.525985	0.833831	0.850384	-0.392228	-0.401016	0.0888595	-0.0541317	0.36666	5.55878e-05	0.0124046	0.279364	1.43728e-06	0.0044084	0.0959707	0.000412508	1.30089e-11	1.96655e-12	0.011201	0.00936547	0.580621	0.736766	0.0183767
ARRB1_ENSG00000137486.16	yellow	3.34824	1.3631	1.98514	-0.622039	-0.397243	0.0101193	0.556245	0.194762	0.290895	0.488529	0.307608	0.285464	0.431542	0.457079	0.60839	0.20455	-0.170504	-0.0890523	-0.06846	0.219257	0.000159225	0.222373	0.0650137	0.00119244	0.0504102	0.0704221	0.00484513	0.00266191	2.44459e-05	0.199538	0.286504	0.579797	0.670617	0.168408
ARRB2_ENSG00000141480.17	black	55.5378	43.155	12.3828	30.7722	0.260549	0.0999102	0.0330425	-0.176632	0.384882	-0.143537	0.0938566	0.389502	-0.0355366	-0.38375	-0.304961	0.891013	0.552825	-0.0691002	-0.153918	-0.0213762	0.837503	0.269274	0.012963	0.370622	0.559435	0.0118294	0.825421	0.0132543	0.0525282	5.96212e-15	0.000178126	0.667714	0.336643	0.894465
ARRDC1_ENSG00000197070.13	green	23.9231	13.5377	10.3854	3.15237	-0.134996	0.400052	0.480522	0.186889	0.167873	-0.038716	0.62895	0.798	0.780224	0.431395	0.364079	0.224222	-0.214806	-0.219526	0.106881	0.452335	0.00147357	0.241997	0.294115	0.810077	1.06215e-05	4.1545e-10	1.81015e-09	0.00486121	0.0192785	0.158735	0.177434	0.167873	0.505974	0.00298548
ARRDC2_ENSG00000105643.9	brown	71.6916	17.3713	54.3203	-36.9489	0.237648	0.134612	0.309974	0.125004	0.701631	0.0954494	0.250623	0.529266	-0.131561	-0.339795	-0.355075	0.796682	0.676347	-0.0130629	0.102428	0.167281	0.0485751	0.436142	3.21175e-07	0.552759	0.113996	0.000373659	0.412259	0.0297353	0.0227223	4.65657e-10	1.21144e-06	0.935394	0.523959	0.295844
ARRDC3_ENSG00000113369.8	brown	18.0561	11.9314	6.12474	5.80666	0.401977	0.00918129	-0.0577872	0.0386915	0.488037	0.228796	-0.0645745	0.0434308	-0.482814	-0.328721	-0.45631	0.55512	0.72967	0.670065	0.236203	0.0986557	0.719688	0.810195	0.00120824	0.150187	0.688339	0.787453	0.00138766	0.0358648	0.00271221	0.000165233	6.221e-08	1.65188e-06	0.137069	0.539434
ARSA_ENSG00000100299.17	green	1.02862	0.950634	0.0779843	0.87265	-0.0960665	0.550182	0.18582	-0.138331	-0.161052	-0.288492	0.177847	0.324515	0.602634	0.133443	0.2098	0.00337997	-0.0523202	-0.301902	-0.0497762	0.184768	0.24475	0.388403	0.31445	0.0673645	0.265943	0.0384482	3.05541e-05	0.405545	0.187994	0.983267	0.745276	0.055065	0.757277	0.247478
ARSB_ENSG00000113273.15	brown	53.7753	42.4761	11.2992	31.1769	0.485089	0.0013068	0.10844	0.244448	0.517077	0.287714	-0.057442	-0.00305304	-0.435723	-0.282632	-0.471408	0.610655	0.886448	0.392482	0.233998	0.236484	0.499754	0.123487	0.000536911	0.0681399	0.721295	0.984885	0.00440615	0.0733789	0.00186365	2.23649e-05	1.27205e-14	0.011144	0.140883	0.136588
ARSD_ENSG00000006756.15	yellow	34.6573	9.25859	25.3987	-16.1401	-0.461624	0.00238122	0.556	0.432182	0.209384	0.692111	0.355846	0.135936	0.341656	0.712474	0.723872	-0.299943	-0.322222	0.185156	-0.0742412	0.35165	0.000160516	0.00477558	0.18889	5.37803e-07	0.0224086	0.39675	0.028796	1.74171e-07	8.87796e-08	0.0567406	0.03992	0.246468	0.644575	0.02416
ARSE_ENSG00000157399.14	yellow	9.68149	6.32228	3.3592	2.96308	-0.566141	0.000114287	0.337083	0.158738	-0.108302	0.346138	0.319376	0.112952	0.474698	0.643249	0.727888	-0.455875	-0.499423	-0.0487127	-0.100008	0.269592	0.0311498	0.321544	0.500303	0.0266331	0.0418095	0.481974	0.00171345	5.73655e-06	6.94584e-08	0.00274097	0.000886626	0.762312	0.53386	0.0882748
ARSG_ENSG00000141337.12	black	56.6245	26.8283	29.7962	-2.96788	0.311999	0.0470479	0.17407	0.068789	0.692099	0.138599	0.110856	0.379753	-0.272858	-0.416832	-0.432136	0.857903	0.678348	0.0148119	0.0838896	0.0385556	0.276393	0.669125	5.38149e-07	0.387477	0.490192	0.0143283	0.0843411	0.00670578	0.00478054	7.72382e-13	1.09578e-06	0.926766	0.602043	0.810849
ART3_ENSG00000156219.16	tan	1.03404	0.923477	0.110567	0.81291	0.426051	0.0054792	-0.0258028	0.292555	-0.0786898	-0.0980043	0.0815659	0.0866194	-0.0842896	0.0852917	-0.28496	-0.0798178	0.0630903	0.17593	0.621939	0.38466	0.872774	0.0634287	0.624815	0.542129	0.612175	0.590234	0.600307	0.595965	0.0709413	0.619845	0.695152	0.271214	1.4208e-05	0.0130197
ARV1_ENSG00000173409.13	red	26.0354	9.508	16.5274	-7.0194	-0.268801	0.089249	0.517445	0.589912	0.354802	0.694896	0.512503	0.299304	0.260276	0.735897	0.513414	-0.251085	-0.174516	0.23575	0.221203	0.411727	0.000531173	4.92789e-05	0.0228341	4.63452e-07	0.000613031	0.0572952	0.100279	4.20291e-08	0.000597148	0.113309	0.275144	0.137847	0.164567	0.0074821
ARVCF_ENSG00000099889.13	black	0.503239	0.321992	0.181247	0.140745	0.0168673	0.916637	0.250292	0.0442792	0.235442	0.0744393	0.235592	0.452619	0.300722	0.10291	0.152785	0.434888	-0.173529	-0.180704	0.11592	0.104818	0.11449	0.783399	0.138377	0.64369	0.138118	0.00296519	0.0560697	0.521997	0.340256	0.00449088	0.277912	0.258212	0.470456	0.514267
ASAH2_ENSG00000188611.14	yellow	5.88049	3.16022	2.72027	0.439946	-0.535719	0.000306682	0.491318	0.054989	0.352059	0.502221	0.189353	0.186336	0.168344	0.246402	0.604219	-0.0747863	-0.165426	-0.0349722	-0.340316	0.0724555	0.00110634	0.732749	0.0239846	0.000820331	0.235733	0.243418	0.292743	0.120423	2.87463e-05	0.64214	0.30131	0.828152	0.0294697	0.652576
ASAP3_ENSG00000088280.18	tan	3.59586	2.51461	1.08124	1.43337	0.24517	0.122348	0.210042	0.34072	0.319694	0.294188	0.2279	0.284693	-0.0532287	0.213534	-0.105272	0.047065	0.23158	0.133263	0.746175	0.333096	0.187473	0.0292655	0.0415948	0.061899	0.151835	0.0712175	0.741004	0.180075	0.512438	0.77013	0.145153	0.406185	2.14698e-08	0.0333298
ASB1_ENSG00000065802.11	green	13.7241	5.55885	8.16522	-2.60637	-0.113166	0.481139	0.494177	0.221961	0.321634	-0.0435585	0.752831	0.754719	0.665209	0.30792	0.175785	0.36816	0.13095	-0.166327	-0.0625809	0.440887	0.00102386	0.163088	0.0403041	0.786842	1.36609e-08	1.19853e-08	2.08886e-06	0.0501651	0.271615	0.0178688	0.414454	0.298649	0.697496	0.003912
ASB13_ENSG00000196372.12	green	86.667	42.5343	44.1327	-1.59838	-0.650261	4.19132e-06	0.402074	-0.00947597	-0.142115	0.0387834	0.502836	0.393443	0.857485	0.621576	0.795237	-0.310861	-0.52683	-0.318917	-0.39257	0.122884	0.00916288	0.953111	0.375429	0.809752	0.000806373	0.0109303	8.14716e-13	1.44206e-05	5.2716e-10	0.0479011	0.000402173	0.0421205	0.0111243	0.444023
ASB9_ENSG00000102048.15	brown	0.643088	0.388145	0.254942	0.133203	0.374985	0.0157048	0.0966671	0.369262	0.28184	0.161896	0.0797028	-0.0270597	-0.302177	-0.0705926	-0.419086	0.26876	0.483352	0.588466	0.288786	0.363494	0.54768	0.0175032	0.0742237	0.311886	0.620351	0.866631	0.0548331	0.660964	0.00638583	0.0892993	0.00136815	5.1965e-05	0.067073	0.0194883
ASCL2_ENSG00000183734.4	red	0.778997	0.364461	0.414536	-0.0500752	-0.370222	0.0171902	0.345501	0.399271	0.0192947	0.225455	0.401943	0.259935	0.433236	0.52727	0.400187	-0.228692	-0.364903	-0.225513	-0.0922036	0.207365	0.0269323	0.00970788	0.904692	0.156397	0.00918782	0.100741	0.00466288	0.000396878	0.00952682	0.150378	0.0189866	0.156287	0.566403	0.193286
ASGR1_ENSG00000141505.11	black	29.0295	26.9299	2.09954	24.8304	0.339005	0.0301417	0.00174016	-0.0611045	0.281041	-0.200928	0.0940009	0.3419	-0.0426041	-0.324693	-0.36032	0.819662	0.202619	-0.122916	0.0364769	-0.07479	0.991385	0.704305	0.0750832	0.207788	0.558829	0.0286746	0.791408	0.0383357	0.0206588	5.60351e-11	0.203908	0.443904	0.820876	0.642124
ASGR2_ENSG00000161944.16	black	25.2375	24.734	0.503533	24.2304	0.231057	0.14609	-0.121782	-0.243473	0.181681	-0.254279	-0.0196512	0.144284	-0.0965286	-0.421786	-0.342683	0.789131	0.196397	-0.147612	-0.0884408	-0.223893	0.448152	0.125038	0.255605	0.108644	0.902939	0.368111	0.548257	0.00602009	0.0282878	8.81155e-10	0.218437	0.357048	0.582413	0.159363
ASL_ENSG00000126522.16	red	14.837	9.43257	5.40448	4.02809	-0.0601132	0.70889	0.280074	0.430866	-0.346302	0.0102703	0.336199	0.18011	0.644892	0.731804	0.377959	-0.435897	-0.367752	-0.0580443	0.262101	0.471347	0.076133	0.0049196	0.0265567	0.949185	0.031623	0.259806	5.33353e-06	5.44499e-08	0.0148337	0.00438863	0.0180057	0.718492	0.0978343	0.00186653
ASNA1_ENSG00000198356.11	green	25.3255	15.4661	9.85939	5.6067	-0.275137	0.0816779	0.679301	0.459659	0.0737714	0.246338	0.585687	0.352775	0.79037	0.696405	0.556869	-0.171223	-0.241952	-0.190189	0.0454182	0.492134	1.04438e-06	0.00249924	0.646676	0.120522	5.75031e-05	0.0236795	7.95007e-10	4.27268e-07	0.000155978	0.284446	0.127489	0.233634	0.777966	0.00108223
ASPA_ENSG00000108381.10	yellow	87.1722	70.9488	16.2234	54.7254	-0.68033	9.9133e-07	0.384649	-0.0013352	0.0928766	0.519898	0.162039	0.115625	0.346185	0.500461	0.890968	-0.348648	-0.436394	-0.154858	-0.448192	-0.00511275	0.0130225	0.99339	0.563561	0.000494305	0.311453	0.471594	0.0266112	0.00086149	6.00763e-15	0.0254821	0.00433898	0.333664	0.00329581	0.974691
ASPDH_ENSG00000204653.9	green	4.37791	1.43647	2.94144	-1.50498	-0.54162	0.000255104	0.140955	-0.447341	-0.0547411	-0.120711	0.177776	0.362429	0.523508	0.0916223	0.57897	0.0341778	-0.422261	-0.33101	-0.459779	-0.115965	0.379378	0.00336288	0.73391	0.452183	0.266137	0.0198747	0.000444198	0.568863	7.31743e-05	0.831999	0.00595766	0.0345194	0.00249184	0.470283
ASPG_ENSG00000166183.15	tan	0.423223	0.386783	0.0364404	0.350342	0.191246	0.230997	-0.0325034	-0.00193561	-0.092182	-0.11246	0.137199	0.163584	0.133366	0.123887	-0.0641077	-0.0296939	-0.141893	-0.123881	0.626194	0.113871	0.84012	0.990417	0.566495	0.483894	0.392335	0.3068	0.405818	0.440285	0.690479	0.853783	0.376184	0.440309	1.19185e-05	0.47839
ASPHD1_ENSG00000174939.10	brown	41.4317	40.7659	0.665781	40.1001	0.464584	0.00221274	-0.134799	-0.0255178	0.124774	-0.191724	-0.141187	0.0275559	-0.269773	-0.385608	-0.50307	0.392938	0.816795	0.0330498	0.0325604	0.0739505	0.400749	0.874168	0.436995	0.229811	0.378589	0.864209	0.0880529	0.012779	0.000801115	0.0110422	7.415e-11	0.837468	0.839843	0.645875
ASPHD2_ENSG00000128203.6	brown	11.2189	6.62257	4.59633	2.02624	0.653973	3.5384e-06	0.133884	0.448123	0.414657	0.138149	0.0220115	0.0832492	-0.37074	-0.201998	-0.595491	0.472975	0.713545	0.505873	0.497303	0.385153	0.403982	0.00330115	0.00702769	0.389033	0.891347	0.604828	0.017023	0.205327	4.00598e-05	0.0017907	1.63703e-07	0.00074048	0.000939976	0.0128941
ASPN_ENSG00000106819.11	brown	2.00178	1.70107	0.300715	1.40035	-0.0175006	0.913519	0.114235	0.0149535	0.167899	0.260996	-0.0595101	-0.0379088	-0.0735983	0.00195877	0.105414	0.127095	0.495095	0.128395	-0.0908072	0.228101	0.476977	0.926068	0.29404	0.0993085	0.711685	0.813966	0.647451	0.990302	0.511864	0.428446	0.000998576	0.423697	0.572321	0.151464
ASPRV1_ENSG00000244617.2	green	0.557559	0.363004	0.194554	0.16845	-0.302698	0.0543958	0.234788	-0.0856789	-0.0709801	-0.0699642	0.27407	0.389604	0.540636	0.316553	0.41198	-0.0529433	0.119086	0.0126432	-0.363393	0.222863	0.139508	0.594291	0.659216	0.663803	0.0829162	0.0118054	0.00026312	0.0437553	0.00744179	0.742345	0.45834	0.937466	0.0195245	0.161342
ASPSCR1_ENSG00000169696.15	green	53.8674	44.8817	8.9857	35.896	-0.317523	0.0430783	0.460887	0.115258	0.0101729	-0.127251	0.683093	0.693249	0.920629	0.512214	0.482715	0.0367521	-0.284058	-0.287461	-0.165437	0.382528	0.00242489	0.473013	0.949666	0.427871	8.61029e-07	5.06186e-07	1.61524e-17	0.000618135	0.0013913	0.819547	0.0718782	0.0683934	0.301277	0.0135753
ASRGL1_ENSG00000162174.12	tan	2.80188	1.184	1.61787	-0.433868	0.413596	0.00718933	0.239837	0.669873	0.218654	0.206812	0.218953	0.131653	-0.0954589	0.229022	-0.30478	0.137481	0.13477	0.213229	0.727402	0.409494	0.130952	1.66741e-06	0.169611	0.194504	0.169014	0.411932	0.552719	0.149773	0.0526755	0.391353	0.400849	0.180714	7.15679e-08	0.00784524
ASS1_ENSG00000130707.17	red	2.19199	1.36522	0.826766	0.538457	0.0448892	0.780489	0.04884	0.41492	-0.426009	-0.0966342	0.160547	0.00303917	0.340596	0.536574	0.146763	-0.413895	-0.323028	-0.124383	0.367743	0.291783	0.761708	0.00698809	0.00548425	0.547817	0.315989	0.984954	0.0293282	0.000298672	0.359851	0.0071434	0.039397	0.438442	0.0180086	0.0641621
ASTE1_ENSG00000034533.11	yellow	85.5887	42.6496	42.9391	-0.289531	-0.656989	3.07814e-06	0.603863	0.325099	0.25952	0.686437	0.423358	0.27343	0.448612	0.713843	0.872436	-0.325855	-0.372012	0.0186126	-0.236115	0.280082	2.91442e-05	0.0380807	0.101305	7.24564e-07	0.00581552	0.0836659	0.00326307	1.60904e-07	1.07964e-13	0.037609	0.0166186	0.908046	0.13722	0.0761244
ASTN2_ENSG00000148219.16	yellow	16.5556	11.7291	4.82656	6.9025	-0.68428	8.10084e-07	0.524402	0.152721	0.259972	0.474066	0.443602	0.442094	0.545749	0.567231	0.796302	-0.192146	-0.30186	-0.114877	-0.363471	0.186616	0.000432525	0.340459	0.10069	0.00174144	0.00367211	0.00380375	0.000223812	0.000110119	4.81146e-10	0.228768	0.0551002	0.474487	0.0194965	0.242698
ATAD3A_ENSG00000197785.13	green	2.9932	1.33983	1.65337	-0.31354	0.0939228	0.559157	0.609521	0.580044	0.250966	0.22814	0.367218	0.481548	0.427181	0.408507	0.188329	0.101225	0.0992554	-0.158731	0.295571	0.568258	2.33858e-05	7.04331e-05	0.113485	0.151391	0.0181864	0.00143454	0.00534307	0.0080105	0.238322	0.528871	0.536959	0.321566	0.0606265	0.000106315
ATAD3C_ENSG00000215915.9	brown	0.120643	0.111143	0.00949995	0.101643	0.269298	0.0886355	-0.0338749	0.0400436	0.0308671	-0.19779	0.112314	0.151307	-0.0443356	-0.150076	-0.29526	0.204279	0.391973	0.0316594	0.15419	0.270391	0.833467	0.80369	0.848072	0.215125	0.484468	0.345003	0.78313	0.348986	0.0609104	0.200146	0.0112586	0.844219	0.33578	0.0873002
ATF3_ENSG00000162772.16	brown	3.57125	3.42802	0.143235	3.28478	0.334335	0.0326393	-0.0324107	0.145684	0.0507754	0.0905318	-0.151497	-0.0890629	-0.166699	-0.0265185	-0.225725	0.172511	0.613914	0.205974	0.230789	0.182229	0.84057	0.36343	0.752556	0.573491	0.344391	0.579752	0.297554	0.869275	0.155887	0.280783	1.96537e-05	0.196358	0.146571	0.254148
ATF4_ENSG00000128272.14	green	8.08075	1.4503	6.63044	-5.18014	0.0453451	0.778315	0.651678	0.57153	0.405993	0.271305	0.728936	0.628679	0.528884	0.534236	0.215351	0.31976	0.371645	0.118856	0.0905593	0.657965	3.93005e-06	9.49793e-05	0.00844517	0.0861943	6.51061e-08	1.07432e-05	0.000378005	0.000321035	0.17631	0.0415503	0.0167343	0.459212	0.573374	2.94142e-06
ATF5_ENSG00000169136.8	brown	9.90243	9.22709	0.675342	8.55175	0.150547	0.34746	0.267291	0.072398	0.379888	0.176246	0.0165675	0.240188	-0.0256563	-0.1575	-0.0793692	0.410918	0.742357	-0.080045	-0.0840156	0.231549	0.0911307	0.652834	0.014291	0.270338	0.918114	0.130373	0.873491	0.325382	0.621819	0.00761193	2.76556e-08	0.618845	0.601496	0.145208
ATG101_ENSG00000123395.14	green	25.5125	15.1272	10.3853	4.74193	-0.17772	0.266289	0.699968	0.549418	0.105629	0.156866	0.623992	0.462825	0.77771	0.674383	0.424454	-0.0891244	-0.0638469	-0.124071	0.0196879	0.560245	3.51954e-07	0.000198952	0.510998	0.327357	1.30573e-05	0.00231153	2.20477e-09	1.33587e-06	0.00567658	0.579489	0.691676	0.439601	0.902759	0.000139427
ATG4D_ENSG00000130734.9	yellow	79.8042	39.5614	40.2427	-0.681288	-0.631796	9.41929e-06	0.275281	-0.168896	-0.226348	-0.0549	0.372052	0.423575	0.820794	0.51649	0.782462	-0.332617	-0.54346	-0.349115	-0.314599	0.108473	0.0815121	0.291141	0.154718	0.733165	0.0166061	0.00578775	5.01028e-11	0.000546182	1.51533e-09	0.0336001	0.000240705	0.0252728	0.0451443	0.499622
ATG7_ENSG00000197548.12	brown	10.9005	6.7558	4.14468	2.61112	0.50624	0.000732854	0.178781	0.370623	0.50759	0.323262	0.0628391	0.0904981	-0.336046	-0.121505	-0.394301	0.581394	0.741637	0.425963	0.209475	0.324475	0.263399	0.0170607	0.000705392	0.0392469	0.696308	0.573635	0.0317055	0.449191	0.0107425	6.71205e-05	2.89939e-08	0.00548983	0.188693	0.0384739
ATG9A_ENSG00000198925.10	yellow	15.3971	12.7975	2.59968	10.1978	-0.510227	0.000654372	0.505596	-0.0462335	0.172058	0.328092	0.192805	0.369951	0.523369	0.352199	0.776572	0.0173269	-0.318205	-0.211371	-0.325078	0.166222	0.000746271	0.774084	0.282069	0.0362415	0.227145	0.017278	0.00044605	0.0239247	2.40867e-09	0.914374	0.0426075	0.184633	0.0380936	0.298957
ATOH1_ENSG00000172238.4	red	21.4364	4.78715	16.6492	-11.8621	-0.275423	0.0813481	0.368706	0.38816	0.0311489	0.574155	0.0568872	0.0287137	0.236313	0.619452	0.63998	-0.411633	-0.413422	-0.106724	0.0279027	0.126465	0.017687	0.0121497	0.846701	8.66911e-05	0.723881	0.858559	0.136881	1.57258e-05	6.62223e-06	0.00749701	0.00721615	0.506606	0.862515	0.430757
ATOX1_ENSG00000177556.11	green	53.0151	47.9532	5.06187	42.8914	-0.361091	0.0203693	0.329196	0.0222272	-0.197117	-0.242343	0.631246	0.436596	0.904822	0.506831	0.458259	-0.128264	-0.307314	-0.274627	-0.302405	0.306134	0.0355821	0.890289	0.21672	0.126855	9.64141e-06	0.00431898	4.824e-16	0.000720697	0.00258639	0.424174	0.0506414	0.0822678	0.0546414	0.0515807
ATP13A2_ENSG00000159363.17	green	2.17252	1.20506	0.967459	0.237599	0.106047	0.509318	0.591314	0.485296	0.249629	0.175002	0.375857	0.377315	0.475568	0.348497	0.144051	0.163021	0.0758744	0.0136701	0.183187	0.555443	4.67963e-05	0.00129966	0.115485	0.273788	0.0154452	0.015019	0.00167556	0.0255502	0.368892	0.30849	0.637291	0.932398	0.251618	0.000163488
ATP13A3_ENSG00000133657.14	brown	52.2113	31.1825	21.0287	10.1538	0.303378	0.0538292	0.167709	0.208786	0.643022	0.43257	-0.113731	0.119227	-0.433259	-0.27731	-0.315243	0.555104	0.831463	0.192307	0.125053	0.0800358	0.294592	0.190184	5.79424e-06	0.00473385	0.478937	0.457803	0.00466051	0.0792003	0.0446825	0.000165319	1.6761e-11	0.228371	0.435961	0.618886
ATP1A1_ENSG00000163399.15	yellow	92.8447	70.9498	21.8949	49.0549	-0.579062	7.29356e-05	0.491634	0.20286	-0.0966013	0.385475	0.335455	0.168048	0.660916	0.7515	0.914153	-0.474321	-0.521166	-0.128131	-0.378169	0.248148	0.00109694	0.203358	0.547954	0.0128126	0.0320253	0.293604	2.56151e-06	1.49698e-08	7.0265e-17	0.00173011	0.000476164	0.424657	0.0147739	0.117732
ATP1B3_ENSG00000069849.10	red	12.1057	6.44498	5.66075	0.784233	-0.216112	0.174749	0.40742	0.311284	-0.136312	0.253977	0.38578	0.208147	0.638027	0.767332	0.624774	-0.34557	-0.29308	-0.107849	0.0635607	0.324107	0.00819605	0.047583	0.395431	0.109077	0.0127356	0.191576	7.21001e-06	4.84823e-09	1.26418e-05	0.0268995	0.0629329	0.502109	0.69299	0.0387071
ATP5A1_ENSG00000152234.15	red	64.9302	43.1219	21.8084	21.3135	-0.365917	0.0186324	0.659159	0.683083	0.105173	0.570271	0.564459	0.217504	0.55117	0.940034	0.656439	-0.362479	-0.320212	0.060536	0.119681	0.471709	2.78185e-06	8.61492e-07	0.512836	9.92049e-05	0.000121005	0.171923	0.000187981	8.13795e-20	3.15774e-06	0.0198564	0.0412467	0.706934	0.456078	0.00184943
ATP5B_ENSG00000110955.8	red	61.2697	41.2984	19.9714	21.327	-0.351349	0.02429	0.449554	0.486183	-0.191088	0.189068	0.572667	0.266597	0.750518	0.904855	0.592089	-0.457581	-0.460188	-0.0917406	0.0958713	0.397789	0.00319082	0.00126944	0.231388	0.236452	9.1306e-05	0.092006	1.60106e-08	4.79258e-16	4.54747e-05	0.00262955	0.00246696	0.568362	0.550996	0.0100071
ATP5C1_ENSG00000165629.19	red	54.1261	40.0531	14.073	25.9801	-0.376104	0.0153721	0.531748	0.553779	0.0357273	0.484095	0.553097	0.269391	0.576587	0.935065	0.678477	-0.374445	-0.390182	0.0315423	0.0356216	0.355587	0.000346483	0.000172659	0.824499	0.00134159	0.000176553	0.088522	7.96041e-05	3.67385e-19	1.08866e-06	0.0158676	0.0116699	0.844789	0.82501	0.0225136
ATP5D_ENSG00000099624.7	green	45.7211	42.4831	3.23792	39.2452	-0.341312	0.0289677	0.146097	-0.108967	-0.32625	-0.340628	0.470716	0.319754	0.861662	0.411185	0.386623	-0.114593	-0.481608	-0.336506	-0.204356	0.125172	0.362058	0.497662	0.0373649	0.029312	0.00189669	0.0415544	4.74341e-13	0.00756891	0.0125254	0.475589	0.00143231	0.0314578	0.199975	0.43552
ATP5E_ENSG00000124172.9	red	16.5577	6.50278	10.0549	-3.5521	-0.137769	0.390352	0.318429	0.264208	-0.0922656	-0.0686373	0.700743	0.442981	0.681757	0.634571	0.320611	-0.0496099	-0.153405	0.0367276	-0.00992864	0.430216	0.0424539	0.0950688	0.566141	0.669813	3.37285e-07	0.00372581	9.21958e-07	8.36799e-06	0.0409806	0.758064	0.338275	0.819665	0.950874	0.00499208
ATP5F1_ENSG00000116459.10	red	60.5806	31.5178	29.0628	2.45506	-0.31946	0.0417522	0.573165	0.662735	0.199442	0.69384	0.48618	0.179149	0.364643	0.876792	0.593721	-0.321905	-0.281716	0.0973678	0.206503	0.370494	8.97374e-05	2.35034e-06	0.211241	4.90449e-07	0.00126952	0.262402	0.0190783	5.71082e-14	4.27982e-05	0.0401263	0.0743566	0.544767	0.195187	0.0171021
ATP5G1_ENSG00000159199.13	red	32.3463	25.5749	6.77144	18.8034	-0.119711	0.455966	0.330882	0.538994	-0.247792	0.0670031	0.55605	0.222342	0.628728	0.838969	0.372891	-0.381659	-0.421203	-0.00961962	0.231505	0.443988	0.0345933	0.000277011	0.118277	0.677242	0.000160251	0.162348	1.07211e-05	7.4037e-12	0.0163439	0.0138072	0.00609756	0.952401	0.145286	0.00363911
ATP5G2_ENSG00000135390.17	green	73.1614	40.6722	32.4892	8.18297	-0.483614	0.00135875	0.554875	0.330219	-0.0114317	0.120443	0.793953	0.464833	0.891474	0.794535	0.630794	-0.227585	-0.430817	-0.173993	-0.116338	0.418445	0.000166565	0.0349793	0.943448	0.453195	5.88127e-10	0.00219901	5.51216e-15	5.59725e-10	9.82728e-06	0.152417	0.00492499	0.276609	0.468848	0.00647546
ATP5G3_ENSG00000154518.9	red	50.9376	39.4026	11.535	27.8676	-0.324229	0.0386294	0.466423	0.520601	-0.144397	0.322399	0.496743	0.205126	0.649957	0.925099	0.61845	-0.489751	-0.461742	-0.0455371	0.138429	0.385436	0.0021134	0.000484174	0.367731	0.0398042	0.000954534	0.198247	4.24945e-06	5.43237e-18	1.63781e-05	0.00115402	0.0023743	0.7774	0.388063	0.0128223
ATP5H_ENSG00000167863.11	red	61.7652	42.5488	19.2164	23.3324	-0.438745	0.00411074	0.477068	0.455891	-0.117936	0.315982	0.605126	0.21236	0.700624	0.924622	0.675252	-0.448076	-0.456174	-0.00539537	0.0347246	0.399227	0.00161194	0.00273991	0.462719	0.0441576	2.77566e-05	0.182539	3.39501e-07	6.12225e-18	1.27943e-06	0.00330488	0.0027212	0.973293	0.829351	0.00971657
ATP5I_ENSG00000169020.9	green	67.0304	49.4897	17.5408	31.9489	-0.355643	0.0224906	0.225209	0.0647387	-0.333496	-0.166977	0.577047	0.342022	0.866468	0.66704	0.530356	-0.336643	-0.482667	-0.207022	-0.10513	0.271451	0.156861	0.687586	0.0331055	0.296737	7.8325e-05	0.0286139	2.4902e-13	1.91289e-06	0.0003615	0.0313845	0.00139305	0.194041	0.513009	0.0860187
ATP5J_ENSG00000154723.12	red	47.7907	35.6999	12.0908	23.6091	-0.339507	0.0298831	0.382874	0.428479	-0.168656	0.254302	0.590636	0.198982	0.660327	0.896329	0.599348	-0.458232	-0.383895	0.0424158	0.0361412	0.413081	0.0134836	0.00519042	0.291836	0.10861	4.79823e-05	0.212316	2.63349e-06	2.36168e-15	3.46376e-05	0.00258809	0.0132168	0.79231	0.822498	0.00726894
ATP5J2_ENSG00000241468.7	red	47.1123	23.2833	23.829	-0.545764	-0.24303	0.125748	0.279609	0.317546	-0.276719	-0.0404023	0.611831	0.298127	0.779214	0.782039	0.445193	-0.363328	-0.429235	-0.0219791	0.035381	0.387532	0.0766429	0.0430623	0.079868	0.801967	2.13488e-05	0.0583291	1.95992e-09	1.56737e-09	0.00353765	0.019548	0.00510326	0.891506	0.826174	0.012302
ATP5L_ENSG00000167283.7	red	32.0852	19.5492	12.5359	7.01333	-0.185713	0.245027	0.397548	0.452885	-0.0894439	0.0503917	0.71856	0.373955	0.705506	0.778921	0.354335	-0.172379	-0.29624	0.0641099	0.0874318	0.453198	0.0100564	0.00294629	0.578125	0.754369	1.2203e-07	0.0160166	2.58889e-07	2.00557e-09	0.0230267	0.281156	0.060018	0.690469	0.58674	0.00292424
ATP5O_ENSG00000241837.6	red	58.1496	37.1863	20.9633	16.223	-0.336949	0.0312213	0.371498	0.385681	-0.206014	0.0932826	0.658526	0.273614	0.753456	0.860365	0.53129	-0.411124	-0.438353	-0.0261982	0.0424832	0.404565	0.0167809	0.0127605	0.196269	0.56185	2.86545e-06	0.0834504	1.30836e-08	5.62177e-13	0.000351361	0.00757864	0.00414804	0.870841	0.791987	0.0087009
ATP5SL_ENSG00000105341.18	yellow	106.135	87.9756	18.1593	69.8164	-0.719188	1.17566e-07	0.544175	0.0706881	0.00162657	0.349789	0.366164	0.305491	0.701696	0.638181	0.950932	-0.35078	-0.503627	-0.245385	-0.406514	0.205484	0.000235309	0.660533	0.991947	0.024973	0.0185472	0.0520984	3.20037e-07	7.16193e-06	1.79766e-21	0.0245373	0.000788729	0.12201	0.00835338	0.197449
ATP6AP1_ENSG00000071553.16	green	7.41492	2.41308	5.00183	-2.58875	-0.222307	0.162417	0.748879	0.321864	0.363686	0.314378	0.521862	0.566427	0.62925	0.469397	0.501717	0.192511	0.127566	-0.117204	-0.0846614	0.51939	1.78981e-08	0.0401535	0.0194194	0.045304	0.000466462	0.000113179	1.04883e-05	0.00196106	0.000831948	0.227867	0.42672	0.465521	0.598694	0.000501746
ATP6V0A1_ENSG00000033627.14	green	23.3652	8.30867	15.0565	-6.74787	-0.451075	0.00307704	0.610514	0.193886	0.185122	0.276552	0.547222	0.644847	0.761629	0.624999	0.748795	-0.0633416	-0.283589	-0.131605	-0.143709	0.415983	2.24894e-05	0.2245	0.246557	0.080058	0.000213513	5.34417e-06	7.34969e-09	1.25246e-05	1.80003e-08	0.693997	0.0723689	0.412101	0.370043	0.00682993
ATP6V0B_ENSG00000117410.13	green	17.9446	15.0661	2.87851	12.1876	-0.0141284	0.930137	0.33115	0.195575	-0.104226	-0.255303	0.613747	0.516399	0.789641	0.475374	0.200745	0.105218	-0.0667584	-0.159857	0.0484791	0.392946	0.0344383	0.220409	0.516662	0.107178	1.97844e-05	0.000547635	8.44679e-10	0.00168392	0.208211	0.512655	0.678357	0.318101	0.763418	0.0110405
ATP6V0C_ENSG00000185883.11	green	0.715836	0.451166	0.26467	0.186496	-0.120921	0.451391	0.341589	0.0216702	0.104466	0.0134652	0.0893156	0.22458	0.414718	0.0652413	0.230426	0.223071	-0.0971598	-0.307199	-0.049947	0.0987531	0.0288292	0.893022	0.515689	0.933409	0.578673	0.158053	0.00701844	0.685285	0.147225	0.160941	0.545631	0.0507329	0.75647	0.539032
ATP6V0D1_ENSG00000159720.11	green	21.0895	10.8642	10.2253	0.638891	-0.123769	0.440726	0.588001	0.462931	-0.0364282	0.173703	0.504427	0.375742	0.760783	0.735956	0.500035	-0.199149	-0.290281	-0.199049	0.201736	0.504899	5.28566e-05	0.00230546	0.821111	0.277422	0.00077123	0.0154791	7.81006e-09	4.18704e-08	0.00087173	0.211925	0.0656082	0.21216	0.205926	0.00076107
ATP6V0E1_ENSG00000113732.8	green	9.92988	5.60862	4.32126	1.28736	-0.207641	0.192682	0.531524	0.293383	0.118833	0.0562674	0.722286	0.523583	0.697562	0.581131	0.396875	0.0576984	-0.0172473	0.0330954	-0.092691	0.492275	0.000348866	0.062649	0.4593	0.726772	9.76977e-08	0.000443208	4.0132e-07	6.77543e-05	0.0101955	0.720101	0.914766	0.837246	0.564345	0.00107812
ATP6V1D_ENSG00000100554.11	red	21.7728	8.23255	13.5403	-5.30774	-0.263023	0.0966157	0.461059	0.51917	0.186476	0.655051	0.356587	0.130658	0.238116	0.740691	0.543992	-0.203053	-0.124218	0.321489	0.10677	0.323906	0.00241463	0.000505005	0.243058	3.36695e-06	0.0221105	0.415506	0.133824	3.08441e-08	0.000236677	0.202919	0.439056	0.0403995	0.506419	0.038835
ATP6V1F_ENSG00000128524.4	green	6.18739	3.26201	2.92538	0.336628	0.0199203	0.901617	0.487359	0.305321	0.221651	-0.0922812	0.675705	0.503875	0.609416	0.263982	0.0560286	0.409318	0.13708	-0.11731	-0.056786	0.50968	0.00123032	0.0522364	0.163693	0.566075	1.25088e-06	0.000783267	2.34819e-05	0.0953615	0.727888	0.00787442	0.392748	0.465115	0.724352	0.000664673
ATP6V1H_ENSG00000047249.16	green	3.44617	1.87147	1.5747	0.296768	-0.276095	0.0805787	0.444706	0.291029	0.0927088	0.168317	0.623148	0.434224	0.652775	0.592073	0.428073	-0.0218531	-0.0186379	0.154734	-0.0402372	0.515823	0.00357839	0.064885	0.564269	0.292822	1.35198e-05	0.00455941	3.738e-06	4.55017e-05	0.00523776	0.892124	0.907922	0.334058	0.80276	0.000556888
ATP8B2_ENSG00000143515.16	black	90.1894	44.8657	45.3237	-0.458033	0.241506	0.128212	0.300695	0.0889553	0.752746	0.234042	0.148028	0.380207	-0.207371	-0.372996	-0.316614	0.905335	0.619525	0.10477	0.0853014	0.126577	0.0560928	0.580212	1.37408e-08	0.140806	0.355677	0.0142028	0.193274	0.0163114	0.0437124	4.36141e-16	1.56795e-05	0.514461	0.595923	0.430342
ATPAF1_ENSG00000123472.12	red	52.5869	17.5404	35.0465	-17.5062	-0.443412	0.00368854	0.603562	0.505539	0.343058	0.731359	0.513045	0.251125	0.379897	0.76926	0.682028	-0.185056	-0.274376	0.0910878	-0.0251844	0.265113	2.94834e-05	0.000747467	0.0281044	5.5992e-08	0.000603534	0.113249	0.0142884	4.20089e-09	9.09286e-07	0.246729	0.0825597	0.571129	0.875799	0.0938994
ATPAF2_ENSG00000171953.15	green	7.47514	2.03681	5.43832	-3.40151	-0.396732	0.0102252	0.720922	0.396555	0.494036	0.424053	0.680214	0.633665	0.62607	0.512681	0.503169	0.231581	-0.165933	-0.134787	-0.0747432	0.395091	1.06024e-07	0.0102621	0.00102782	0.00572703	9.97196e-07	8.6989e-06	1.19802e-05	0.000609886	0.000798894	0.145151	0.299809	0.400789	0.642332	0.0105719
ATPIF1_ENSG00000130770.17	red	82.1527	29.7815	52.3711	-22.5896	-0.477297	0.00160242	0.396909	0.281647	-0.224013	0.122954	0.586393	0.315252	0.844317	0.843027	0.695197	-0.474204	-0.55982	-0.200359	-0.051959	0.333733	0.0101883	0.0744305	0.159134	0.443761	5.60471e-05	0.0446762	4.03143e-12	4.67779e-12	4.56019e-07	0.00173528	0.00014142	0.209105	0.746976	0.0329733
ATR_ENSG00000175054.14	black	36.311	8.6341	27.6769	-19.0428	0.341453	0.0288968	0.32952	0.316358	0.74606	0.254959	0.344427	0.561033	-0.117784	-0.13884	-0.319875	0.754599	0.659494	0.193405	0.258277	0.288134	0.0353901	0.043892	2.16364e-08	0.107669	0.0274423	0.000135799	0.463301	0.386643	0.041473	1.20861e-08	2.73858e-06	0.225675	0.10301	0.0677201
ATRAID_ENSG00000138085.16	green	39.5542	22.3366	17.2177	5.11891	-0.26339	0.096135	0.546782	0.356461	-0.0104499	0.123629	0.747438	0.4105	0.83743	0.766173	0.529413	-0.144545	-0.197179	-0.00479741	-0.0291559	0.560512	0.000216545	0.0221609	0.948298	0.441246	1.97263e-08	0.00767979	8.78359e-12	5.28121e-09	0.000371993	0.367236	0.216573	0.976252	0.856404	0.000138188
ATRIP_ENSG00000164053.18	brown	6.94773	2.63728	4.31045	-1.67318	0.391906	0.0112739	0.33212	0.467228	0.588091	0.39158	0.120748	0.18099	-0.252011	-0.0679768	-0.314597	0.374266	0.625101	0.253172	0.428615	0.330422	0.033882	0.00207116	5.26834e-05	0.0113478	0.452043	0.257448	0.111941	0.672812	0.0451455	0.0159218	1.24719e-05	0.110243	0.00517466	0.0348608
ATRN_ENSG00000088812.17	yellow	100.554	48.6024	51.9512	-3.34882	-0.552239	0.000181565	0.545355	0.230594	0.264017	0.720359	0.179171	0.0898227	0.289452	0.562932	0.823188	-0.229066	-0.227382	0.00319181	-0.343246	0.117386	0.000226636	0.146921	0.0953163	1.09652e-07	0.262342	0.57651	0.0664172	0.00012741	3.94392e-11	0.149695	0.152794	0.984198	0.0280126	0.464825
ATXN7L1_ENSG00000146776.14	green	26.3728	16.0923	10.2805	5.81178	-0.572263	9.2595e-05	0.273712	0.00354477	-0.1273	0.0518465	0.533338	0.370394	0.756141	0.581957	0.654979	-0.299016	-0.423468	-0.188917	-0.322532	0.159667	0.0833357	0.982451	0.427692	0.747506	0.000330028	0.0171345	1.08522e-08	6.57792e-05	3.37828e-06	0.057547	0.00580152	0.236834	0.0397182	0.318685
AUH_ENSG00000148090.11	red	92.9971	14.7917	78.2054	-63.4137	-0.527975	0.000388534	0.633969	0.359237	0.378544	0.76997	0.413228	0.311917	0.386524	0.698023	0.813757	-0.151629	-0.250767	-0.000744471	-0.111893	0.249851	8.58643e-06	0.0210716	0.0146672	3.98364e-09	0.00724626	0.047109	0.01255	3.91388e-07	9.9252e-11	0.343964	0.113782	0.996314	0.486117	0.115152
AUP1_ENSG00000115307.16	green	64.3801	48.8579	15.5223	33.3356	-0.378514	0.0146759	0.489372	0.163904	-0.00611477	-0.0419418	0.677614	0.693611	0.926517	0.622849	0.581219	-0.102825	-0.282891	-0.248209	-0.112854	0.420494	0.00116582	0.305842	0.969733	0.79458	1.13698e-06	4.96489e-07	3.79118e-18	1.36871e-05	6.75404e-05	0.522344	0.0731042	0.117638	0.482353	0.00619278
AURKAIP1_ENSG00000175756.13	green	44.5124	39.4243	5.08816	34.3361	-0.292736	0.0632574	0.252679	0.0657447	-0.33049	-0.252873	0.434692	0.26511	0.864741	0.508177	0.393875	-0.231694	-0.434547	-0.347447	-0.0643049	0.206386	0.110962	0.682984	0.0348213	0.110679	0.00451101	0.0939031	3.14817e-13	0.000693725	0.0108353	0.14495	0.00452597	0.0260279	0.689575	0.195446
AVEN_ENSG00000169857.7	red	2.23454	1.12463	1.10991	0.0147114	0.000683413	0.996616	0.463891	0.616695	0.153305	0.422523	0.444893	0.164077	0.297175	0.642549	0.285405	-0.1561	0.163584	0.246878	0.051214	0.485173	0.00225118	1.75814e-05	0.338595	0.00592342	0.00356264	0.305325	0.0591765	5.91642e-06	0.0704824	0.329756	0.306799	0.119684	0.750487	0.0013039
AVPI1_ENSG00000119986.6	yellow	34.0886	15.1591	18.9295	-3.77041	-0.461239	0.00240393	0.345408	0.145963	-0.292081	0.0898811	0.310426	0.193389	0.740127	0.709701	0.728891	-0.45135	-0.521065	-0.24373	-0.0749447	0.18489	0.0269758	0.362503	0.0638781	0.576261	0.0482311	0.225713	3.19981e-08	2.04212e-07	6.52885e-08	0.00305683	0.000477579	0.124629	0.641433	0.247161
AXDND1_ENSG00000162779.20	tan	1.17168	0.835989	0.335689	0.500301	0.350801	0.0245282	-0.0356482	0.341174	-0.0376015	0.0673134	0.134281	0.0542449	-0.0872082	0.25109	-0.185157	-0.155085	-0.0551332	0.332468	0.739149	0.297887	0.824881	0.0290367	0.815448	0.675829	0.402576	0.736235	0.587701	0.113302	0.246466	0.332948	0.732074	0.0336846	3.40971e-08	0.0585419
AZGP1_ENSG00000160862.12	red	1.61375	1.12094	0.492808	0.628134	-0.291266	0.0646573	0.176334	0.315405	-0.222418	0.133344	0.355353	0.0815486	0.463278	0.636701	0.418457	-0.349847	-0.394001	0.195862	-0.157372	0.299219	0.270096	0.0445672	0.162202	0.405897	0.0226085	0.612251	0.00228573	7.63565e-06	0.00647386	0.0249473	0.0108079	0.219719	0.32578	0.0573697
AZIN2_ENSG00000142920.16	tan	3.38573	3.08454	0.301189	2.78335	0.364986	0.0189575	0.0679824	0.19979	0.275601	0.0861033	0.168369	0.281216	-0.123879	-0.0157492	-0.308753	0.253007	0.234979	0.0358795	0.83936	0.237774	0.672786	0.210428	0.0811437	0.592459	0.292671	0.0748945	0.440314	0.922145	0.0495149	0.110483	0.139176	0.823763	7.08772e-12	0.134399
B3GALNT1_ENSG00000169255.13	brown	27.706	22.8282	4.87779	17.9504	0.26067	0.0997471	0.220975	0.281957	0.510462	0.313919	0.00717027	0.0404161	-0.316414	-0.200982	-0.321839	0.403617	0.811576	0.240747	0.179734	0.231559	0.165013	0.0740978	0.000649993	0.0456364	0.964512	0.8019	0.0438525	0.207664	0.0401697	0.00887435	1.21963e-10	0.129453	0.26082	0.145191
B3GALT4_ENSG00000235863.3	green	23.7468	19.0028	4.74395	14.2589	-0.453575	0.00289777	0.542453	0.0723124	0.0549136	0.0453865	0.590011	0.460983	0.851674	0.504878	0.582666	-0.0638053	-0.370819	-0.25863	-0.136275	0.317758	0.00024849	0.653219	0.733102	0.778118	4.91009e-05	0.00241916	1.68146e-12	0.00076152	6.41287e-05	0.691867	0.0169976	0.102523	0.395563	0.0429156
B3GALT5_ENSG00000183778.17	yellow	135.22	57.3318	77.8886	-20.5568	-0.553996	0.000171441	0.503593	0.215047	0.266457	0.741695	0.0770744	0.121788	0.225467	0.521831	0.839331	-0.307459	-0.37321	-0.0362132	-0.239772	0.0577731	0.000789475	0.176936	0.0921838	2.88839e-08	0.631961	0.448128	0.156373	0.00046689	7.11012e-12	0.0505276	0.0162453	0.82215	0.13106	0.719753
B3GNT3_ENSG00000179913.10	red	5.55708	1.20879	4.34829	-3.1395	-0.149418	0.351129	0.431881	0.39209	0.0484081	0.507639	0.0779819	0.0615422	0.27895	0.564377	0.545607	-0.351752	-0.325489	0.0984701	0.218226	0.329656	0.00480822	0.0112321	0.763755	0.000704404	0.627943	0.702284	0.0773691	0.000121339	0.000224828	0.0241165	0.0378366	0.540201	0.170467	0.0353103
B3GNT7_ENSG00000156966.6	yellow	7.43841	5.56575	1.87265	3.6931	-0.369667	0.0173706	0.429569	0.126835	-0.0402353	0.352724	0.0896031	0.115381	0.452305	0.491775	0.720975	-0.305297	-0.400622	-0.120195	-0.125768	0.215659	0.00506519	0.429396	0.802769	0.0237014	0.577446	0.47254	0.00298764	0.00109278	1.05694e-07	0.0522557	0.00944185	0.454133	0.43332	0.175678
B3GNT8_ENSG00000177191.2	yellow	57.8376	33.5702	24.2674	9.30281	-0.596996	3.78588e-05	0.30288	-0.0984846	-0.268138	0.0420145	0.254082	0.212065	0.752416	0.544865	0.797064	-0.440769	-0.563718	-0.291869	-0.371973	0.0802207	0.0542433	0.540141	0.090071	0.794232	0.108926	0.183161	1.40569e-08	0.000230201	4.50529e-10	0.00392273	0.000124074	0.0640801	0.016631	0.618073
B3GNT9_ENSG00000237172.3	brown	41.4463	40.0582	1.38805	38.6702	0.435749	0.00440349	0.127446	0.201549	0.321794	0.150335	-0.128103	0.019877	-0.287819	-0.242764	-0.370322	0.397109	0.861746	0.309978	0.177536	0.350352	0.427159	0.206357	0.040199	0.348146	0.42476	0.901829	0.0680346	0.126175	0.0171576	0.010147	4.69128e-13	0.0485724	0.266793	0.0247247
B3GNTL1_ENSG00000175711.8	black	8.88668	3.87502	5.01167	-1.13665	0.202754	0.2036	0.298374	0.13986	0.54284	0.0253067	0.352155	0.514124	0.0510496	-0.16677	-0.250968	0.739564	0.387602	0.0115708	0.0187806	0.168157	0.0581109	0.383128	0.000245469	0.875201	0.0239433	0.000585012	0.751262	0.297345	0.113483	3.31902e-08	0.012285	0.942761	0.90722	0.293287
B4GALNT2_ENSG00000167080.8	tan	3.4031	2.2707	1.1324	1.13829	-0.127544	0.426799	0.0652408	0.0389173	0.0102502	0.300146	0.0832284	-0.0127876	0.0685371	0.33085	0.279571	-0.251004	-0.272764	-0.087883	0.392719	-0.0227066	0.685288	0.809108	0.949285	0.0565644	0.604919	0.936753	0.670267	0.0346118	0.076684	0.113429	0.0844524	0.584803	0.011091	0.887937
B4GALNT3_ENSG00000139044.10	tan	8.7328	7.86971	0.863097	7.00661	0.448745	0.00325278	-0.0515682	0.31204	0.00216329	0.0567488	-0.0236736	-0.0552102	-0.198518	0.0665831	-0.364843	-0.0553151	0.0687142	0.244053	0.964936	0.240366	0.748817	0.0470171	0.98929	0.724526	0.883197	0.731714	0.213407	0.679156	0.0190078	0.731223	0.669464	0.124115	2.90712e-24	0.13008
B4GALT1_ENSG00000086062.12	tan	6.55705	2.26401	4.29303	-2.02902	0.566335	0.000113535	0.111922	0.350413	0.366096	0.195865	-0.0315389	0.0828217	-0.338731	-0.152371	-0.48186	0.410344	0.653135	0.261274	0.759209	0.321816	0.486	0.0246978	0.0185707	0.219713	0.844805	0.606691	0.0302841	0.341581	0.00142287	0.0077052	3.6769e-06	0.0989353	8.7389e-09	0.0401847
B4GALT2_ENSG00000117411.16	red	5.44878	2.3094	3.13938	-0.829987	-0.184082	0.249269	0.435947	0.354278	-0.174235	0.153155	0.328888	0.252335	0.649931	0.666964	0.534482	-0.346674	-0.17954	-0.0795522	0.105035	0.488964	0.00438363	0.0230503	0.27593	0.339074	0.0357651	0.111465	4.25449e-06	1.91994e-06	0.000318615	0.0263838	0.261344	0.621013	0.513391	0.00117866
B4GALT4_ENSG00000121578.12	red	44.0586	17.4278	26.6308	-9.20307	-0.460812	0.00242937	0.432321	0.311137	-0.097633	0.386774	0.41987	0.194377	0.670579	0.844307	0.787076	-0.437215	-0.517959	-0.093752	-0.134308	0.2232	0.00476053	0.0476935	0.543667	0.012488	0.00627774	0.223306	1.61097e-06	4.0361e-12	1.04347e-09	0.00425811	0.000523248	0.559875	0.402482	0.160691
B4GALT5_ENSG00000158470.5	brown	22.0118	8.29129	13.7205	-5.42918	0.423022	0.00585877	0.252447	0.426061	0.56739	0.536879	0.0189485	0.147502	-0.355746	0.0189738	-0.240761	0.378879	0.722419	0.421796	0.507934	0.322254	0.111301	0.00547795	0.000109522	0.000295857	0.906394	0.357409	0.0224488	0.90627	0.129431	0.0145727	9.69154e-08	0.00601875	0.000698525	0.0398988
B4GAT1_ENSG00000174684.6	yellow	42.9733	29.996	12.9773	17.0187	-0.607818	2.49982e-05	0.535697	0.251558	-0.0163203	0.383147	0.460455	0.275463	0.657393	0.74431	0.859601	-0.399839	-0.370314	-0.0641778	-0.272764	0.377835	0.000306892	0.112608	0.919332	0.013412	0.00245082	0.0813019	3.02082e-06	2.43101e-08	6.20811e-13	0.00959522	0.0171601	0.690157	0.084453	0.0148692
B9D1_ENSG00000108641.14	brown	6.34981	4.38342	1.96639	2.41703	0.669751	1.67732e-06	-0.0486572	0.406542	0.0843865	-0.0840641	0.00617781	0.00110078	-0.276753	-0.0863945	-0.599171	0.269825	0.662112	0.225579	0.430744	0.364493	0.762574	0.00834842	0.599886	0.601285	0.969421	0.99455	0.0798292	0.591204	3.48704e-05	0.0879892	2.42071e-06	0.156163	0.0049331	0.0191315
BABAM1_ENSG00000105393.15	green	49.5369	31.3712	18.1657	13.2055	-0.262353	0.0975	0.658254	0.443817	0.228951	0.124287	0.849368	0.736837	0.874596	0.672185	0.44621	0.132989	-0.100938	-0.148642	-0.0276851	0.584717	2.90203e-06	0.00365367	0.149904	0.438799	2.22268e-12	3.9576e-08	7.89562e-14	1.48897e-06	0.00345391	0.407162	0.530044	0.353664	0.863578	5.95584e-05
BAD_ENSG00000002330.13	green	25.479	23.61	1.86905	21.7409	-0.321714	0.0402519	0.283492	-0.0432309	-0.192036	-0.201687	0.503616	0.348092	0.838735	0.417397	0.404844	-0.146327	-0.318153	-0.327142	0.000208958	0.281139	0.0724712	0.788409	0.229039	0.206039	0.000788971	0.0257337	7.59927e-12	0.00662435	0.00865044	0.361293	0.0426431	0.0368175	0.998965	0.0749773
BAG1_ENSG00000107262.17	red	43.6172	17.1805	26.4367	-9.25619	-0.477029	0.00161359	0.583173	0.429528	0.0121093	0.327638	0.61931	0.373236	0.811665	0.851047	0.713156	-0.292248	-0.413357	-0.0843664	-0.0651517	0.386875	6.29695e-05	0.0050699	0.940102	0.0365161	1.58167e-05	0.0162371	1.2095e-10	1.81469e-12	1.67441e-07	0.0637188	0.00722628	0.599973	0.685696	0.0124633
BAG2_ENSG00000112208.11	brown	42.3155	29.3326	12.9829	16.3497	0.322708	0.0396038	0.277365	0.243723	0.648034	0.278203	0.110621	0.239346	-0.310252	-0.276091	-0.334604	0.546167	0.841301	0.296425	0.0665766	0.307081	0.079138	0.12464	4.63467e-06	0.0781993	0.491117	0.131767	0.0483633	0.0805827	0.0324908	0.000220843	5.69565e-12	0.0598509	0.679186	0.0508262
BAG6_ENSG00000204463.12	green	33.7589	18.155	15.6039	2.55109	-0.474143	0.00173798	0.642441	0.169319	0.217882	0.151041	0.594327	0.736901	0.826389	0.528824	0.669916	0.0732402	-0.235969	-0.279695	-0.237744	0.36919	5.94452e-06	0.289915	0.17116	0.345862	4.18421e-05	3.94132e-08	2.84768e-11	0.000378698	1.66393e-06	0.649055	0.137471	0.0765487	0.13445	0.0175269
BAIAP2_ENSG00000175866.15	brown	1.30093	0.84375	0.45718	0.38657	0.269084	0.0888992	0.400057	0.344397	0.352436	0.229996	0.280715	0.226265	0.115791	0.127641	-0.108952	0.409073	0.571518	0.214716	0.413288	0.607533	0.00955227	0.0274567	0.0238235	0.148002	0.0754359	0.154874	0.470955	0.426447	0.49772	0.00791538	9.50199e-05	0.17762	0.00723691	2.52783e-05
BAIAP2L2_ENSG00000128298.16	yellow	73.8488	44.3762	29.4726	14.9036	-0.556298	0.000158945	0.353112	-0.00464198	-0.169136	0.0414977	0.403738	0.452766	0.805549	0.602262	0.798394	-0.38581	-0.521716	-0.256759	-0.333212	0.219414	0.0235375	0.977021	0.290445	0.796709	0.00885202	0.00295472	2.12644e-10	3.09934e-05	4.01469e-10	0.0127283	0.000468479	0.105122	0.0332645	0.168096
BAIAP3_ENSG00000007516.13	yellow	2.0421	1.42309	0.619013	0.804074	-0.568159	0.000106677	0.358637	-0.0911574	0.205884	0.209817	0.144515	0.503197	0.389489	0.216637	0.596393	-0.0717894	-0.281339	-0.299533	-0.28723	-0.000509024	0.0213032	0.570834	0.196559	0.187956	0.367334	0.000798283	0.0118326	0.17368	3.87263e-05	0.65557	0.0747619	0.0570963	0.0686253	0.99748
BAK1_ENSG00000030110.12	red	13.7939	8.45347	5.34044	3.11304	-0.0598133	0.710279	0.55965	0.655059	-0.0313722	0.33538	0.382927	0.246344	0.557265	0.780932	0.464957	-0.345794	-0.285261	0.0350274	0.272056	0.558277	0.000142224	3.36579e-06	0.845616	0.0320663	0.0134697	0.120513	0.000153949	1.71154e-09	0.00219224	0.0267942	0.070631	0.827885	0.0852937	0.000148869
BANF1_ENSG00000175334.7	green	32.4289	11.5385	20.8904	-9.35198	-0.117845	0.463067	0.6439	0.683113	0.121285	0.143454	0.805421	0.505262	0.716855	0.741238	0.314301	-0.0107825	-0.0984203	-0.0216378	0.100143	0.683282	5.57362e-06	8.60185e-07	0.45002	0.3709	2.15117e-10	0.000753335	1.34942e-07	2.97613e-08	0.0453596	0.946655	0.540407	0.893181	0.533308	8.52732e-07
BARX2_ENSG00000043039.6	red	51.2666	12.49	38.7766	-26.2866	-0.478456	0.00155504	0.530097	0.425611	0.0565792	0.614899	0.241254	0.0968174	0.431773	0.748973	0.788111	-0.476589	-0.467234	-0.0298734	-0.100077	0.251025	0.00036436	0.00553296	0.725317	1.88953e-05	0.128624	0.547055	0.00481991	1.77841e-08	9.58523e-10	0.00163202	0.00207085	0.852909	0.533577	0.113398
BASP1_ENSG00000176788.8	brown	69.3692	64.2051	5.16406	59.0411	0.337682	0.0308329	0.0695446	0.0835151	0.461914	0.052413	-0.0608904	0.105127	-0.354681	-0.437192	-0.490838	0.530773	0.903585	0.0846633	0.0607386	0.0867679	0.665701	0.603671	0.00236422	0.744839	0.705295	0.51302	0.022884	0.00426035	0.00112076	0.000356939	6.13471e-16	0.598686	0.705997	0.589595
BATF_ENSG00000156127.6	brown	57.5543	43.8417	13.7126	30.129	0.437507	0.00422958	0.0965415	0.128686	0.45182	-0.0858121	0.0656805	0.227812	-0.276115	-0.442915	-0.582386	0.681131	0.837568	-0.012034	0.0986549	0.124596	0.548203	0.422637	0.00302261	0.593716	0.683277	0.151998	0.0805553	0.00373158	6.47768e-05	9.518e-07	8.65048e-12	0.940474	0.539437	0.437652
BATF2_ENSG00000168062.9	brown	5.8442	4.84091	1.00329	3.83762	0.55421	0.000170242	-0.11952	0.328965	-0.0364487	-0.142926	-0.134294	-0.00181123	-0.257336	-0.112705	-0.521389	0.158885	0.607779	0.0315564	0.431985	0.256894	0.456688	0.0357193	0.821012	0.372684	0.402531	0.991033	0.104315	0.482937	0.000473031	0.32109	2.50364e-05	0.84472	0.00479689	0.104933
BATF3_ENSG00000123685.8	brown	31.7986	30.1682	1.63037	28.5378	0.49829	0.000914793	0.0182643	0.147771	0.203985	-0.207217	0.0228968	0.180684	-0.171784	-0.315694	-0.542018	0.47046	0.830348	0.00625332	0.155829	0.279731	0.90976	0.356523	0.20081	0.193614	0.887005	0.258267	0.282847	0.0443611	0.000251929	0.00190902	1.8858e-11	0.969048	0.330605	0.076509
BAX_ENSG00000087088.19	green	26.1985	13.3604	12.8381	0.522315	-0.229852	0.148263	0.615719	0.518361	0.0214931	0.146679	0.666928	0.473327	0.795894	0.76313	0.523061	-0.141256	-0.31604	-0.0735051	-0.0577696	0.524939	1.82848e-05	0.000517127	0.893891	0.360127	1.92321e-06	0.00177468	4.98309e-10	6.59488e-09	0.00045015	0.378352	0.0441161	0.647868	0.71977	0.000425639
BAZ1A_ENSG00000198604.10	brown	50.9359	17.5515	33.3843	-15.8328	0.312778	0.0464706	0.244475	0.243336	0.730471	0.393792	0.102406	0.360879	-0.29304	-0.197152	-0.271515	0.746312	0.755068	0.163734	0.0733696	0.118819	0.123445	0.125257	5.91817e-08	0.0108535	0.524046	0.0204487	0.0629705	0.216638	0.085942	2.12745e-08	1.16973e-08	0.306349	0.648475	0.459354
BBS12_ENSG00000181004.9	yellow	18.8068	9.46544	9.34133	0.124103	-0.573979	8.72276e-05	0.35115	0.105762	0.188594	0.574487	0.228126	0.108481	0.212965	0.476473	0.716459	-0.34019	-0.294929	0.0508656	-0.248647	0.0901971	0.0243764	0.510464	0.237652	8.56917e-05	0.151419	0.49959	0.181267	0.00163694	1.38115e-07	0.0295337	0.0612141	0.752131	0.116971	0.574915
BCAM_ENSG00000187244.10	green	1.76008	0.886232	0.873844	0.0123878	-0.0500287	0.756083	0.54859	0.227741	0.201942	0.120479	0.468825	0.539843	0.594018	0.352491	0.36502	0.0658563	0.0807786	0.0937887	-0.021589	0.697789	0.000204329	0.152129	0.205453	0.45306	0.00198958	0.000269747	4.23272e-05	0.0238002	0.0189455	0.682474	0.615624	0.55972	0.89342	3.96395e-07
BCAP31_ENSG00000185825.15	green	71.7114	33.7133	37.9981	-4.28478	-0.473447	0.00176926	0.587272	0.322171	-0.066501	0.182126	0.658514	0.360323	0.869166	0.809449	0.716845	-0.26714	-0.357208	-0.135487	-0.204784	0.42739	5.42817e-05	0.039953	0.679531	0.254421	2.86702e-06	0.0206577	1.71538e-13	1.48728e-10	1.35025e-07	0.0913208	0.021863	0.398327	0.199013	0.00531825
BCAR1_ENSG00000050820.16	yellow	16.5713	11.4554	5.11591	6.33947	-0.34925	0.0252125	0.492091	0.179343	0.026121	0.40046	0.071016	0.280199	0.51627	0.519834	0.756467	-0.358087	-0.287151	-0.174778	-0.0341784	0.311623	0.0010835	0.261877	0.871218	0.0094734	0.659054	0.0759971	0.000549704	0.000495239	1.06066e-08	0.0215172	0.0687057	0.274413	0.831996	0.0473289
BCAR3_ENSG00000137936.16	red	99.1357	15.0318	84.1039	-69.0721	-0.660074	2.66498e-06	0.589382	0.359626	0.213444	0.702818	0.321611	0.186585	0.388154	0.72277	0.868925	-0.413155	-0.434664	0.0233985	-0.125094	0.1917	5.0248e-05	0.0209224	0.180264	3.00767e-07	0.0403196	0.242778	0.0121511	9.48912e-08	1.77403e-13	0.00725749	0.00451396	0.884545	0.43581	0.22987
BCAT1_ENSG00000060982.14	brown	103.81	99.8031	4.00722	95.7958	0.434396	0.0045416	-0.141305	-0.0748819	0.288153	-0.0648277	-0.206137	0.0324318	-0.410604	-0.486108	-0.527149	0.52658	0.919401	0.139357	0.0103471	0.0298156	0.378183	0.641714	0.067702	0.687179	0.195996	0.840467	0.00766282	0.00127197	0.000398337	0.000405202	2.15434e-17	0.38486	0.948806	0.85319
BCAT2_ENSG00000105552.14	red	48.1454	12.4519	35.6934	-23.2415	-0.463426	0.00227737	0.600058	0.373098	0.00647378	0.203199	0.61623	0.541521	0.849814	0.790978	0.686706	-0.320415	-0.441853	-0.227645	0.0355277	0.447855	3.37146e-05	0.0162799	0.967957	0.202588	1.79132e-05	0.000255903	2.10667e-12	7.55662e-10	7.145e-07	0.0411114	0.00382516	0.152306	0.825464	0.0033222
BCHE_ENSG00000114200.9	yellow	13.9704	9.65346	4.31696	5.33651	-0.456366	0.00270848	0.422927	0.171046	0.0596655	0.493653	0.237372	0.0780752	0.32813	0.564347	0.73472	-0.287482	-0.262101	-0.0228048	-0.232442	0.284288	0.00587097	0.284952	0.710964	0.00103855	0.135079	0.62753	0.0362191	0.000121464	4.52986e-08	0.0683729	0.0978335	0.887456	0.14362	0.0716382
BCKDHA_ENSG00000248098.10	green	11.8734	8.88709	2.98631	5.90078	-0.361039	0.0203887	0.545657	0.187121	0.112212	0.0528882	0.572777	0.607064	0.797698	0.4753	0.506734	0.0460954	-0.0855176	-0.257926	-0.091959	0.475912	0.000224464	0.241403	0.484867	0.742604	9.09557e-05	2.57446e-05	4.26498e-10	0.00168712	0.000722687	0.774741	0.594988	0.103495	0.567438	0.00166078
BCKDK_ENSG00000103507.13	green	3.72129	3.00276	0.718536	2.28422	-0.19331	0.225906	0.488706	0.114685	0.00318557	-0.00266214	0.270192	0.340064	0.659871	0.318358	0.422018	0.027913	-0.0312706	-0.316562	-0.14241	0.36868	0.00118681	0.475231	0.984229	0.98682	0.0875415	0.0295979	2.69047e-06	0.0425029	0.00598957	0.862465	0.84611	0.0437485	0.374429	0.0176956
BCL2A1_ENSG00000140379.7	brown	105.709	102.103	3.60595	98.4975	0.410075	0.00774938	-0.217444	-0.139246	0.183942	-0.181617	-0.231214	0.000702611	-0.407414	-0.517466	-0.555257	0.481892	0.870809	0.0421144	-0.011207	-0.0509622	0.172044	0.385243	0.249635	0.255773	0.145808	0.996521	0.00819709	0.000530855	0.000164489	0.00142167	1.36133e-13	0.793753	0.944558	0.751675
BCL2L1_ENSG00000171552.12	yellow	37.1272	21.8069	15.3203	6.48664	-0.433094	0.00467798	0.669133	0.296726	0.269988	0.626634	0.252364	0.257405	0.450971	0.576929	0.801845	-0.157656	-0.1194	0.0487461	-0.252146	0.370978	1.72855e-06	0.0595797	0.0877901	1.17022e-05	0.111423	0.104219	0.00308469	7.86497e-05	2.96437e-10	0.324897	0.457144	0.762153	0.111742	0.0169469
BCL2L10_ENSG00000137875.4	yellow	18.0242	13.8004	4.22379	9.57662	-0.653342	3.64232e-06	0.450265	0.105964	0.128828	0.413601	0.368009	0.276995	0.530488	0.538544	0.806878	-0.364402	-0.51901	-0.232547	-0.390449	0.10358	0.00313722	0.509652	0.422123	0.00718866	0.0179193	0.0795551	0.00036005	0.000280925	1.88424e-10	0.0191638	0.000507385	0.143433	0.0116078	0.519274
BCL2L14_ENSG00000121380.12	yellow	60.9989	38.342	22.6569	15.685	-0.573115	8.98938e-05	0.468648	0.267004	0.0770438	0.576412	0.233373	0.207161	0.420657	0.682133	0.870209	-0.447451	-0.4512	-0.0456326	-0.193291	0.218407	0.00199848	0.0914915	0.632097	8.00969e-05	0.141977	0.193736	0.00617083	9.04401e-07	1.48177e-13	0.00335418	0.00306787	0.776945	0.225954	0.170105
BCL2L15_ENSG00000188761.11	red	36.2891	19.3445	16.9447	2.39979	-0.354612	0.0229122	0.454731	0.470529	-0.00502466	0.547164	0.353922	0.154701	0.465233	0.854519	0.709548	-0.453302	-0.413825	-0.0367299	0.111857	0.277942	0.00281802	0.0019057	0.975127	0.000213906	0.023198	0.334161	0.00217718	1.18391e-12	2.06002e-07	0.00291688	0.00715412	0.819654	0.486258	0.0784902
BCL3_ENSG00000069399.12	brown	9.92974	5.58	4.34974	1.23027	0.271582	0.0858619	0.255196	0.119131	0.374925	-0.0182224	0.17585	0.605405	0.133257	-0.0975548	-0.135868	0.523156	0.615541	-0.15257	0.119703	0.275814	0.107331	0.458167	0.0157228	0.909966	0.271434	2.74579e-05	0.406207	0.543992	0.396987	0.000448878	1.84156e-05	0.340944	0.455996	0.0808999
BCL6_ENSG00000113916.17	brown	77.7792	72.4321	5.34704	67.0851	0.340655	0.029298	-0.0920596	-0.107302	0.335106	-0.0867846	-0.139457	0.182428	-0.320716	-0.465727	-0.455725	0.574907	0.823152	0.00794764	-0.0370113	-0.0302865	0.567012	0.504293	0.0322156	0.589523	0.384514	0.253622	0.0409109	0.0021505	0.00275099	8.444e-05	3.9579e-11	0.960667	0.818296	0.850897
BCL6B_ENSG00000161940.10	brown	43.5319	43.0133	0.518556	42.4948	0.383164	0.0134075	-0.108944	-0.0719836	0.202068	0.00153497	-0.193448	-0.0196851	-0.362871	-0.351858	-0.383667	0.33287	0.86944	0.365548	-0.0179082	0.194998	0.497753	0.654697	0.205166	0.992401	0.225569	0.902772	0.0197134	0.0240709	0.013276	0.0334571	1.6507e-13	0.0187607	0.911512	0.221802
BCL7B_ENSG00000106635.7	yellow	37.9956	16.7542	21.2414	-4.4872	-0.483402	0.00136635	0.751595	0.289779	0.254152	0.381039	0.588861	0.573244	0.779842	0.67319	0.802372	-0.0505738	-0.308297	-0.141174	-0.198905	0.380386	1.48734e-08	0.0660972	0.108825	0.013975	5.12192e-05	8.94902e-05	1.86553e-09	1.41706e-06	2.82864e-10	0.753508	0.0498698	0.378632	0.212498	0.0141534
BCL7C_ENSG00000099385.11	green	19.1645	13.544	5.62047	7.92356	-0.31554	0.0444709	0.507174	0.195474	0.196152	0.00154069	0.706486	0.552952	0.775795	0.390433	0.348197	0.231564	-0.259281	-0.276484	-0.203275	0.305088	0.000713739	0.220652	0.219024	0.992372	2.45024e-07	0.00017739	2.55776e-09	0.0116115	0.0256858	0.145182	0.101631	0.0801349	0.202414	0.0524249
BCO1_ENSG00000135697.9	red	0.954321	0.431909	0.522411	-0.0905019	-0.0898061	0.57658	0.287261	0.402478	-0.147497	0.278823	-0.0072356	-0.0626757	0.209492	0.481169	0.416329	-0.368036	-0.35275	0.00466066	-0.160295	0.249876	0.0685945	0.00908663	0.357427	0.0775098	0.964188	0.69706	0.188656	0.00144885	0.00677912	0.0179101	0.0236904	0.976928	0.316759	0.115114
BCO2_ENSG00000197580.11	yellow	2.62936	1.91598	0.71338	1.2026	-0.453234	0.00292165	0.31164	0.0508408	0.131559	0.324773	0.184708	0.365669	0.386062	0.367777	0.607492	-0.145735	-0.284962	-0.156012	-0.218536	0.065301	0.0473158	0.752248	0.412267	0.0382856	0.247636	0.0187187	0.0126651	0.0179972	2.53189e-05	0.363262	0.0709391	0.330032	0.169847	0.685012
BDH1_ENSG00000161267.11	red	28.2799	16.3101	11.9699	4.34018	-0.363991	0.0193099	0.449214	0.45877	-0.0141744	0.46697	0.379859	0.242593	0.498236	0.830323	0.656247	-0.475087	-0.492892	-0.0592879	0.280659	0.328053	0.00321671	0.00255425	0.92991	0.00208464	0.0142989	0.126452	0.000916154	1.89093e-11	3.18593e-06	0.00169642	0.00106024	0.712715	0.0754967	0.0362654
BDH2_ENSG00000164039.14	yellow	79.4999	59.3932	20.1067	39.2865	-0.718571	1.21945e-07	0.486891	0.141001	0.000944705	0.379401	0.473693	0.291849	0.671217	0.739022	0.896079	-0.389742	-0.426935	-0.125294	-0.367737	0.202115	0.00124573	0.37922	0.995323	0.0144263	0.00175816	0.0640991	1.56142e-06	3.43771e-08	2.4694e-15	0.0117728	0.00537248	0.435071	0.0180109	0.205057
BDKRB1_ENSG00000100739.10	brown	1.23517	1.21082	0.0243464	1.18647	0.275642	0.0810968	-0.381526	-0.23724	-0.252368	-0.317317	-0.266152	-0.243731	-0.285272	-0.2982	-0.345955	-0.0344966	0.210452	0.114843	0.0950225	-0.141744	0.0138433	0.135302	0.111416	0.0432213	0.0925709	0.124627	0.0706193	0.0582651	0.0267188	0.830454	0.186592	0.47462	0.554544	0.376689
BDKRB2_ENSG00000168398.6	brown	2.94883	2.58801	0.360824	2.22718	0.201598	0.206243	0.0613624	0.0578396	0.0979572	0.240231	-0.204486	-0.120349	-0.201163	-0.0169368	-0.00027079	0.0487308	0.620821	0.42463	-0.00809219	0.252057	0.703114	0.719444	0.542323	0.130302	0.199681	0.453552	0.207246	0.916295	0.998659	0.762226	1.48727e-05	0.00565444	0.959952	0.111873
BEGAIN_ENSG00000183092.15	yellow	6.05525	4.24913	1.80612	2.44301	-0.622749	1.37435e-05	0.414706	-0.0953317	0.02798	0.093566	0.326177	0.356992	0.598496	0.353695	0.689639	-0.155863	-0.397829	-0.234197	-0.421291	0.158924	0.00702029	0.553251	0.862138	0.560657	0.0374096	0.0219488	3.57735e-05	0.0232928	6.12878e-07	0.330497	0.00999888	0.140535	0.00608576	0.320971
BEND7_ENSG00000165626.16	yellow	112.529	71.7614	40.7672	30.9942	-0.59826	3.60952e-05	0.457434	0.0751097	0.226856	0.651106	0.105047	0.122937	0.260567	0.455581	0.866729	-0.282312	-0.350536	-0.0846509	-0.390931	0.033691	0.00263903	0.640698	0.153771	4.03374e-06	0.513345	0.443825	0.099886	0.00276058	2.40289e-13	0.0737194	0.0246441	0.598739	0.0114963	0.834358
BEST1_ENSG00000167995.15	brown	94.2637	85.244	9.01978	76.2242	0.386627	0.0125244	-0.0726268	-0.116768	0.327991	-0.0633047	-0.133937	0.154254	-0.292357	-0.454381	-0.445869	0.641153	0.892302	0.100035	0.0116552	0.0944487	0.651807	0.467194	0.0363026	0.694167	0.403795	0.335578	0.0636161	0.00284194	0.00348185	6.29086e-06	4.78434e-15	0.533749	0.942344	0.556949
BEST2_ENSG00000039987.6	tan	0.394793	0.267445	0.127348	0.140097	0.0253227	0.875122	0.20415	0.309927	0.168474	0.14997	0.272071	0.232631	0.132952	0.216613	-0.0597177	0.0169827	-0.09716	-0.100599	0.629732	0.191297	0.200438	0.0486111	0.292364	0.349332	0.0852759	0.143285	0.407291	0.173728	0.710722	0.916069	0.54563	0.531435	1.02779e-05	0.230871
BEST4_ENSG00000142959.4	green	2.1982	2.03393	0.164266	1.86967	-0.218344	0.170231	-0.036601	-0.174707	-0.319115	-0.186925	0.0865698	0.0594776	0.450698	0.251653	0.258722	-0.342421	-0.384877	-0.24731	0.182815	-0.039788	0.820276	0.27461	0.0419862	0.241904	0.590448	0.711836	0.0031049	0.112468	0.102396	0.0284169	0.0129642	0.119018	0.252599	0.804919
BEX1_ENSG00000133169.5	yellow	8.67641	2.52945	6.14696	-3.61752	-0.349657	0.0250313	0.613225	0.415994	0.173074	0.380156	0.63155	0.404638	0.639214	0.717589	0.669997	-0.108966	-0.280971	-0.10737	-0.276143	0.435013	2.02e-05	0.00682829	0.279192	0.0142169	9.5179e-06	0.00868759	6.84732e-06	1.29237e-07	1.65735e-06	0.497663	0.075159	0.504018	0.080523	0.0044781
BEX5_ENSG00000184515.10	black	0.0857319	0.0374981	0.0482338	-0.0107357	0.181649	0.255689	0.143476	0.143287	0.32817	0.168374	0.115437	-0.00297642	-0.169832	-0.121348	-0.208651	0.46344	0.349844	0.0025933	0.190774	0.0523361	0.370827	0.371462	0.0361946	0.292656	0.472322	0.985265	0.288436	0.449785	0.190478	0.00227655	0.0249484	0.987161	0.232171	0.745201
BGN_ENSG00000182492.15	brown	34.6863	34.0146	0.671712	33.3429	0.511048	0.000639177	-0.00984005	0.0462672	0.203781	-0.104025	-0.166793	0.0205748	-0.299176	-0.393793	-0.513885	0.402159	0.830315	0.119699	0.228028	0.22562	0.951311	0.773924	0.20127	0.517475	0.297276	0.8984	0.0574075	0.0108533	0.000589074	0.0091469	1.89237e-11	0.456011	0.151598	0.156085
BHLHA15_ENSG00000180535.3	brown	28.6556	27.8033	0.852299	26.951	0.494707	0.00100919	-0.0714913	0.0953252	0.184062	-0.0177452	-0.316769	-0.126807	-0.41958	-0.41012	-0.532946	0.332216	0.816666	0.0466186	0.272662	0.0963669	0.656912	0.553278	0.249321	0.912315	0.0436037	0.429502	0.00631759	0.00774198	0.000334012	0.0338277	7.50794e-11	0.772252	0.0845736	0.54893
BHLHE40_ENSG00000134107.4	brown	68.1289	37.6875	30.4413	7.24621	0.437318	0.00424805	0.35492	0.35208	0.706042	0.329527	0.151634	0.310779	-0.272012	-0.216734	-0.387345	0.72458	0.860189	0.322497	0.267561	0.335361	0.0227855	0.0239755	2.51219e-07	0.0353863	0.343947	0.0479632	0.085347	0.173481	0.0123478	8.50423e-08	5.7518e-13	0.0397409	0.0907921	0.0320766
BHLHE41_ENSG00000123095.5	brown	29.1771	9.23717	19.9399	-10.7028	0.0892362	0.579012	0.316391	0.237601	0.711202	0.388853	0.151313	0.237026	-0.326819	-0.204884	-0.236771	0.381103	0.642574	0.375121	0.027339	0.162615	0.0438691	0.134692	1.87395e-07	0.0119835	0.344983	0.135665	0.037015	0.19879	0.1361	0.0139576	5.9098e-06	0.0156642	0.865267	0.309714
BHMT2_ENSG00000132840.9	brown	70.9376	70.2732	0.66438	69.6089	0.441314	0.00387339	-0.201056	-0.0687383	0.123005	-0.0744192	-0.285379	-0.131807	-0.425196	-0.425297	-0.492226	0.32341	0.867323	0.206899	0.0668136	0.0920141	0.207492	0.669354	0.443572	0.643779	0.0705091	0.411377	0.00558413	0.00557154	0.00107955	0.0391515	2.21462e-13	0.194311	0.678106	0.567205
BICC1_ENSG00000122870.11	brown	112.808	111.306	1.50167	109.805	0.461325	0.00239887	-0.13586	-0.0280474	0.236621	0.00178298	-0.262557	-0.0489923	-0.440446	-0.420018	-0.499638	0.390675	0.941061	0.313899	0.138898	0.140396	0.397016	0.861809	0.136355	0.991173	0.0972302	0.760987	0.0039522	0.0062575	0.000881353	0.0115555	5.86568e-20	0.0456507	0.386444	0.38129
BICD1_ENSG00000151746.13	brown	58.642	15.0145	43.6276	-28.6131	0.235785	0.137785	0.367366	0.367052	0.785118	0.403558	0.235828	0.296719	-0.284028	-0.197783	-0.309998	0.527079	0.654406	0.347714	0.0738419	0.249439	0.018136	0.0182428	1.22384e-09	0.00888517	0.137713	0.0595859	0.0719094	0.215142	0.0485569	0.000399172	3.46854e-06	0.0259056	0.646361	0.115772
BICD2_ENSG00000185963.13	black	120.665	42.947	77.7183	-34.7712	0.314552	0.0451781	0.324145	0.174737	0.81443	0.29027	0.206976	0.411418	-0.247707	-0.331989	-0.351901	0.864155	0.723087	0.272751	0.0792979	0.195402	0.0386828	0.274528	9.30857e-11	0.0656192	0.194142	0.00753143	0.118407	0.0339567	0.0240521	3.40632e-13	9.30956e-08	0.0844682	0.622133	0.220826
BID_ENSG00000015475.18	brown	26.3595	21.5254	4.83419	16.6912	0.557318	0.000153681	0.0885476	0.273643	0.368111	-0.00292045	0.0143316	0.18557	-0.240427	-0.283995	-0.568998	0.631974	0.802921	0.0123717	0.294588	0.216411	0.581956	0.0834159	0.017885	0.985542	0.929135	0.245396	0.129979	0.0719437	0.000103649	9.34802e-06	2.69352e-10	0.938806	0.0615281	0.17414
BIN2_ENSG00000110934.10	black	98.3665	83.6557	14.7108	68.9449	0.28205	0.0739993	0.129247	-0.0308295	0.534034	-0.0248801	0.194125	0.371037	-0.100825	-0.369052	-0.367237	0.977327	0.442884	0.00303831	-0.0114802	-0.0149307	0.420601	0.848255	0.000323038	0.877289	0.223918	0.0169277	0.530507	0.0175726	0.0181797	6.5923e-28	0.00373432	0.984958	0.943208	0.92618
BLCAP_ENSG00000166619.12	red	58.5869	6.51248	52.0744	-45.5619	-0.564011	0.00012285	0.819905	0.408624	0.530317	0.636771	0.664701	0.670014	0.635622	0.686424	0.813426	0.0117131	-0.272679	-0.106939	-0.240125	0.327685	5.47091e-11	0.00799081	0.000361922	7.61256e-06	2.14019e-06	1.65595e-06	7.99913e-06	7.25056e-07	1.02422e-10	0.942058	0.0845529	0.505745	0.130478	0.0364876
BLOC1S1_ENSG00000135441.7	green	68.4042	57.3027	11.1015	46.2012	-0.397457	0.0100752	0.190952	-0.0467992	-0.34328	-0.22056	0.497546	0.298805	0.87535	0.575413	0.517505	-0.285134	-0.510025	-0.256978	-0.161481	0.176327	0.231728	0.771393	0.0279958	0.16583	0.000933712	0.0577321	7.06892e-14	8.29555e-05	0.000530241	0.0707619	0.000658166	0.104815	0.313145	0.270115
BLVRA_ENSG00000106605.10	black	9.52576	3.06062	6.46513	-3.40451	0.516473	0.00054646	0.325562	0.482659	0.487614	0.0799711	0.301361	0.281358	-0.114248	-0.119955	-0.479948	0.655598	0.624333	0.295397	0.205089	0.472952	0.0377911	0.00139331	0.00122196	0.619171	0.0555233	0.0747405	0.476925	0.455041	0.0014958	3.28308e-06	1.28748e-05	0.0607849	0.198331	0.00179175
BLVRB_ENSG00000090013.9	green	63.1291	41.1385	21.9906	19.148	-0.43115	0.00488822	0.275418	0.00133688	-0.373124	-0.115777	0.406989	0.214193	0.859247	0.62012	0.66171	-0.378354	-0.530375	-0.271947	-0.27807	0.242867	0.0813539	0.993381	0.0162716	0.47101	0.00827051	0.178703	6.49875e-13	1.53044e-05	2.4672e-06	0.0147213	0.000361294	0.0854247	0.0783472	0.126011
BMF_ENSG00000104081.13	yellow	7.49407	5.01165	2.48242	2.52923	-0.523083	0.000449859	0.509874	-0.0808227	0.390283	0.409402	0.199141	0.332288	0.26706	0.15295	0.633983	0.071891	-0.0909543	-0.13259	-0.376626	0.0748722	0.00066101	0.615431	0.0116464	0.00786056	0.211943	0.0337867	0.0914209	0.339726	8.58127e-06	0.655113	0.571696	0.40858	0.015219	0.641757
BMP1_ENSG00000168487.17	brown	43.2023	42.8715	0.330725	42.5408	0.362178	0.0199666	-0.000478638	-0.0604657	0.230935	0.00669507	-0.204031	0.166676	-0.223936	-0.29813	-0.282046	0.330813	0.828597	-0.00373745	0.174145	0.163369	0.99763	0.707259	0.146308	0.966862	0.200705	0.297619	0.159281	0.0583269	0.0740033	0.0346337	2.26594e-11	0.981498	0.276183	0.307446
BMP6_ENSG00000153162.8	brown	2.98919	2.7429	0.246297	2.4966	0.512631	0.00061077	-0.22802	-0.0109844	0.03502	-0.0265315	-0.292103	-0.300171	-0.466756	-0.34528	-0.483337	0.271581	0.584944	0.326679	0.178377	0.0863139	0.151614	0.945657	0.827921	0.869212	0.0638566	0.0565431	0.00209587	0.0270365	0.00136869	0.0858623	5.90713e-05	0.0371006	0.264497	0.591551
BMP7_ENSG00000101144.12	brown	1.82231	0.863612	0.958693	-0.0950812	0.158082	0.323574	0.251804	0.345407	0.419577	0.203643	0.213431	0.0536459	-0.191704	-0.0938359	-0.27394	0.167925	0.39661	0.389044	0.108014	0.262793	0.112246	0.0269763	0.006318	0.201581	0.18029	0.739045	0.229861	0.559522	0.083068	0.293962	0.0102507	0.0119379	0.50145	0.0969191
BMP8B_ENSG00000116985.10	yellow	5.12543	4.65925	0.466181	4.19307	-0.472049	0.00183348	0.273328	-0.144746	0.0361989	0.304255	-0.0441265	0.0803034	0.23892	0.242414	0.656797	-0.170432	-0.249184	-0.169328	-0.30304	-0.0652411	0.0837863	0.366562	0.822219	0.0531056	0.784128	0.61771	0.132477	0.12674	3.10572e-06	0.28671	0.116156	0.28989	0.0541098	0.685286
BMPER_ENSG00000164619.8	yellow	1.10656	0.872515	0.234048	0.638468	-0.368994	0.0175917	0.270557	0.0158626	0.0277976	0.322135	0.145943	0.0751186	0.264682	0.360959	0.562182	-0.194206	-0.220814	0.0411439	-0.182931	0.249605	0.0870985	0.921587	0.863029	0.0399766	0.36257	0.640658	0.0944539	0.0204185	0.000130667	0.223722	0.165329	0.798406	0.252294	0.115522
BMX_ENSG00000102010.14	yellow	16.6804	7.69731	8.9831	-1.28579	-0.477538	0.00159247	0.499497	0.193735	0.285216	0.628866	0.165486	0.228252	0.21754	0.443532	0.715782	-0.218648	-0.149782	0.0255938	-0.169271	0.22041	0.000884802	0.224868	0.0706771	1.06592e-05	0.301131	0.151186	0.171849	0.00367818	1.43712e-07	0.169622	0.349942	0.873796	0.290055	0.166123
BNIP1_ENSG00000113734.17	red	19.7965	8.15477	11.6417	-3.48693	-0.267536	0.0908234	0.613513	0.557105	0.158228	0.269536	0.772222	0.493806	0.7255	0.783971	0.47811	-0.0765796	-0.273002	-0.0695947	-0.00344841	0.439446	1.99697e-05	0.000154765	0.32312	0.0883439	3.36177e-09	0.00103427	8.04116e-08	1.34263e-09	0.00156906	0.634157	0.0841707	0.665475	0.982928	0.00404476
BOC_ENSG00000144857.14	brown	8.59965	5.77176	2.82789	2.94386	0.346701	0.0263715	0.45159	0.424677	0.523573	0.341429	0.217902	0.29505	-0.0355945	0.0233379	-0.177049	0.36394	0.683186	0.294528	0.3011	0.599785	0.00303931	0.00564865	0.000443343	0.0289092	0.17112	0.0611034	0.825141	0.884842	0.268128	0.0193285	8.56965e-07	0.061584	0.0557461	3.40665e-05
BOLA1_ENSG00000178096.8	green	67.5808	42.6529	24.9278	17.7251	-0.470472	0.00190847	0.458765	0.211975	-0.137091	0.0271425	0.661259	0.480017	0.896581	0.735468	0.674141	-0.362937	-0.389645	-0.182419	-0.204605	0.460191	0.0025546	0.183353	0.392712	0.866227	2.52034e-06	0.00149313	2.25768e-15	4.31945e-08	1.35199e-06	0.0196894	0.0117958	0.253646	0.199415	0.0024668
BOLA2_ENSG00000183336.8	green	8.31005	7.22962	1.08043	6.14919	-0.183994	0.2495	0.422997	0.189648	-0.0686406	-0.0649101	0.503488	0.443538	0.774914	0.491021	0.370989	-0.0879559	-0.193757	-0.248247	0.054685	0.396221	0.00586202	0.23499	0.669798	0.686801	0.000791792	0.00367761	2.73741e-09	0.00111525	0.0169433	0.584491	0.224814	0.11758	0.734173	0.0103322
BOLA2B_ENSG00000169627.7	green	18.1779	13.2145	4.96334	8.25119	-0.0627432	0.696749	0.259279	0.20551	-0.154008	-0.245982	0.676502	0.461116	0.742987	0.523223	0.198186	0.0255887	-0.249343	-0.0637874	0.0733072	0.416444	0.101634	0.19739	0.336357	0.121077	1.20212e-06	0.00241127	2.65316e-08	0.000447983	0.214189	0.873821	0.115917	0.691949	0.648755	0.00676233
BOLA3_ENSG00000163170.11	red	10.5253	8.01582	2.50952	5.50631	0.0611935	0.703895	0.320423	0.660465	-0.0652376	0.278384	0.479358	0.163447	0.358205	0.763532	0.235775	-0.348821	-0.207423	0.230675	0.378681	0.530018	0.041106	2.6165e-06	0.685302	0.0779969	0.001519	0.30721	0.0214711	6.40526e-09	0.137804	0.0254046	0.19316	0.146775	0.0146286	0.000365226
BORCS6_ENSG00000196544.7	green	17.0732	12.4653	4.60793	7.85735	-0.50559	0.000746402	0.545914	0.089915	0.0552675	0.0586291	0.441554	0.386559	0.77619	0.409888	0.600207	-0.085461	-0.403549	-0.378946	-0.297497	0.207274	0.000222632	0.576116	0.731446	0.715774	0.00385183	0.0125412	2.48097e-09	0.00778005	3.35243e-05	0.595233	0.00888678	0.0145538	0.058889	0.193486
BORCS8_ENSG00000254901.7	green	7.82395	5.39796	2.426	2.97196	-0.0147779	0.926934	0.43405	0.282142	0.10406	-0.0727326	0.618294	0.640015	0.703034	0.46843	0.196364	0.151215	0.127289	-0.126548	0.0989385	0.477171	0.00457744	0.0739007	0.51733	0.651332	1.64824e-05	6.61217e-06	2.97174e-07	0.00200948	0.218517	0.3453	0.427736	0.430451	0.538266	0.00160769
BPGM_ENSG00000172331.11	brown	42.935	38.8527	4.0823	34.7704	0.359444	0.0209921	0.0484857	0.202073	0.399351	0.283736	-0.125986	-0.0108906	-0.439763	-0.217809	-0.358239	0.421729	0.870331	0.334116	0.141756	0.154257	0.763387	0.205155	0.00969191	0.0722148	0.432519	0.946121	0.00401521	0.171308	0.0214577	0.00602757	1.45649e-13	0.0327605	0.37665	0.335566
BPHL_ENSG00000137274.12	yellow	69.2477	52.6774	16.5703	36.1071	-0.688335	6.56289e-07	0.447458	0.0934313	-0.0454406	0.331376	0.424899	0.249445	0.666895	0.717398	0.880804	-0.387149	-0.499834	-0.183598	-0.369301	0.105599	0.00335359	0.561224	0.77786	0.0343083	0.00562091	0.115762	1.92634e-06	1.30699e-07	3.10858e-14	0.0123957	0.000876594	0.250538	0.0174903	0.511119
BRAT1_ENSG00000106009.15	green	38.0331	20.0276	18.0055	2.02207	-0.348123	0.0257194	0.72113	0.298209	0.338882	0.131335	0.699918	0.813031	0.806594	0.462513	0.480788	0.186062	-0.114457	-0.287701	-0.116037	0.472766	1.04713e-07	0.058257	0.0302054	0.413069	3.52915e-07	1.06326e-10	1.93375e-10	0.00232946	0.00146339	0.244126	0.476117	0.0681526	0.470006	0.00180029
BRI3_ENSG00000164713.9	green	10.7224	8.64231	2.08011	6.5622	-0.537731	0.000288133	0.115839	-0.276492	-0.216947	-0.173007	0.330914	0.291303	0.697267	0.311343	0.53055	-0.198265	-0.333529	-0.290234	-0.448452	0.0202314	0.470769	0.080126	0.173049	0.279382	0.0345751	0.0646215	4.07794e-07	0.0475387	0.000359368	0.214003	0.0330871	0.0656537	0.00327552	0.900087
BRMS1_ENSG00000174744.13	green	49.633	42.9726	6.66047	36.3121	-0.280211	0.0759839	0.483226	0.252954	-0.0972213	-0.121184	0.655193	0.46364	0.913685	0.590789	0.419969	-0.0108022	-0.294935	-0.253635	-0.110235	0.380834	0.00137271	0.11056	0.545376	0.450399	3.34509e-06	0.00226525	7.77856e-17	4.77123e-05	0.00626424	0.946557	0.0612085	0.109572	0.492639	0.0140308
BRSK1_ENSG00000160469.16	brown	8.82212	6.16148	2.66065	3.50083	0.159893	0.31799	0.137954	-0.104335	0.384821	-0.0288916	0.0507995	0.459171	-0.038883	-0.271583	-0.131491	0.550113	0.627519	-0.0663185	-0.125578	0.140641	0.389711	0.516218	0.0129786	0.857692	0.752443	0.00252933	0.809273	0.0858601	0.41251	0.000194534	1.12777e-05	0.680363	0.43402	0.380452
BSCL2_ENSG00000168000.14	green	4.87837	1.96114	2.91724	-0.956097	0.127104	0.428412	-0.0284632	0.0232096	-0.30066	-0.553496	0.481663	0.308858	0.537171	0.189023	-0.126706	0.0829687	-0.119926	-0.0766144	0.00153338	0.276586	0.859781	0.885471	0.0561221	0.000174264	0.00143024	0.0494339	0.000293194	0.236565	0.429872	0.60605	0.45515	0.634002	0.992408	0.0800187
BSG_ENSG00000172270.18	red	3.44325	1.21559	2.22766	-1.01207	-0.0452357	0.778836	0.180245	0.124054	-0.294315	-0.144585	0.335486	0.160928	0.625422	0.461682	0.243776	-0.219282	-0.380617	-0.247648	0.447183	0.30497	0.259444	0.439666	0.0617808	0.367101	0.0320086	0.314828	1.23069e-05	0.00237781	0.124556	0.168357	0.01409	0.118497	0.00337553	0.0525209
BSPRY_ENSG00000119411.10	red	7.79317	4.92477	2.86839	2.05638	-0.149757	0.350025	0.409597	0.56284	-0.0568445	0.39727	0.344126	0.153332	0.408412	0.758066	0.435633	-0.420193	-0.368954	0.088534	0.482392	0.441569	0.00782816	0.000127803	0.72408	0.0101138	0.0275867	0.338507	0.00802663	9.4769e-09	0.00441523	0.00623369	0.0176048	0.582014	0.00140315	0.00385049
BST1_ENSG00000109743.10	green	7.97713	2.05976	5.91737	-3.85761	-0.575779	8.1898e-05	0.201725	-0.172614	-0.135415	0.0876457	0.306879	0.260752	0.575212	0.430349	0.695835	-0.126947	-0.340491	-0.240063	-0.424211	0.0104535	0.205953	0.280492	0.39858	0.585821	0.0509867	0.099636	8.35439e-05	0.00497719	4.40621e-07	0.428986	0.0293811	0.130579	0.00570716	0.94828
BST2_ENSG00000130303.12	brown	22.0473	16.0939	5.95337	10.1406	0.614592	1.91289e-05	0.069728	0.261084	0.303041	-0.14224	0.135482	0.195369	-0.179989	-0.286354	-0.622047	0.626248	0.802525	0.260118	0.126552	0.380642	0.664871	0.0991901	0.0541092	0.375004	0.398344	0.220905	0.260132	0.069512	1.41454e-05	1.18916e-05	2.79029e-10	0.100492	0.430437	0.0140832
BTBD11_ENSG00000151136.14	black	1.47979	0.587599	0.892187	-0.304588	0.0929778	0.563134	0.241792	0.117455	0.523141	0.228593	0.218605	0.198711	-0.149136	-0.180005	-0.128245	0.601336	0.380528	-0.0704548	-0.195952	0.00973942	0.127748	0.464561	0.000449084	0.150559	0.169709	0.212954	0.352047	0.260089	0.424245	3.21117e-05	0.0141146	0.661586	0.219503	0.951809
BTBD19_ENSG00000222009.8	brown	39.7235	38.803	0.920526	37.8825	0.320084	0.0413325	-0.0315468	-0.0388343	0.273459	-0.0435519	-0.12125	0.231653	-0.229981	-0.324991	-0.345547	0.404963	0.754621	0.0295941	0.0513744	0.0888532	0.844767	0.809507	0.0836319	0.786874	0.450151	0.145023	0.148029	0.0381482	0.0269105	0.00862884	1.20673e-08	0.854269	0.749731	0.580648
BTBD6_ENSG00000184887.13	red	49.9561	13.5489	36.4071	-22.8582	-0.483036	0.00137958	0.534417	0.280874	-0.0536288	0.288226	0.494506	0.409353	0.784739	0.801394	0.787055	-0.409191	-0.439686	-0.186122	0.0342585	0.348445	0.000319255	0.0752631	0.739125	0.0676294	0.00101472	0.00786859	1.26191e-09	3.08513e-10	1.04532e-09	0.00789562	0.00402237	0.24397	0.831608	0.0255739
BTD_ENSG00000169814.12	yellow	68.8808	55.0609	13.8198	41.2411	-0.635806	7.936e-06	0.380633	0.0125645	-0.143034	0.258125	0.298454	0.144024	0.662835	0.627281	0.884504	-0.455347	-0.534184	-0.187402	-0.461377	0.100303	0.0140859	0.937854	0.372318	0.103221	0.058041	0.368982	2.33922e-06	1.13907e-05	1.73939e-14	0.00277634	0.000321557	0.240684	0.00239575	0.532651
BTF3_ENSG00000145741.15	red	57.7641	26.0955	31.6686	-5.57312	-0.477664	0.00158727	0.716894	0.551033	0.289154	0.5609	0.775347	0.412952	0.625208	0.86689	0.711682	-0.143299	-0.304051	0.0611164	-0.111136	0.439936	1.34632e-07	0.00018882	0.0667107	0.000136408	2.64758e-09	0.00728911	1.24168e-05	2.35045e-13	1.82298e-07	0.371423	0.0532734	0.704251	0.48909	0.00399914
BTG2_ENSG00000159388.5	brown	118.959	112.472	6.48772	105.984	0.376832	0.015159	-0.00147023	0.00874793	0.429352	0.0439373	-0.132512	0.132408	-0.385416	-0.449534	-0.477122	0.584408	0.944826	0.14203	0.0517304	0.0704608	0.992721	0.95671	0.00508992	0.785032	0.408859	0.40923	0.0128276	0.00319231	0.0016097	6.02274e-05	1.67505e-20	0.375718	0.748053	0.661559
BTN2A1_ENSG00000112763.15	brown	46.0962	14.2686	31.8276	-17.5589	0.293985	0.0620876	0.467946	0.472257	0.771594	0.468873	0.297864	0.562533	-0.12896	0.0222469	-0.173848	0.618394	0.756211	0.311511	0.308981	0.468108	0.00203412	0.0018238	3.52538e-09	0.00198717	0.0585622	0.00012913	0.421644	0.890192	0.277015	1.64155e-05	1.07992e-08	0.0474124	0.0493386	0.00202587
BTN2A2_ENSG00000124508.16	brown	51.535	18.9012	32.6339	-13.7327	0.288193	0.0676614	0.418696	0.420195	0.732764	0.25897	0.325558	0.451463	-0.184925	-0.153991	-0.369788	0.582494	0.654045	0.174221	0.237327	0.316448	0.00644027	0.00623331	5.12654e-08	0.102057	0.0377937	0.00304861	0.247071	0.336413	0.0173312	6.45242e-05	3.52656e-06	0.275969	0.135155	0.0438286
BTN3A1_ENSG00000026950.16	black	28.8886	9.43527	19.4533	-10.0181	0.387671	0.0122681	0.228311	0.257169	0.689493	0.244781	0.154206	0.466825	-0.26916	-0.23813	-0.36124	0.791701	0.558701	0.296372	0.189877	0.223273	0.151078	0.104549	6.17603e-07	0.12296	0.33573	0.00209221	0.0888061	0.1338	0.0203136	7.11301e-10	0.000146787	0.0598987	0.234415	0.160551
BTN3A3_ENSG00000111801.15	black	28.3314	4.8296	23.5018	-18.6722	0.399259	0.00971024	0.427808	0.521249	0.756615	0.399537	0.248324	0.479489	-0.184263	-0.0600878	-0.2956	0.701344	0.579587	0.280551	0.225422	0.344444	0.00526884	0.000474993	1.04969e-08	0.00965509	0.117462	0.00151382	0.248796	0.709008	0.0606	3.26302e-07	7.15876e-05	0.0756141	0.156459	0.0274343
BTNL2_ENSG00000204290.10	yellow	0.25523	0.172592	0.0826374	0.0899548	-0.396544	0.0102646	0.223613	0.111249	0.0470671	0.301306	0.142383	-0.0153888	0.165533	0.29644	0.461616	-0.223321	-0.239749	-0.115054	-0.267895	-0.0177705	0.159898	0.488643	0.77012	0.0555705	0.374521	0.923922	0.300993	0.0598374	0.0023817	0.160459	0.131099	0.473804	0.0903745	0.91219
BTNL3_ENSG00000168903.8	yellow	55.602	46.0174	9.58466	36.4327	-0.587189	5.44456e-05	0.453908	0.107467	-0.0292128	0.361445	0.319279	0.300194	0.607767	0.680069	0.896837	-0.411997	-0.459882	-0.140575	-0.348062	0.161707	0.0028746	0.503632	0.856127	0.0202374	0.0418753	0.0565237	2.50486e-05	1.00454e-06	2.15597e-15	0.00743912	0.00248557	0.380678	0.0257473	0.312458
BTNL8_ENSG00000113303.11	yellow	45.5221	39.3844	6.1377	33.2467	-0.619735	1.55461e-05	0.373195	-0.00958556	-0.0992862	0.268712	0.255154	0.221562	0.58456	0.596483	0.869953	-0.410325	-0.498973	-0.200386	-0.414102	0.0303007	0.0162497	0.952569	0.536832	0.0893582	0.10739	0.163866	5.98972e-05	3.85956e-05	1.5362e-13	0.0077084	0.000897707	0.209041	0.00711178	0.850828
BUD31_ENSG00000106245.9	red	45.7983	16.2145	29.5837	-13.3692	-0.233836	0.141166	0.450787	0.38069	-0.0837232	0.0259961	0.754884	0.417325	0.82452	0.760545	0.452854	-0.0919678	-0.254154	-0.0300726	-0.108757	0.468428	0.0030983	0.0140701	0.602766	0.871829	1.18482e-08	0.00663478	3.44684e-11	7.94439e-09	0.00294849	0.5674	0.108822	0.851939	0.498493	0.00200961
BZW2_ENSG00000136261.14	red	41.4882	17.8826	23.6057	-5.72309	-0.292923	0.0630813	0.690059	0.710289	0.326187	0.711362	0.558832	0.29024	0.381565	0.837207	0.570033	-0.19579	-0.0888915	0.0900214	0.22867	0.508866	5.99479e-07	1.9747e-07	0.0374034	1.85684e-07	0.000146152	0.0656484	0.0138326	9.00222e-12	0.000100024	0.219894	0.580484	0.575663	0.150419	0.000680264
C10orf10_ENSG00000165507.8	brown	24.6212	23.0397	1.58145	21.4583	0.430601	0.00494903	0.186769	0.238583	0.37335	0.035384	0.0747138	0.181886	-0.168389	-0.24932	-0.419403	0.497691	0.843036	0.107077	0.184272	0.348966	0.242306	0.13304	0.0162019	0.826159	0.642464	0.255059	0.292613	0.115951	0.00634196	0.000929999	4.67265e-12	0.505192	0.248773	0.0253395
C10orf54_ENSG00000107738.19	black	1.95441	0.735156	1.21925	-0.484093	-0.299068	0.0575017	0.28157	-0.273428	0.214273	-0.029961	0.225308	0.413562	0.433046	-0.0232124	0.338171	0.537048	-0.000728436	-0.24925	-0.403122	-0.0302335	0.0745135	0.0836692	0.178536	0.852482	0.156675	0.00719456	0.00468301	0.885457	0.0305759	0.00029431	0.996394	0.116056	0.00896609	0.851155
C10orf99_ENSG00000188373.4	tan	1.08058	0.663606	0.416975	0.246631	-0.129164	0.420903	-0.0300584	-0.0444257	-0.243292	-0.0654057	0.132752	0.129792	0.277858	0.307684	0.210592	-0.330436	-0.369444	-0.21327	0.60897	0.0835931	0.852008	0.7827	0.125328	0.684533	0.408005	0.418628	0.0785848	0.0503503	0.186294	0.034853	0.0174435	0.180628	2.38963e-05	0.603332
C11orf1_ENSG00000137720.7	red	8.93924	6.33912	2.60012	3.73899	-0.234054	0.140785	0.42261	0.518841	0.0836135	0.371205	0.661667	0.211595	0.432649	0.753777	0.428257	-0.280337	-0.238648	0.244714	0.0844085	0.505585	0.00591207	0.000509908	0.603243	0.0168741	2.47227e-06	0.184156	0.00472539	1.27955e-08	0.00521625	0.0758465	0.132931	0.123067	0.599791	0.000746507
C11orf21_ENSG00000110665.11	black	45.7325	43.0684	2.66415	40.4042	0.12488	0.436602	-0.0229973	-0.218405	0.325126	-0.140162	0.0650478	0.266487	-0.0590236	-0.384538	-0.250562	0.825791	0.0812353	-0.14238	-0.110644	-0.245678	0.886512	0.17011	0.038064	0.382093	0.686171	0.0921449	0.713942	0.013051	0.114088	3.02764e-11	0.613623	0.374531	0.491027	0.121551
C11orf24_ENSG00000171067.10	green	85.3545	38.977	46.3775	-7.40059	-0.571496	9.50919e-05	0.376532	-0.0357492	-0.192851	0.0675833	0.388975	0.283804	0.829555	0.608078	0.811518	-0.369287	-0.5009	-0.226852	-0.447831	0.177608	0.0152467	0.824393	0.227031	0.674601	0.0119544	0.0721434	2.04995e-11	2.47457e-05	1.22632e-10	0.0174951	0.000851068	0.153779	0.00332412	0.266595
C11orf49_ENSG00000149179.13	yellow	31.8584	24.6157	7.24269	17.373	-0.539637	0.000271492	0.488346	0.146913	0.0906485	0.352703	0.438092	0.487005	0.637103	0.644993	0.85167	-0.275342	-0.488852	-0.168488	-0.221302	0.216742	0.00119831	0.359353	0.572995	0.0237101	0.00417308	0.00124198	7.50417e-06	5.30977e-06	1.68226e-12	0.0814411	0.00118217	0.292323	0.164373	0.173466
C11orf52_ENSG00000149300.9	yellow	110.914	66.1203	44.7935	21.3269	-0.695158	4.56977e-07	0.285242	-0.0739871	-0.263433	0.0866468	0.389936	0.220982	0.774735	0.654032	0.860923	-0.493722	-0.630645	-0.262437	-0.420417	0.0735289	0.07065	0.645711	0.0960783	0.590116	0.0117273	0.164999	2.77528e-09	3.52868e-06	5.22644e-13	0.00103663	9.8894e-06	0.097388	0.00620321	0.647761
C11orf53_ENSG00000150750.6	green	22.9559	4.9832	17.9727	-12.9895	-0.588601	5.1709e-05	0.536235	0.229367	0.0149305	0.317722	0.442699	0.376028	0.716073	0.701429	0.779456	-0.353635	-0.437917	-0.0859556	-0.160788	0.283955	0.000301826	0.149144	0.926181	0.0429408	0.00375044	0.0153945	1.4128e-07	3.24784e-07	1.92306e-09	0.0233178	0.00418993	0.593096	0.315254	0.0719853
C11orf68_ENSG00000175573.6	green	29.2366	13.3446	15.892	-2.5474	-0.187092	0.241478	0.81391	0.46702	0.444418	0.231095	0.72127	0.719533	0.71772	0.467253	0.370685	0.286517	0.114674	-0.161728	0.00427246	0.620994	9.78144e-11	0.00208204	0.00360259	0.146022	1.03839e-07	1.15183e-07	1.2824e-07	0.0020699	0.0170408	0.069347	0.475273	0.312395	0.97885	1.47684e-05
C11orf71_ENSG00000282682.1	green	0.184388	0.129232	0.055156	0.0740757	-0.161688	0.312515	0.324238	0.0808432	0.161671	0.0785222	0.360914	0.317462	0.460996	0.240074	0.225808	0.0293332	-0.0700831	-0.20243	-0.0379933	0.131732	0.0386236	0.615341	0.312568	0.625555	0.0204353	0.0431207	0.00241837	0.130562	0.155732	0.85554	0.663266	0.204339	0.813559	0.411648
C11orf74_ENSG00000166352.15	red	5.32188	4.05656	1.26531	2.79125	-0.1433	0.371419	0.359494	0.504002	0.000334614	0.268909	0.624748	0.222127	0.429654	0.712058	0.344786	-0.293711	-0.13123	0.207132	0.127226	0.580226	0.0209729	0.000780477	0.998343	0.0891148	1.26553e-05	0.162766	0.00505551	1.784e-07	0.0272707	0.0623422	0.413449	0.1938	0.427963	6.99769e-05
C11orf80_ENSG00000173715.15	green	33.0771	21.2943	11.7829	9.51138	-0.521365	0.000473367	0.359413	0.0272305	-0.062463	0.0494455	0.542733	0.465238	0.821455	0.608282	0.666897	-0.258295	-0.396439	-0.235771	-0.301521	0.172592	0.021004	0.865797	0.698039	0.758842	0.000246301	0.00217692	4.69128e-11	2.45494e-05	1.9261e-06	0.102985	0.0102865	0.13781	0.055388	0.280554
C11orf84_ENSG00000168005.8	brown	54.8038	15.0983	39.7055	-24.6071	0.268322	0.0898426	0.529026	0.520954	0.772821	0.34003	0.402699	0.49492	-0.0592763	-0.0503228	-0.266524	0.606664	0.652457	0.159219	0.167589	0.378033	0.000376383	0.000479152	3.21223e-09	0.0296152	0.00904505	0.00100335	0.712769	0.754694	0.0920981	2.61482e-05	3.79278e-06	0.32006	0.294944	0.0148125
C11orf86_ENSG00000173237.4	green	10.3425	7.08531	3.25723	3.82808	-0.244976	0.122653	0.335156	0.0158484	-0.176473	-0.038985	0.306765	0.211733	0.726065	0.463906	0.543552	-0.201432	-0.438259	-0.228614	-0.293031	0.20015	0.0321883	0.921657	0.269712	0.808782	0.0510771	0.183864	7.76864e-08	0.00225038	0.00024	0.206625	0.00415706	0.150522	0.0629797	0.209591
C11orf96_ENSG00000187479.5	brown	27.5535	27.2956	0.257969	27.0376	0.350313	0.0247419	-0.0674641	-0.117722	0.14448	-0.163625	-0.160738	0.060296	-0.210172	-0.40366	-0.388227	0.35633	0.786152	0.0381022	-0.0137302	0.129812	0.675143	0.463539	0.367453	0.306678	0.315406	0.708044	0.187195	0.00886638	0.0121336	0.0222132	1.12529e-09	0.813034	0.932102	0.418555
C11orf98_ENSG00000278615.4	red	36.234	14.2077	22.0263	-7.81861	-0.0865828	0.590392	0.446208	0.47384	-0.131008	-0.0490149	0.693834	0.405611	0.803596	0.728684	0.33698	-0.223274	-0.271878	-0.0288575	0.0989851	0.564672	0.00345409	0.00175152	0.414244	0.76088	4.9061e-07	0.00851283	2.53564e-10	6.61286e-08	0.0312047	0.16055	0.0855069	0.857858	0.538074	0.000120135
C12orf10_ENSG00000139637.13	green	33.1785	25.0045	8.17397	16.8305	-0.374154	0.0159558	0.490757	0.228066	0.0317371	-0.0621641	0.786191	0.539068	0.865146	0.540056	0.42995	0.00665696	-0.326395	-0.249722	-0.156752	0.393896	0.0011232	0.151529	0.843842	0.699416	1.12166e-09	0.000276371	2.98044e-13	0.00026795	0.00502199	0.967051	0.0372754	0.115345	0.327712	0.0108308
C14orf1_ENSG00000133935.6	red	33.9211	14.1122	19.8088	-5.69664	-0.518981	0.000507807	0.67361	0.443721	0.11384	0.462462	0.557273	0.317049	0.680546	0.826684	0.748879	-0.276843	-0.3642	0.0219114	-0.0941365	0.402495	1.38799e-06	0.00366189	0.478514	0.0023324	0.000153908	0.0434076	9.80543e-07	2.76255e-11	1.7898e-08	0.0797276	0.0192357	0.891838	0.558259	0.00908337
C14orf119_ENSG00000179933.5	red	17.8619	9.22768	8.63422	0.593457	-0.124603	0.437625	0.674199	0.764675	0.22483	0.484783	0.616744	0.383887	0.465011	0.802353	0.410693	-0.216366	0.00722338	0.179477	0.291005	0.664896	1.34806e-06	5.89374e-09	0.15758	0.00131741	1.75462e-05	0.0132189	0.00218929	2.8335e-10	0.00764835	0.174232	0.964249	0.261515	0.064908	2.12037e-06
C14orf142_ENSG00000170270.4	red	37.6022	7.13042	30.4717	-23.3413	-0.408756	0.00796849	0.687701	0.58208	0.461764	0.753261	0.493032	0.406113	0.357268	0.702327	0.651746	-0.147848	-0.230216	0.00450618	0.0872	0.299865	6.784e-07	6.54904e-05	0.002373	1.32606e-08	0.00105622	0.00842383	0.0218395	3.0906e-07	3.91783e-06	0.35627	0.147605	0.977693	0.587736	0.0568075
C14orf166_ENSG00000087302.8	red	47.9739	24.9582	23.0157	1.94247	-0.135942	0.396727	0.652395	0.674006	0.178565	0.30582	0.820525	0.537484	0.710874	0.866498	0.449074	-0.0622442	-0.170635	0.107754	0.113823	0.594921	3.80358e-06	1.361e-06	0.263986	0.0518335	5.14554e-11	0.000290354	1.90966e-07	2.48012e-13	0.00322743	0.699047	0.286128	0.502486	0.478579	4.0925e-05
C14orf2_ENSG00000156411.9	red	55.8087	25.9903	29.8184	-3.82805	-0.293908	0.062159	0.338858	0.312655	-0.202364	-0.0200502	0.682099	0.382931	0.807598	0.791375	0.478175	-0.30672	-0.406898	-0.0890844	0.0352458	0.373198	0.0302182	0.0465618	0.204488	0.900978	9.05968e-07	0.0134687	1.76413e-10	7.30999e-10	0.00156641	0.0511132	0.00828645	0.57966	0.826828	0.016249
C14orf28_ENSG00000179476.7	yellow	5.57649	3.94603	1.63046	2.31557	-0.509988	0.000658855	0.379684	0.0839441	0.229673	0.454864	0.167939	0.353777	0.276684	0.384284	0.697489	-0.164172	-0.203914	-0.149841	-0.262192	0.0544109	0.0143474	0.601806	0.148588	0.00280897	0.293922	0.0232584	0.0799081	0.0131164	4.02912e-07	0.305039	0.200969	0.349752	0.0977132	0.735457
C14orf80_ENSG00000185347.17	green	8.71327	6.26837	2.4449	3.82347	-0.142658	0.373588	0.506883	0.463246	-0.00899634	0.0401237	0.473505	0.466045	0.708396	0.566795	0.322691	-0.0529337	-0.289374	-0.209377	0.138678	0.43331	0.000719655	0.00228754	0.955482	0.803305	0.00176664	0.00213351	2.19948e-07	0.000111768	0.0396152	0.74239	0.0664937	0.188906	0.387204	0.00465511
C15orf39_ENSG00000167173.18	black	55.643	37.6087	18.0343	19.5744	0.435926	0.00438572	0.224104	0.117172	0.566376	0.0760494	0.0544627	0.324013	-0.179076	-0.374415	-0.406625	0.90704	0.704332	0.0336223	0.075903	0.143552	0.15896	0.465643	0.000113375	0.636513	0.735214	0.0387668	0.262598	0.0158768	0.00833399	3.10824e-16	2.76471e-07	0.834691	0.637164	0.37057
C15orf40_ENSG00000169609.13	yellow	25.8288	12.4757	13.3531	-0.877424	-0.567917	0.000107563	0.398966	0.0170836	-0.0416004	0.0950827	0.570964	0.48059	0.757038	0.591252	0.73385	-0.208034	-0.357162	-0.177408	-0.331394	0.301469	0.00976892	0.915572	0.796217	0.554292	9.68576e-05	0.00147097	1.01896e-08	4.69049e-05	4.78665e-08	0.191823	0.0218813	0.267143	0.0342978	0.0554317
C15orf48_ENSG00000166920.10	red	7.25502	5.68902	1.566	4.12302	-0.194865	0.222123	0.187872	0.301847	-0.242943	0.199513	0.38829	0.106278	0.458431	0.734496	0.458331	-0.468112	-0.389559	-0.137157	0.35698	0.313165	0.239485	0.0551112	0.125888	0.211074	0.0121183	0.508391	0.00257553	4.59489e-08	0.00258185	0.00202566	0.0118161	0.392481	0.0219535	0.0461863
C15orf61_ENSG00000189227.5	yellow	5.02017	2.14728	2.87289	-0.725613	-0.370995	0.0169413	0.493492	0.178582	0.247686	0.320244	0.582111	0.589888	0.600792	0.558299	0.642275	-0.00037182	-0.322727	-0.0731481	-0.1338	0.280229	0.00104311	0.26394	0.11844	0.0412257	6.54191e-05	4.93223e-05	3.27857e-05	0.000148764	5.9883e-06	0.998159	0.039592	0.649468	0.404278	0.0759648
C16orf13_ENSG00000130731.15	green	32.2642	29.0999	3.16429	25.9356	-0.222412	0.162214	0.334611	0.041472	-0.0682273	-0.269769	0.635834	0.534503	0.857235	0.38061	0.297161	0.136529	-0.290611	-0.33958	-0.138233	0.274219	0.032487	0.796832	0.671674	0.0880583	7.92623e-06	0.000318412	8.40991e-13	0.0140922	0.059189	0.394674	0.0652883	0.0298455	0.388743	0.0827425
C16orf45_ENSG00000166780.10	brown	28.4516	27.6521	0.799542	26.8526	0.486695	0.00125225	-0.129545	0.0801305	0.167687	-0.00222786	-0.184779	-0.173637	-0.439131	-0.346527	-0.519368	0.29478	0.781031	0.469095	0.114888	0.209352	0.419524	0.61847	0.294658	0.98897	0.24745	0.277609	0.00407433	0.0264519	0.00050207	0.0613515	1.69808e-09	0.00197608	0.474447	0.18896
C16orf91_ENSG00000174109.4	green	40.2083	13.4681	26.7402	-13.272	-0.325757	0.0376698	0.732641	0.601974	0.139857	0.359811	0.673217	0.531067	0.777349	0.846808	0.636925	-0.264279	-0.201778	-0.136206	0.0430105	0.590503	5.1663e-08	3.13374e-05	0.383141	0.0208521	1.41517e-06	0.000353754	2.2676e-09	3.01365e-12	7.56204e-06	0.094976	0.205831	0.395804	0.789463	4.82192e-05
C16orf95_ENSG00000260456.6	green	14.331	8.48333	5.84765	2.63568	-0.250036	0.114875	0.244868	0.271477	-0.286383	-0.148597	0.575348	0.330651	0.725166	0.646027	0.35983	-0.373258	-0.354235	-0.142507	0.00695476	0.384722	0.122824	0.085988	0.0694825	0.353811	8.31452e-05	0.0347277	8.20656e-08	5.07053e-06	0.0208446	0.0162305	0.0230682	0.374102	0.965578	0.0130038
C17orf51_ENSG00000212719.10	brown	12.701	9.60471	3.0963	6.50841	0.370868	0.016982	0.176905	0.269954	0.526522	0.31831	-0.0672934	0.148265	-0.379677	-0.214792	-0.344521	0.440424	0.773773	0.43561	0.13833	0.252981	0.268523	0.0878317	0.000405912	0.0425353	0.67592	0.3549	0.0143495	0.177462	0.0273971	0.00395426	2.98745e-09	0.00441747	0.388406	0.110522
C17orf62_ENSG00000178927.16	brown	62.1752	16.8329	45.3423	-28.5095	0.187448	0.240566	0.405121	0.208217	0.682146	0.0800124	0.371539	0.680265	0.0373101	-0.197374	-0.24501	0.694234	0.6208	-0.065612	0.0147331	0.258446	0.00860043	0.191422	9.03786e-07	0.618989	0.0167682	9.94596e-07	0.816854	0.216111	0.122599	4.80227e-07	1.48859e-05	0.68359	0.927155	0.102776
C17orf67_ENSG00000214226.8	brown	1.98757	1.10576	0.881814	0.223945	0.294656	0.0614659	0.147735	0.231765	0.455093	0.185301	0.222383	0.277323	-0.108542	-0.0620428	-0.264854	0.469079	0.561777	0.630721	0.143123	0.346793	0.356642	0.144822	0.00279346	0.246094	0.162269	0.0791848	0.499351	0.699975	0.0942323	0.00197689	0.000132456	9.85779e-06	0.372017	0.0263286
C17orf78_ENSG00000278505.4	yellow	45.1858	34.2715	10.9143	23.3572	-0.692273	5.33202e-07	0.51449	0.2127	0.127652	0.515912	0.384709	0.166702	0.486631	0.62637	0.847408	-0.337687	-0.388263	-0.127804	-0.452247	0.173771	0.000578858	0.181822	0.426407	0.000555448	0.0130073	0.297543	0.0012544	1.18313e-05	2.80758e-12	0.0308301	0.0121249	0.425852	0.00299181	0.277231
C17orf89_ENSG00000224877.3	green	12.8234	5.7435	7.07986	-1.33636	-0.11929	0.457564	0.496321	0.50223	0.0618718	0.0163104	0.764963	0.493441	0.704531	0.644127	0.253856	-0.130157	-0.153515	-0.0949019	0.0697768	0.484227	0.00096566	0.000820137	0.700764	0.91938	5.77132e-09	0.00104457	2.73417e-07	5.51781e-06	0.109252	0.417309	0.337925	0.555049	0.664651	0.00133694
C17orf96_ENSG00000273604.1	brown	31.9366	17.4057	14.5309	2.87478	0.292601	0.063385	0.373697	0.386909	0.595734	0.159045	0.221585	0.331158	-0.183333	-0.208816	-0.394649	0.45291	0.671303	0.0665187	0.198281	0.292351	0.0160953	0.0124547	3.96966e-05	0.320596	0.163821	0.0344339	0.251235	0.19012	0.0106671	0.00294454	1.55486e-06	0.67945	0.213965	0.0636214
C19orf24_ENSG00000228300.13	green	34.5038	32.3417	2.16205	30.1797	-0.327322	0.0367078	0.336764	-0.0294619	-0.105943	-0.266249	0.572406	0.461436	0.87408	0.344217	0.354505	0.000659191	-0.292709	-0.337914	-0.190088	0.285918	0.0313202	0.854913	0.509739	0.0924468	9.21385e-05	0.00239231	8.51281e-14	0.0275428	0.0229562	0.996736	0.0632825	0.0307105	0.233886	0.0699563
C19orf25_ENSG00000119559.15	green	41.3521	29.8332	11.5188	18.3144	-0.450739	0.00310186	0.627686	0.187605	0.150553	0.125718	0.617522	0.649943	0.888598	0.56264	0.639038	-0.074014	-0.233545	-0.301073	-0.16814	0.398226	1.11992e-05	0.240166	0.347441	0.433505	1.70045e-05	4.25216e-06	8.93867e-15	0.000128669	6.90005e-06	0.645591	0.141675	0.0557688	0.293337	0.00991809
C19orf33_ENSG00000167644.11	green	27.9218	25.0828	2.83902	22.2437	-0.371128	0.0168988	-0.00377128	-0.228298	-0.418036	-0.330891	0.388415	0.2023	0.764832	0.398992	0.406816	-0.314473	-0.490468	-0.248569	-0.149344	0.0565716	0.98133	0.151101	0.00653323	0.0345881	0.0120883	0.204636	5.82667e-09	0.00976361	0.00830072	0.0452348	0.00113198	0.11709	0.351369	0.725353
C19orf38_ENSG00000214212.8	black	59.1582	56.2532	2.90506	53.3481	0.369736	0.0173481	-0.0909279	-0.137097	0.292007	-0.218278	0.0305419	0.200428	-0.158418	-0.44973	-0.483692	0.901992	0.379949	-0.0253842	0.0017812	-0.139178	0.571808	0.392689	0.063948	0.170364	0.849654	0.208944	0.322532	0.00317744	0.00135594	8.32171e-16	0.0142739	0.874822	0.991182	0.385476
C19orf43_ENSG00000123144.10	green	12.3266	6.13177	6.19486	-0.0630978	-0.276745	0.0798389	0.616229	0.290217	0.413364	0.164301	0.64795	0.573215	0.630235	0.305357	0.286579	0.417715	-0.101814	-0.274127	-0.113489	0.252926	1.79138e-05	0.0656709	0.00722517	0.304656	4.65214e-06	8.9582e-05	1.00623e-05	0.0522067	0.0692837	0.00657896	0.526462	0.08285	0.47988	0.110602
C19orf45_ENSG00000198723.10	red	4.96989	3.28211	1.68778	1.59433	-0.190522	0.2328	0.445546	0.575396	0.010704	0.289411	0.496012	0.391074	0.48446	0.748691	0.471092	-0.353603	-0.314132	-0.0958771	0.142458	0.437161	0.00350841	8.30055e-05	0.947042	0.0664583	0.000973843	0.0114634	0.00132872	1.81266e-08	0.00187867	0.0233311	0.0454812	0.550972	0.374267	0.00426339
C19orf48_ENSG00000167747.13	green	18.2125	7.11033	11.1022	-3.99188	-0.147133	0.358628	0.702897	0.670349	0.280768	0.267804	0.754854	0.610438	0.649384	0.683027	0.347591	0.0160681	-0.164544	-0.176817	0.194292	0.577974	2.99458e-07	1.62913e-06	0.0753785	0.0904883	1.18732e-08	2.25565e-05	4.36102e-06	8.63979e-07	0.0259619	0.920574	0.303931	0.268764	0.223511	7.58014e-05
C19orf53_ENSG00000104979.8	green	28.7698	23.4938	5.27602	18.2177	-0.217727	0.171472	0.41134	0.110962	0.0479752	-0.218631	0.725688	0.609302	0.84031	0.386669	0.282809	0.18034	-0.180997	-0.301923	-0.171576	0.342608	0.00754395	0.489773	0.765808	0.169657	7.94957e-08	2.35877e-05	6.37064e-12	0.012514	0.0731919	0.259189	0.25743	0.0550475	0.283438	0.0283246
C19orf54_ENSG00000188493.14	yellow	16.6926	7.42815	9.26447	-1.83632	-0.439882	0.00400421	0.56139	0.255749	0.175817	0.272804	0.626517	0.643847	0.697624	0.653886	0.703468	-0.107168	-0.174461	-0.0917375	-0.17414	0.482284	0.000134184	0.106545	0.271526	0.0844052	1.17592e-05	5.58656e-06	3.99956e-07	3.55244e-06	2.90102e-07	0.504826	0.275298	0.568375	0.276197	0.00140714
C19orf57_ENSG00000132016.11	yellow	3.0721	1.35079	1.72131	-0.370519	-0.260336	0.100198	0.455137	0.330998	0.0630958	0.158149	0.459194	0.559366	0.555656	0.573475	0.488816	-0.22928	-0.307067	-0.109251	0.110592	0.424025	0.00279044	0.0345266	0.695127	0.323367	0.00252785	0.000143574	0.000162345	8.87718e-05	0.00118333	0.149303	0.0508376	0.496534	0.491232	0.00573067
C19orf60_ENSG00000006015.17	green	29.2446	21.1787	8.06583	13.1129	-0.279575	0.0766799	0.415551	0.020234	0.121802	-0.179491	0.685073	0.717129	0.816075	0.303284	0.31876	0.231909	-0.150989	-0.353031	-0.156774	0.321124	0.00689379	0.900075	0.448076	0.261475	7.77611e-07	1.32789e-07	7.94962e-11	0.053907	0.0422278	0.144567	0.346027	0.0235713	0.327645	0.0406405
C19orf70_ENSG00000174917.8	green	52.7084	46.4834	6.22505	40.2583	-0.272479	0.0847908	0.179785	0.0258738	-0.351229	-0.307855	0.528902	0.303205	0.863731	0.528519	0.351839	-0.22692	-0.433915	-0.277649	-0.0452627	0.222015	0.260683	0.872427	0.0243421	0.0502157	0.000377804	0.0539727	3.60505e-13	0.000382201	0.0240789	0.153652	0.00459151	0.0788182	0.778708	0.162983
C19orf73_ENSG00000221916.3	green	5.60594	1.68497	3.92097	-2.236	-0.430354	0.0049766	0.437168	0.202072	-0.0437266	0.172037	0.42024	0.350226	0.65474	0.619897	0.62526	-0.282049	-0.467127	-0.241465	-0.0239405	0.255626	0.00426266	0.205157	0.786039	0.282128	0.00622721	0.0247802	3.4156e-06	1.54436e-05	1.23899e-05	0.0739997	0.00207645	0.128279	0.881889	0.10672
C1orf105_ENSG00000180999.10	green	2.72747	0.971755	1.75572	-0.783963	-0.56592	0.000115151	0.169571	-0.16004	-0.185642	0.00481802	0.341354	0.094658	0.52929	0.386754	0.592915	-0.234302	-0.455527	-0.245172	-0.369164	0.057212	0.289187	0.317539	0.245209	0.97615	0.0289464	0.556071	0.000373386	0.012493	4.41015e-05	0.140353	0.0027642	0.122345	0.0175354	0.722367
C1orf106_ENSG00000163362.10	yellow	96.1453	64.9009	31.2444	33.6564	-0.616174	1.79536e-05	0.385948	0.0520289	-0.200874	0.183977	0.320381	0.283736	0.768405	0.683927	0.887265	-0.47497	-0.629161	-0.262524	-0.29689	0.168954	0.0126935	0.746647	0.207913	0.249543	0.0411342	0.0722151	4.47749e-09	8.24948e-07	1.11338e-14	0.00170152	1.05279e-05	0.0972731	0.0594326	0.290972
C1orf115_ENSG00000162817.6	yellow	91.7026	81.089	10.6136	70.4754	-0.727992	6.90167e-08	0.420855	0.0134494	-0.0610588	0.370645	0.238776	0.131935	0.556065	0.602216	0.928632	-0.421831	-0.547794	-0.214768	-0.440958	0.00787328	0.00614412	0.933487	0.704517	0.0170535	0.132717	0.410921	0.000160171	3.10479e-05	2.18683e-18	0.00601419	0.000209631	0.177513	0.00390553	0.961035
C1orf116_ENSG00000182795.12	yellow	56.7635	37.0998	19.6636	17.4362	-0.565536	0.000116663	0.503442	0.208134	0.0770289	0.583904	0.131969	0.0768691	0.398914	0.615042	0.845428	-0.356889	-0.334936	0.0179014	-0.280629	0.213836	0.000792812	0.191604	0.632163	6.13329e-05	0.4108	0.632872	0.00977925	1.87876e-05	3.543e-12	0.02199	0.0323087	0.911546	0.0755295	0.179446
C1orf122_ENSG00000197982.13	red	1.48274	0.379367	1.10337	-0.724003	0.281888	0.0741722	0.217314	0.248708	-0.136998	-0.292987	0.36521	0.371505	0.541299	0.271062	-0.0706063	0.0682775	0.167823	-0.0823418	0.242082	0.461381	0.172305	0.116879	0.393036	0.0630213	0.0188789	0.0167787	0.000257693	0.0864877	0.660902	0.671446	0.294261	0.608784	0.127277	0.00239555
C1orf131_ENSG00000143633.12	red	88.0478	9.16148	78.8863	-69.7248	-0.33823	0.030545	0.662808	0.600132	0.544404	0.852077	0.437833	0.400796	0.211434	0.659725	0.615083	-0.116413	-0.108998	0.115631	-0.0027241	0.346251	2.34224e-06	3.36197e-05	0.0002336	1.60054e-12	0.00419802	0.00940802	0.184499	2.70902e-06	1.87562e-05	0.468559	0.497538	0.471574	0.986514	0.0265805
C1orf162_ENSG00000143110.11	black	67.9572	57.0601	10.8971	46.1629	0.31419	0.0454396	0.10074	-0.0160533	0.494978	-0.0780679	0.212239	0.348343	-0.106232	-0.375333	-0.419458	0.939972	0.373922	0.0800189	0.0530382	0.00971626	0.530855	0.920647	0.00100175	0.627562	0.182795	0.0256197	0.508576	0.0156009	0.00633442	8.29973e-20	0.0160265	0.61896	0.741899	0.951923
C1orf198_ENSG00000119280.16	brown	52.3924	50.0674	2.32503	47.7423	0.382295	0.0136372	0.154015	0.265956	0.354506	0.244204	-0.119437	0.023341	-0.297448	-0.174331	-0.324939	0.363188	0.878066	0.154861	0.189893	0.275086	0.336336	0.0928204	0.0229558	0.123875	0.457007	0.884827	0.0589331	0.275663	0.0381808	0.0195985	4.71817e-14	0.333656	0.234375	0.0817366
C1orf21_ENSG00000116667.12	yellow	39.7595	29.9993	9.76016	20.2392	-0.545018	0.000229087	0.394856	0.177213	-0.0983379	0.379156	0.320593	0.167353	0.553922	0.719915	0.86017	-0.485397	-0.485985	0.0619045	-0.250538	0.244326	0.0106226	0.267678	0.540748	0.0144948	0.0409927	0.295634	0.000171855	1.12592e-07	5.76568e-13	0.00129618	0.00127613	0.700613	0.114123	0.123681
C1orf210_ENSG00000253313.5	yellow	108.352	82.352	26.0003	56.3517	-0.699553	3.60042e-07	0.406319	0.0810193	-0.145512	0.338271	0.297824	0.196005	0.667887	0.730933	0.933789	-0.53698	-0.627307	-0.216707	-0.207388	0.121965	0.00838769	0.614569	0.364005	0.0305236	0.0585978	0.219376	1.83626e-06	5.75019e-08	5.30885e-19	0.000294935	1.13784e-05	0.173537	0.193238	0.447467
C1orf216_ENSG00000142686.7	brown	36.9644	21.144	15.8204	5.32359	0.399868	0.00958949	0.41039	0.410605	0.687605	0.297228	0.299493	0.403687	-0.140546	-0.0949356	-0.305067	0.597243	0.811601	0.348989	0.212626	0.484694	0.00769767	0.00766269	6.81802e-07	0.0591296	0.0571308	0.00886147	0.380776	0.554908	0.052442	3.75082e-05	1.21675e-10	0.0253291	0.181979	0.00132053
C1orf233_ENSG00000228594.3	green	2.91056	2.29186	0.618694	1.67317	-0.441679	0.00384066	0.380908	0.127627	-0.0243404	-0.0113702	0.489865	0.3492	0.68694	0.445815	0.434972	0.0537682	-0.411886	-0.332708	-0.255413	0.163836	0.0140107	0.426497	0.879931	0.943751	0.0011505	0.0252349	7.05843e-07	0.00348623	0.00448229	0.738471	0.00745681	0.0335487	0.107022	0.306044
C1orf43_ENSG00000143612.18	red	56.4883	15.2326	41.2556	-26.023	-0.483092	0.00137755	0.584648	0.398553	0.239373	0.696544	0.445437	0.249322	0.421226	0.774452	0.790797	-0.273587	-0.187341	0.14305	-0.106146	0.343426	5.9708e-05	0.00985191	0.131722	4.24064e-07	0.00351744	0.115948	0.00609436	2.83604e-09	7.67196e-10	0.0834819	0.240839	0.372264	0.508922	0.0279248
C1orf50_ENSG00000164008.13	green	20.578	7.3382	13.2398	-5.90157	-0.440058	0.00398794	0.62349	0.279163	0.22958	0.307568	0.662928	0.626107	0.758651	0.68167	0.709149	-0.0155431	-0.262273	-0.152987	-0.203128	0.333075	1.33307e-05	0.0771335	0.148758	0.0504417	2.32886e-06	1.19615e-05	9.09194e-09	9.26029e-07	2.10732e-07	0.923161	0.0976063	0.33961	0.20275	0.0333415
C1orf54_ENSG00000118292.8	brown	1.69742	0.939939	0.757482	0.182457	0.371728	0.0167082	0.198637	0.376316	0.323718	0.081367	0.422239	0.261752	-0.0426645	0.072273	-0.32244	0.22677	0.458496	0.637607	0.306812	0.576246	0.213126	0.0153098	0.0389548	0.613046	0.00596053	0.0982977	0.791118	0.653396	0.0397779	0.153931	0.00257144	7.34244e-06	0.0510396	8.05661e-05
C1QTNF1_ENSG00000173918.14	brown	13.1298	12.89	0.23987	12.6501	0.394035	0.0108005	0.0503454	0.136259	0.231136	0.00642557	-0.169981	-0.0644717	-0.318447	-0.334991	-0.42344	0.31147	0.744019	0.0384892	0.085418	0.115229	0.754587	0.395617	0.145947	0.968195	0.288006	0.68881	0.0424415	0.0322784	0.00580506	0.0474429	2.47835e-08	0.811169	0.595419	0.473127
C1QTNF2_ENSG00000145861.7	green	3.50689	1.1886	2.3183	-1.1297	-0.355854	0.0224052	0.427629	0.13696	-0.105209	0.160688	0.379866	0.191585	0.600186	0.54417	0.629898	-0.307552	-0.216018	-0.135429	-0.1419	0.452235	0.00529003	0.393169	0.51269	0.315559	0.0142969	0.230156	3.35511e-05	0.000235346	1.0206e-05	0.0504545	0.174943	0.398528	0.376161	0.00299266
C1QTNF5_ENSG00000223953.5	green	0.969128	0.464396	0.504732	-0.0403355	0.0338772	0.833456	0.401557	0.231429	0.0511294	0.0658714	0.434746	0.282476	0.553862	0.367285	0.24793	0.00407621	0.0889537	0.22529	0.00827363	0.669408	0.00926137	0.145423	0.750886	0.682405	0.0045055	0.073545	0.00017219	0.0181637	0.118065	0.979821	0.580219	0.156707	0.959055	1.70557e-06
C1QTNF6_ENSG00000133466.13	brown	35.7181	33.0728	2.64531	30.4275	0.404806	0.00865728	0.105564	0.0936031	0.445067	0.0418673	0.0624108	0.358126	-0.167832	-0.263988	-0.381159	0.537437	0.854848	0.161059	0.224737	0.294463	0.511262	0.560501	0.00354816	0.794937	0.69828	0.0215019	0.294233	0.0953543	0.0139425	0.000290777	1.13628e-12	0.314429	0.157756	0.0616437
C1R_ENSG00000159403.15	brown	56.7999	56.0373	0.76261	55.2747	0.500634	0.000857368	0.0923519	0.191913	0.226503	0.0104028	-0.0929447	0.0147297	-0.261608	-0.253564	-0.439655	0.339946	0.885243	0.199707	0.229704	0.385746	0.565777	0.229344	0.154429	0.94853	0.563274	0.927171	0.0984895	0.109674	0.00402525	0.0296581	1.54544e-14	0.21062	0.148532	0.0127442
C1RL_ENSG00000139178.10	brown	48.7925	30.4193	18.3732	12.0461	0.446183	0.00345614	0.360338	0.37314	0.703659	0.340241	0.194653	0.413181	-0.237082	-0.140496	-0.323582	0.600654	0.854799	0.320291	0.195842	0.420189	0.0206521	0.0162669	2.87033e-07	0.0295081	0.222637	0.00725347	0.135571	0.380947	0.0390416	3.29586e-05	1.14321e-12	0.0411943	0.219768	0.00623423
C1S_ENSG00000182326.14	brown	75.8119	74.4886	1.32324	73.1654	0.444276	0.00361464	0.108766	0.2038	0.32207	0.0835586	-0.0381199	0.0628803	-0.287072	-0.240974	-0.419865	0.384266	0.928485	0.284381	0.169072	0.375043	0.498459	0.201226	0.0400188	0.603482	0.812948	0.696118	0.0687852	0.129082	0.00627841	0.0131208	2.27287e-18	0.0715412	0.290631	0.0156876
C20orf202_ENSG00000215595.1	yellow	1.14056	0.673434	0.467128	0.206306	-0.316932	0.0434895	0.214142	0.0658814	0.00358965	0.376793	0.00948597	0.047117	0.199962	0.384631	0.559063	-0.185938	-0.0344408	0.0836849	-0.192804	0.13948	0.178809	0.682359	0.982229	0.0151703	0.953061	0.769883	0.210026	0.0130272	0.00014503	0.244444	0.830725	0.602933	0.227148	0.384435
C20orf27_ENSG00000101220.17	green	5.06874	2.53744	2.53131	0.00613362	-0.0418786	0.794883	0.423578	0.185933	0.198095	-0.140428	0.55546	0.475074	0.559638	0.168334	0.0615589	0.493546	-0.11523	-0.239318	-0.116374	0.276248	0.0057874	0.244457	0.214404	0.381182	0.000163397	0.00169696	0.000142282	0.292771	0.702207	0.00104159	0.47312	0.131813	0.468708	0.080403
C21orf2_ENSG00000160226.15	green	3.73168	2.69088	1.0408	1.65008	-0.2404	0.130024	0.439318	0.108943	0.153136	-0.0536542	0.530397	0.602867	0.685129	0.290301	0.268329	0.167828	0.0825892	-0.297179	-0.0322316	0.372025	0.00405678	0.497757	0.339134	0.739006	0.000361045	3.02829e-05	7.75363e-07	0.0655884	0.0898335	0.294245	0.607704	0.0591731	0.841439	0.0166145
C2CD2_ENSG00000157617.16	brown	40.7251	18.5333	22.1918	-3.65852	0.205755	0.196846	0.487241	0.374464	0.739303	0.427778	0.243244	0.388729	-0.113641	-0.0711714	-0.154213	0.529412	0.770265	0.198032	0.111375	0.415572	0.00123419	0.015862	3.37565e-08	0.00527247	0.125405	0.0120131	0.479285	0.658354	0.335706	0.000372013	3.89638e-09	0.214552	0.48815	0.00689072
C2CD2L_ENSG00000172375.12	yellow	61.0512	53.2348	7.81637	45.4185	-0.585408	5.80878e-05	0.474986	-0.0165053	0.0285464	0.313281	0.268858	0.340243	0.638609	0.548954	0.900586	-0.232586	-0.415865	-0.242974	-0.407858	0.117081	0.00170079	0.91842	0.859375	0.0461011	0.0891777	0.029507	7.02997e-06	0.000201948	1.08441e-15	0.143364	0.00684728	0.125838	0.00812076	0.465994
C2CD4B_ENSG00000205502.3	brown	0.895652	0.583691	0.31196	0.271731	0.482164	0.00141157	0.165399	0.402766	0.165996	0.0798054	0.028982	0.141682	-0.0499245	0.0266733	-0.265731	0.170829	0.49552	0.101139	0.322497	0.363674	0.301389	0.00903251	0.299625	0.619899	0.857251	0.376902	0.756576	0.868519	0.0931065	0.285573	0.000987048	0.529223	0.0397406	0.0194235
C2orf15_ENSG00000273045.5	red	29.5228	5.01463	24.5082	-19.4936	-0.561398	0.00013415	0.536143	0.440783	0.308356	0.687879	0.369588	0.197505	0.273712	0.627677	0.673699	-0.280482	-0.371335	-0.0428305	-0.176464	0.159914	0.000302687	0.00392142	0.0498243	6.72122e-07	0.0173963	0.215799	0.0833348	1.12036e-05	1.38184e-06	0.0756887	0.0168329	0.790324	0.269739	0.317926
C2orf47_ENSG00000162972.10	red	59.1959	17.2017	41.9941	-24.7924	-0.498765	0.000902876	0.561668	0.370741	0.0569581	0.566984	0.379488	0.199684	0.50989	0.809847	0.854923	-0.430116	-0.461621	-0.0496752	-0.0546202	0.328374	0.000132941	0.0170227	0.72355	0.000111049	0.014402	0.210675	0.000660708	1.4333e-10	1.12566e-12	0.0050033	0.00238142	0.757755	0.734476	0.0360722
C2orf54_ENSG00000172478.17	red	1.98507	0.708552	1.27652	-0.56797	-0.350021	0.0248701	0.407884	0.211812	0.0352341	0.172155	0.509087	0.402386	0.584318	0.584814	0.497073	-0.27463	-0.382797	-0.217086	0.158166	0.252607	0.00811644	0.183697	0.826884	0.281793	0.000676006	0.00910398	6.04251e-05	5.93495e-05	0.000945925	0.0822644	0.0135041	0.172769	0.323315	0.111067
C2orf68_ENSG00000168887.10	yellow	12.664	6.75763	5.90635	0.851283	-0.556148	0.000159735	0.581373	0.128325	0.329394	0.413611	0.556606	0.601239	0.640006	0.563164	0.760398	0.0237626	-0.336697	-0.0801068	-0.203946	0.231893	6.71692e-05	0.423953	0.0354645	0.00718709	0.000157337	3.22304e-05	6.61482e-06	0.000126418	8.02825e-09	0.882761	0.0313559	0.618574	0.200898	0.144595
C2orf74_ENSG00000237651.6	black	1.35248	0.200037	1.15244	-0.952403	0.334721	0.0324267	0.376002	0.410805	0.423108	0.109115	0.523202	0.414513	0.144269	0.143264	-0.193577	0.486935	0.415571	0.471151	0.155821	0.496681	0.0154023	0.00763019	0.00584768	0.497071	0.000448268	0.00704934	0.36816	0.37154	0.225253	0.00124429	0.00689083	0.00187584	0.330632	0.000956156
C2orf88_ENSG00000187699.10	yellow	57.3223	43.8271	13.4952	30.332	-0.71246	1.74309e-07	0.234949	-0.183311	-0.195256	0.131879	0.288905	0.210228	0.636163	0.526642	0.856267	-0.420299	-0.592773	-0.299496	-0.381079	-0.0582143	0.139228	0.251292	0.221179	0.411121	0.0669555	0.187074	7.81476e-06	0.000404453	9.50771e-13	0.0062192	4.43347e-05	0.0571278	0.0139641	0.717701
C3AR1_ENSG00000171860.4	brown	97.3153	93.3465	3.96883	89.3776	0.395584	0.0104668	0.00465377	0.0215431	0.355446	-0.000414156	-0.0824308	0.108973	-0.320537	-0.391091	-0.449791	0.544715	0.92519	0.129095	-0.00614678	0.144604	0.976962	0.893646	0.0225709	0.99795	0.608396	0.497636	0.0410297	0.0114595	0.00317288	0.000231304	5.31027e-18	0.421153	0.969575	0.367036
C4BPA_ENSG00000123838.10	tan	2.73994	2.70915	0.0307919	2.67836	0.361249	0.0203103	-0.131284	0.145108	-0.102161	-0.149315	-0.0796511	-0.0555546	-0.16587	-0.0840862	-0.356934	-0.029222	0.0663269	0.0549661	0.717618	0.143167	0.413253	0.36535	0.525048	0.351463	0.620578	0.730103	0.299997	0.601189	0.0219718	0.856082	0.680325	0.732856	1.29016e-07	0.371869
C4BPB_ENSG00000123843.12	tan	2.39669	1.84677	0.549928	1.29684	0.533138	0.000332051	-0.10181	0.342026	-0.0368387	-0.062415	-0.0356792	-0.0402151	-0.230187	0.00373213	-0.432511	0.00775807	0.236433	0.537426	0.608575	0.370473	0.526477	0.0286119	0.819129	0.69826	0.824732	0.802866	0.147656	0.981524	0.00474015	0.961604	0.136676	0.000290875	2.42688e-05	0.0171091
C4orf19_ENSG00000154274.14	red	83.0971	19.0544	64.0428	-44.9884	-0.471842	0.0018432	0.479761	0.392338	0.0688628	0.669224	0.211768	0.0837728	0.348742	0.757122	0.80196	-0.498192	-0.47925	-0.00534958	0.0838502	0.233356	0.00150312	0.0111763	0.66879	1.72089e-06	0.18379	0.602551	0.02544	1.01298e-08	2.9341e-10	0.000917253	0.00152326	0.973519	0.602214	0.142007
C4orf3_ENSG00000164096.12	red	2.38171	1.26903	1.11269	0.15634	-0.196421	0.21838	0.495792	0.37883	0.149689	0.349823	0.504715	0.292382	0.460972	0.607623	0.459639	-0.0633479	0.0794106	0.177885	-0.204427	0.456858	0.000979726	0.0145864	0.350245	0.0249576	0.000765004	0.0635926	0.00241982	2.51896e-05	0.00250045	0.693968	0.621637	0.265838	0.199814	0.00267631
C4orf48_ENSG00000243449.6	green	1.40547	1.06567	0.339801	0.725872	-0.0720969	0.654188	0.0697365	-0.188347	-0.0367527	-0.339318	0.21005	0.306272	0.47774	-0.0786254	0.00711028	0.346652	-0.161495	-0.332927	-0.137468	-0.00798809	0.664833	0.238277	0.819544	0.0299803	0.187456	0.0514701	0.00158417	0.625099	0.964808	0.0263942	0.313102	0.0334249	0.391398	0.960467
C5AR1_ENSG00000197405.7	black	57.1875	21.864	35.3235	-13.4595	0.464349	0.00222572	-0.202392	-0.184741	0.230801	-0.204003	-0.186297	0.0872723	-0.320144	-0.536277	-0.560694	0.75495	0.760401	0.0187045	0.0528714	-0.0743007	0.204424	0.247549	0.146548	0.20077	0.243518	0.587425	0.0412922	0.00030143	0.000137352	1.17938e-08	8.02662e-09	0.907594	0.742683	0.644309
C5orf52_ENSG00000187658.6	tan	0.289937	0.19776	0.0921768	0.105584	0.305871	0.0517921	-0.0146172	0.179589	-0.171143	0.0674314	-0.147597	-0.184212	-0.0606163	0.130659	-0.063912	-0.291402	-0.224785	-0.0621028	0.646668	0.118514	0.927726	0.261212	0.284674	0.675292	0.357097	0.24893	0.706562	0.415499	0.691377	0.0645263	0.157664	0.699699	4.92753e-06	0.460517
C5orf67_ENSG00000225940.5	yellow	1.19777	0.560172	0.637602	-0.0774295	-0.436535	0.00432501	0.420873	0.00844544	0.356592	0.34101	0.224216	0.487325	0.268936	0.21297	0.530095	0.0103691	0.0649838	-0.0768972	-0.290625	0.195259	0.00614173	0.958205	0.0221084	0.0291189	0.158747	0.00123141	0.0890815	0.181257	0.000364378	0.948697	0.686464	0.632747	0.0652752	0.221171
C6_ENSG00000039537.13	yellow	0.670779	0.417262	0.253517	0.163745	-0.32618	0.0374081	0.188162	0.0451505	-0.00461147	0.353374	0.00131686	-0.0271983	0.153624	0.345989	0.502325	-0.22659	-0.21472	-0.0452395	-0.158048	-0.108419	0.238747	0.779243	0.977172	0.0234271	0.99348	0.865954	0.337578	0.0267028	0.000817954	0.154266	0.177612	0.778818	0.32368	0.499837
C6orf132_ENSG00000188112.8	yellow	46.8958	27.0965	19.7993	7.29724	-0.465819	0.00214555	0.435941	0.212076	-0.191039	0.247377	0.305058	0.21875	0.710527	0.759256	0.807743	-0.486268	-0.513555	-0.146466	-0.186318	0.223345	0.00438421	0.183137	0.231511	0.118914	0.0524493	0.169419	1.94792e-07	8.70954e-09	1.74075e-10	0.00126655	0.000594718	0.360833	0.243465	0.160414
C6orf136_ENSG00000204564.11	yellow	99.1554	42.9614	56.1939	-13.2325	-0.602565	3.06352e-05	0.416879	0.130123	-0.167895	0.100813	0.544272	0.443019	0.860297	0.756598	0.801718	-0.386029	-0.539689	-0.247299	-0.22278	0.256181	0.00669903	0.417434	0.294049	0.530557	0.000234584	0.00372253	5.67129e-13	1.05099e-08	2.99781e-10	0.0126734	0.000271052	0.119034	0.161502	0.105935
C6orf203_ENSG00000130349.9	red	40.7237	31.1413	9.58244	21.5589	-0.270586	0.0870624	0.541854	0.660161	0.053358	0.507334	0.565272	0.27209	0.540598	0.932507	0.594519	-0.328332	-0.288721	0.191117	0.162826	0.528675	0.000253236	2.65411e-06	0.740396	0.000710516	0.000117714	0.0852534	0.000263433	7.6252e-19	4.15433e-05	0.0360977	0.0671379	0.231316	0.309078	0.00038041
C6orf226_ENSG00000221821.3	green	5.31979	1.85489	3.4649	-1.61001	-0.213262	0.180645	0.629251	0.387804	0.418663	0.132332	0.61541	0.631839	0.55072	0.293397	0.190348	0.310889	0.0257002	-0.196449	-0.0458837	0.36716	1.04879e-05	0.0122359	0.00644491	0.409503	1.85124e-05	9.40191e-06	0.000190744	0.0626363	0.233236	0.0478806	0.873276	0.218314	0.775749	0.0182059
C6orf52_ENSG00000137434.11	red	0.135121	0.0999295	0.0351919	0.0647376	-0.0988941	0.53845	0.237406	0.395791	-0.0950238	0.137398	0.242908	0.0728412	0.344298	0.50938	0.219257	-0.275283	-0.208347	-0.023117	0.0943497	0.15777	0.135021	0.0104229	0.554539	0.391643	0.125945	0.650844	0.0275044	0.000670392	0.168408	0.0815091	0.191139	0.885925	0.557364	0.324541
C7_ENSG00000112936.18	yellow	4.96759	1.42636	3.54124	-2.11488	-0.468631	0.00199936	0.563148	0.279135	0.345446	0.554735	0.437106	0.163709	0.26268	0.457129	0.563417	-0.112868	-0.135027	0.160455	-0.211817	0.381995	0.000126483	0.0771651	0.0269581	0.000167334	0.00426873	0.306425	0.0970681	0.00265868	0.00012534	0.482301	0.399943	0.316269	0.183687	0.0137171
C7orf50_ENSG00000146540.14	green	6.45113	2.471	3.98013	-1.50913	0.245892	0.121217	0.526524	0.647464	0.215586	0.0574245	0.677312	0.395978	0.481184	0.449935	-0.0609308	0.198796	0.041369	0.0923662	0.309082	0.648136	0.000405886	4.75494e-06	0.175828	0.721377	1.1543e-06	0.0103833	0.00144831	0.00316201	0.705108	0.212753	0.797326	0.565716	0.0492608	4.61352e-06
C7orf55_ENSG00000164898.12	red	5.65473	3.76751	1.88722	1.88029	-0.275671	0.0810631	0.302901	0.360934	-0.0974022	0.0862473	0.623767	0.314118	0.556264	0.693221	0.354296	-0.271299	-0.367379	-0.144871	0.13072	0.317386	0.054226	0.020428	0.544625	0.591838	1.3179e-05	0.0454917	0.000159125	5.06941e-07	0.0230426	0.0862017	0.0181317	0.366145	0.415281	0.0431736
C7orf60_ENSG00000164603.11	black	47.0817	22.8086	24.2731	-1.46446	0.214215	0.178657	0.169985	0.0257141	0.681314	0.268674	0.121781	0.297931	-0.252551	-0.316283	-0.258071	0.854262	0.643195	0.150887	-0.0511532	0.000606639	0.287995	0.873208	9.42963e-07	0.0894054	0.448157	0.0585036	0.111148	0.0439447	0.103294	1.22233e-12	5.75018e-06	0.346358	0.750774	0.996997
C7orf73_ENSG00000243317.7	red	18.4477	4.62453	13.8231	-9.19859	-0.360086	0.0207473	0.626376	0.395034	0.436982	0.640172	0.565503	0.471594	0.444582	0.672745	0.664934	0.0570134	-0.103421	0.147201	-0.166269	0.368048	1.18285e-05	0.0105843	0.00428088	6.56705e-06	0.000116794	0.00185484	0.00358875	1.4485e-06	2.11648e-06	0.723292	0.519922	0.358401	0.29882	0.0179064
C8G_ENSG00000176919.11	green	13.9483	11.0783	2.86999	8.20835	-0.403079	0.00897402	0.134862	-0.256462	-0.296655	-0.295501	0.384896	0.294862	0.748472	0.313274	0.493935	-0.182709	-0.488624	-0.310808	-0.42839	0.0926961	0.400526	0.105539	0.0596434	0.0606901	0.0129594	0.0612756	1.8398e-08	0.0461063	0.00103064	0.252879	0.00118941	0.0479416	0.00520082	0.564323
C8orf4_ENSG00000176907.4	brown	6.16142	3.83321	2.32821	1.505	0.312529	0.046655	0.118059	0.301603	0.264651	0.3773	0.00234231	-0.0136546	-0.242661	0.116585	-0.114137	0.0966132	0.56841	0.767014	0.163272	0.38488	0.462252	0.0553184	0.0944941	0.0150233	0.988404	0.932474	0.126342	0.467898	0.477357	0.547904	0.000105761	4.96348e-09	0.307736	0.0129636
C8orf82_ENSG00000213563.6	green	15.5641	6.81876	8.74536	-1.92661	-0.553897	0.000171993	0.349434	0.00550041	-0.102427	0.121596	0.307576	0.297253	0.701819	0.488608	0.692404	-0.341114	-0.56661	-0.377958	-0.165413	0.097488	0.0251302	0.972773	0.523962	0.448852	0.0504352	0.0591071	3.17862e-07	0.00118994	5.29487e-07	0.029067	0.000112475	0.014834	0.30135	0.544269
C9orf142_ENSG00000148362.10	green	34.9289	15.6031	19.3258	-3.72274	-0.194032	0.224143	0.482123	0.112594	0.265514	-0.147489	0.741188	0.828153	0.75487	0.279111	0.243318	0.372181	-0.0990935	-0.269885	-0.128327	0.376927	0.00141307	0.48337	0.0933845	0.357452	2.98578e-08	2.37305e-11	1.18603e-08	0.0771912	0.125287	0.0165655	0.537627	0.087916	0.423945	0.0151313
C9orf16_ENSG00000171159.4	green	3.37289	1.89196	1.48093	0.411025	0.226399	0.154623	0.267556	0.208584	0.107469	-0.266493	0.455095	0.393281	0.459393	0.071534	-0.179213	0.485063	-0.0326499	-0.175702	0.127524	0.318049	0.0907976	0.190623	0.503625	0.0921381	0.00279328	0.0109661	0.00251558	0.65672	0.262228	0.0013077	0.839408	0.271844	0.426873	0.0427152
C9orf172_ENSG00000232434.2	yellow	11.2559	5.73744	5.51844	0.219007	-0.492281	0.00107794	0.467558	0.103552	0.156896	0.19658	0.443088	0.674473	0.645363	0.496714	0.658101	-0.0599935	-0.402406	-0.307613	-0.060343	0.184298	0.00205409	0.51939	0.327262	0.218001	0.00371651	1.32989e-06	5.22287e-06	0.0009553	2.92292e-06	0.709445	0.00910019	0.0504059	0.707827	0.248704
C9orf173_ENSG00000197768.10	yellow	12.5273	7.31185	5.21546	2.09639	-0.398928	0.00977639	0.304109	-0.0153593	-0.0231855	-0.0298983	0.381031	0.613605	0.633278	0.411049	0.57348	-0.21874	-0.312767	-0.18547	-0.196802	0.226651	0.053225	0.924068	0.885589	0.852787	0.0139771	1.98965e-05	8.8438e-06	0.00759075	8.87584e-05	0.169439	0.0464792	0.245655	0.217472	0.154153
C9orf24_ENSG00000164972.12	green	11.0497	9.51817	1.53154	7.98663	-0.467645	0.0020496	-0.00642796	-0.264619	-0.394682	-0.220579	0.174376	0.0598071	0.618994	0.338357	0.459566	-0.387379	-0.439626	-0.260452	-0.286752	-0.0748948	0.968184	0.0945359	0.0106601	0.165791	0.275535	0.710308	1.60213e-05	0.030479	0.00250494	0.0123394	0.00402792	0.10004	0.0691083	0.641656
C9orf40_ENSG00000135045.6	yellow	52.7469	42.2897	10.4573	31.8324	-0.756912	1.02802e-08	0.485793	0.0875761	0.148596	0.506409	0.273494	0.178818	0.439824	0.533689	0.871212	-0.351869	-0.477106	-0.220734	-0.376123	-0.00943565	0.00128263	0.58612	0.353813	0.000729346	0.0835917	0.263298	0.00400957	0.000326484	1.28569e-13	0.0240659	0.00161036	0.165487	0.0153665	0.95331
C9orf69_ENSG00000238227.7	yellow	26.5259	13.5072	13.0187	0.488528	-0.557849	0.000151001	0.689523	0.313014	0.21334	0.445504	0.423374	0.433593	0.685795	0.635781	0.784231	-0.14146	-0.357997	-0.27709	-0.197655	0.251216	6.16627e-07	0.0462972	0.180481	0.00351186	0.00581347	0.00462521	7.49084e-07	7.94436e-06	1.31484e-09	0.377657	0.0215525	0.079448	0.215444	0.113114
C9orf72_ENSG00000147894.14	black	64.3366	53.363	10.9736	42.3895	0.315961	0.044172	0.0182594	-0.111083	0.505805	0.0228544	0.0403325	0.305888	-0.201317	-0.411241	-0.355276	0.92784	0.520451	0.0351472	-0.0379963	-0.0678792	0.909784	0.489299	0.000741885	0.887212	0.802302	0.0517783	0.206889	0.00755978	0.0226401	2.69258e-18	0.00048632	0.827305	0.813544	0.673255
C9orf85_ENSG00000155621.14	red	14.9543	3.68866	11.2657	-7.57703	-0.275569	0.0811804	0.524364	0.492808	0.333827	0.682381	0.437067	0.261509	0.239909	0.663982	0.550042	-0.177966	-0.317033	0.145054	0.150169	0.348499	0.000433013	0.00106266	0.0329209	8.93001e-07	0.00427256	0.0986212	0.130834	2.215e-06	0.000194982	0.265617	0.0434192	0.365532	0.348685	0.0255492
CA1_ENSG00000133742.13	tan	2.90255	2.53899	0.363557	2.17544	0.281504	0.0745839	-0.0077021	0.187626	0.0125685	0.122208	-0.0626737	-0.119029	-0.112965	0.0764935	-0.186079	-0.0158297	0.0497214	0.0483882	0.670615	0.0716431	0.961881	0.240112	0.937835	0.446552	0.697069	0.458556	0.481923	0.634539	0.24408	0.921749	0.757536	0.763849	1.60814e-06	0.656229
CA11_ENSG00000063180.8	green	18.4217	12.4932	5.92848	6.56477	-0.4593	0.00252132	0.363143	-0.0598524	0.0294726	-0.114383	0.611023	0.643444	0.775085	0.364997	0.52189	0.0175472	-0.303772	-0.214205	-0.322536	0.280006	0.019615	0.710098	0.854861	0.476401	2.2042e-05	5.68729e-06	2.70159e-09	0.0189537	0.000466074	0.913289	0.053503	0.178679	0.0397156	0.0762076
CA12_ENSG00000074410.13	brown	2.5167	2.03466	0.482041	1.55262	0.437304	0.00424939	-0.189764	0.025361	0.0697884	0.0123113	-0.226646	-0.108205	-0.367292	-0.216612	-0.433049	0.162391	0.55656	0.0294735	0.647773	0.0440446	0.234698	0.874935	0.664598	0.939104	0.154163	0.500689	0.018161	0.173731	0.00468272	0.310387	0.00015758	0.854856	4.68935e-06	0.78452
CA13_ENSG00000185015.7	yellow	50.3618	37.1558	13.2059	23.9499	-0.59466	4.13254e-05	0.352778	0.104244	0.0360141	0.51155	0.18474	0.146022	0.375976	0.600032	0.859877	-0.405938	-0.476121	-0.0924926	-0.337637	0.0455841	0.0236785	0.516587	0.823113	0.000630046	0.247551	0.362307	0.01541	3.3749e-05	5.98941e-13	0.00845476	0.00165183	0.565182	0.0308565	0.777176
CA2_ENSG00000104267.9	tan	10.4717	9.75667	0.714997	9.04168	0.339952	0.0296554	-0.123779	0.102506	-0.00154816	0.0597043	-0.0380277	-0.0866541	-0.193365	0.0334253	-0.257967	-0.0524529	0.00671853	0.1365	0.82186	0.0768152	0.440688	0.523642	0.992335	0.710785	0.813393	0.590085	0.225772	0.835647	0.103438	0.744651	0.966746	0.394775	4.5058e-11	0.633111
CA3_ENSG00000164879.6	yellow	16.5424	12.9093	3.63308	9.2762	-0.624103	1.29976e-05	0.352893	0.0658587	0.0944896	0.424229	0.143897	0.300428	0.388438	0.47567	0.786011	-0.333672	-0.420787	-0.171469	-0.326031	0.0683515	0.0236296	0.682463	0.556777	0.00570488	0.369409	0.0563221	0.0120828	0.00167118	1.13826e-09	0.0330074	0.00615326	0.283744	0.0375002	0.67111
CA4_ENSG00000167434.9	tan	1.53436	1.44152	0.0928428	1.34868	0.353872	0.0232189	-0.280903	0.0562288	-0.237003	-0.194411	-0.189999	-0.255696	-0.235411	-0.0886313	-0.400139	-0.143403	-0.0735994	-0.075733	0.720961	-0.10011	0.0752318	0.726953	0.135706	0.223224	0.234109	0.106621	0.13843	0.581597	0.00953631	0.371073	0.647446	0.637921	1.05782e-07	0.533443
CA5B_ENSG00000169239.12	black	51.6956	44.5521	7.14349	37.4086	0.260028	0.100614	0.134065	-0.0102991	0.525869	0.0561187	0.193594	0.331237	-0.0782615	-0.298194	-0.2809	0.90936	0.32183	0.0682674	-0.00954401	-0.0286447	0.40334	0.949043	0.000413949	0.727467	0.225212	0.0343881	0.626706	0.0582706	0.0752358	1.93964e-16	0.040176	0.671492	0.952775	0.858896
CA7_ENSG00000168748.13	green	3.21804	3.06134	0.156694	2.90465	-0.263633	0.0958166	-0.0710144	-0.232264	-0.333481	-0.212087	0.0657281	0.0217436	0.449014	0.222999	0.264373	-0.329057	-0.387692	-0.253869	0.063072	-0.118586	0.659061	0.143936	0.0331138	0.183114	0.683059	0.892662	0.00323205	0.16108	0.0948548	0.0356645	0.012263	0.109234	0.695236	0.460241
CABLES1_ENSG00000134508.12	yellow	6.39904	4.19657	2.20247	1.9941	-0.55822	0.000149153	0.364412	0.133304	0.0838229	0.492668	0.0164723	0.0970002	0.276157	0.434577	0.697796	-0.330832	-0.266358	0.0788685	-0.268199	0.0474655	0.0191604	0.406038	0.602333	0.0010667	0.918583	0.546295	0.0805074	0.00452283	3.96255e-07	0.0346226	0.0923091	0.624026	0.0899952	0.768227
CACFD1_ENSG00000160325.14	yellow	59.337	36.9503	22.3867	14.5637	-0.557983	0.000150331	0.452537	0.0694243	-0.115719	0.240603	0.331502	0.273223	0.749083	0.673812	0.841446	-0.395815	-0.581436	-0.20934	-0.15987	0.173463	0.00297109	0.666246	0.471234	0.12969	0.0342357	0.0839099	1.76526e-08	1.37417e-06	5.60283e-12	0.0104179	6.70175e-05	0.188986	0.318062	0.278098
CACNA1C_ENSG00000151067.20	brown	59.024	57.8258	1.19815	56.6277	0.345133	0.027106	0.0171534	0.0898567	0.329393	0.0846077	-0.143584	0.0905488	-0.326385	-0.310427	-0.417	0.416153	0.887442	0.217084	0.162859	0.190286	0.915228	0.576365	0.0354654	0.598927	0.370463	0.573419	0.0372814	0.04823	0.00668152	0.00680497	1.08163e-14	0.172772	0.308977	0.233389
CACNA2D1_ENSG00000153956.15	brown	22.8862	20.1198	2.76636	17.3535	0.345721	0.0268286	-0.0176831	0.0729608	0.330369	0.245731	-0.12819	-0.103044	-0.412341	-0.233604	-0.331561	0.277044	0.740157	0.711365	0.143541	0.26397	0.91262	0.650308	0.0348919	0.121468	0.424444	0.521454	0.0073848	0.141572	0.0342018	0.0794999	3.1936e-08	1.85656e-07	0.370609	0.0953771
CACNA2D4_ENSG00000151062.14	yellow	6.97012	5.11956	1.85056	3.269	-0.616173	1.79542e-05	0.468346	-0.00533269	0.234003	0.307219	0.403139	0.515519	0.531422	0.40968	0.740411	0.0626477	-0.361524	-0.24261	-0.402693	0.106711	0.00201378	0.973603	0.140873	0.0507169	0.00896277	0.000561838	0.00034995	0.00781437	3.1412e-08	0.697189	0.020208	0.126424	0.00904617	0.506655
CACNB1_ENSG00000067191.15	black	8.24053	5.22549	3.01504	2.21045	0.26693	0.091585	0.170823	0.0275875	0.428534	-0.0320082	0.27628	0.503322	0.0197506	-0.177005	-0.223421	0.732756	0.159711	0.0106257	0.264971	0.172047	0.285588	0.864054	0.00518409	0.842525	0.080367	0.00079548	0.90245	0.268248	0.160267	5.12886e-08	0.318547	0.947429	0.0940815	0.282099
CACNB2_ENSG00000165995.18	yellow	14.3324	6.98354	7.34883	-0.365294	-0.381777	0.0137757	0.432195	0.217195	0.309522	0.591068	0.167741	0.417557	0.242803	0.470106	0.698726	-0.217317	-0.17461	0.0092569	-0.0986231	0.22818	0.0047742	0.172547	0.0489216	4.72241e-05	0.2945	0.0066014	0.126113	0.00192621	3.76677e-07	0.172299	0.274881	0.954194	0.539569	0.151319
CACNB3_ENSG00000167535.7	yellow	6.85939	1.97512	4.88427	-2.90916	-0.18304	0.252007	0.539478	0.424201	0.187394	0.384363	0.571091	0.570471	0.59582	0.720013	0.543752	-0.143376	-0.232703	0.132588	0.279489	0.557825	0.000272847	0.00570836	0.240704	0.0130959	9.64348e-05	9.85221e-05	3.95697e-05	1.1194e-07	0.000238482	0.371162	0.143157	0.40859	0.076775	0.000151121
CADM1_ENSG00000182985.16	brown	20.2537	19.3098	0.94395	18.3658	0.471548	0.00185702	-0.163054	0.0444992	0.109253	-0.0264422	-0.296276	-0.318507	-0.52614	-0.420136	-0.536042	0.248941	0.749904	0.17859	0.131702	0.0311068	0.30839	0.782349	0.496526	0.869649	0.0599857	0.0424006	0.000410597	0.00624145	0.000303631	0.116525	1.66946e-08	0.263918	0.411756	0.846906
CADM4_ENSG00000105767.2	brown	1.28164	0.819202	0.46244	0.356762	0.271905	0.085475	0.285055	0.372542	0.383119	0.31027	0.264012	0.183855	-0.0974415	0.146871	-0.139009	0.297503	0.604691	0.508154	0.107299	0.429663	0.0708429	0.0164524	0.0134193	0.0483492	0.0953235	0.249863	0.544462	0.359494	0.38606	0.0588835	2.82275e-05	0.000694175	0.504304	0.00505457
CALCRL_ENSG00000064989.12	brown	49.965	47.1869	2.77811	44.4088	0.449035	0.00323043	-0.168896	0.0210641	0.220762	0.138259	-0.259085	-0.185832	-0.501834	-0.319569	-0.438118	0.28225	0.83347	0.642014	0.104575	0.171233	0.291139	0.895998	0.165431	0.388653	0.1019	0.244718	0.000829235	0.0416789	0.00417054	0.0737855	1.35249e-11	6.05743e-06	0.515247	0.284416
CALD1_ENSG00000122786.19	brown	54.0264	46.2491	7.7773	38.4718	0.435839	0.00439441	0.0988068	0.216459	0.392495	0.348935	-0.103674	-0.0602004	-0.398205	-0.16068	-0.297682	0.301121	0.828465	0.671133	0.190462	0.427641	0.53881	0.174041	0.011141	0.0253535	0.518896	0.708487	0.00992235	0.315583	0.0587247	0.0557281	2.2972e-11	1.56788e-06	0.23295	0.00528855
CALHM2_ENSG00000138172.10	black	67.7866	24.834	42.9526	-18.1185	0.214705	0.177643	0.323049	0.0637278	0.702369	0.185314	0.137269	0.301104	-0.216749	-0.412089	-0.311949	0.798394	0.700998	0.105036	-0.062835	0.137283	0.0393838	0.692223	3.08337e-07	0.24606	0.39209	0.0557424	0.173453	0.00742466	0.0470852	4.01447e-10	3.32589e-07	0.513386	0.696327	0.392043
CALM2_ENSG00000143933.16	red	75.003	24.4345	50.5685	-26.1341	-0.420766	0.00615615	0.620734	0.553886	0.299367	0.759071	0.45282	0.236309	0.372996	0.802659	0.741565	-0.28179	-0.242424	0.133628	-0.0641719	0.355001	1.49256e-05	0.000172059	0.0572402	8.82507e-09	0.00295095	0.136888	0.0163114	2.7572e-10	2.91319e-08	0.0742767	0.126724	0.404891	0.690185	0.0227523
CALM3_ENSG00000160014.16	yellow	47.228	17.4561	29.7719	-12.3159	-0.409705	0.00781031	0.654164	0.51322	0.148433	0.617364	0.369669	0.214931	0.519528	0.793064	0.786461	-0.256981	-0.395133	-0.0218469	-0.122473	0.363454	3.50747e-06	0.000600491	0.354349	1.71138e-05	0.01737	0.177177	0.000499724	6.34137e-10	1.09726e-09	0.104812	0.0105631	0.892154	0.445559	0.0195026
CALML4_ENSG00000129007.14	red	32.7635	24.7562	8.0073	16.7489	-0.305101	0.0524147	0.344159	0.464053	-0.20859	0.310084	0.428187	0.147681	0.578741	0.89351	0.624828	-0.531087	-0.513474	0.0513799	0.0884079	0.37352	0.0275709	0.00224217	0.19061	0.0484913	0.00522449	0.356818	7.37711e-05	3.88269e-15	1.26139e-05	0.000353545	0.000596104	0.749705	0.582554	0.0161498
CALR_ENSG00000179218.13	red	4.7553	2.34384	2.41145	-0.0676108	0.336296	0.0315704	0.3782	0.64501	-0.0366545	0.0898333	0.333419	0.134562	0.356115	0.483781	-0.0149519	-0.0551473	0.160441	0.170149	0.369682	0.632002	0.0147651	5.3057e-06	0.820018	0.576464	0.0331488	0.401584	0.0222999	0.00135276	0.926076	0.732008	0.316312	0.287523	0.0173657	9.33701e-06
CALU_ENSG00000128595.16	brown	59.5341	57.0399	2.49427	54.5456	0.536067	0.000303403	-0.133919	0.121415	0.193393	0.101124	-0.288314	-0.217434	-0.530464	-0.337113	-0.520806	0.301301	0.863182	0.467862	0.202596	0.159417	0.403856	0.449531	0.225705	0.529284	0.0675415	0.172064	0.000360318	0.0311341	0.000481255	0.055575	3.87903e-13	0.00203847	0.203959	0.319452
CALY_ENSG00000130643.8	yellow	0.556759	0.197217	0.359542	-0.162325	-0.411211	0.00756476	0.246201	-0.134458	0.140624	0.103302	0.143661	0.339227	0.375451	0.137602	0.477177	0.0806787	-0.450857	-0.310997	-0.413509	-0.153102	0.120735	0.401952	0.380511	0.520405	0.370204	0.030027	0.0155657	0.390935	0.00160743	0.616063	0.0030931	0.0477989	0.00720275	0.339243
CAMK1_ENSG00000134072.10	green	3.77127	1.28011	2.49117	-1.21106	-0.0623823	0.698411	0.526071	0.258235	0.38549	0.0833178	0.695719	0.520668	0.543802	0.252994	0.130398	0.485518	0.0676363	0.130693	-0.0603779	0.454891	0.000411448	0.103067	0.0128088	0.60453	4.43394e-07	0.00048322	0.000238109	0.110503	0.416441	0.00129201	0.67436	0.415377	0.707665	0.00280716
CAMK2G_ENSG00000148660.20	yellow	54.5854	33.7801	20.8053	12.9749	-0.589092	5.07874e-05	0.577508	0.212011	0.342927	0.616733	0.361108	0.507613	0.462285	0.595571	0.866856	-0.147396	-0.341988	-0.105262	-0.22007	0.217089	7.70605e-05	0.183277	0.0281682	1.7554e-05	0.0203629	0.000704927	0.00234265	3.99406e-05	2.36137e-13	0.357759	0.028631	0.512476	0.166795	0.172762
CAMK2N1_ENSG00000162545.5	yellow	59.0259	45.9033	13.1226	32.7808	-0.657474	3.00944e-06	0.254319	-0.0528637	-0.0555375	0.44431	0.0799813	0.0895601	0.378305	0.53398	0.882134	-0.482357	-0.566179	-0.158448	-0.278974	-0.070872	0.108586	0.742719	0.730183	0.00361175	0.619125	0.577629	0.0147352	0.00032358	2.52866e-14	0.00140445	0.000114141	0.322442	0.0773425	0.659703
CAMSAP2_ENSG00000118200.14	brown	28.8403	20.5485	8.29182	12.2567	0.335964	0.0317497	0.0128564	0.0909282	0.415645	0.381055	-0.230804	-0.142911	-0.498519	-0.263427	-0.301406	0.361976	0.761393	0.592407	0.175005	0.191011	0.936414	0.571807	0.00687979	0.0139708	0.146543	0.372733	0.000909038	0.0960863	0.0554856	0.0200409	7.47567e-09	4.49414e-05	0.273781	0.231582
CAMSAP3_ENSG00000076826.9	yellow	48.8751	31.317	17.5582	13.7588	-0.489399	0.00116498	0.382186	0.0884486	-0.175484	0.104025	0.329865	0.411299	0.756546	0.632948	0.787783	-0.46342	-0.566233	-0.264019	-0.1455	0.251651	0.0136662	0.582379	0.27245	0.517473	0.0351869	0.00755051	1.05485e-08	8.96909e-06	9.84684e-10	0.00227767	0.00011393	0.0953133	0.364044	0.112471
CAMTA1_ENSG00000171735.18	yellow	31.0742	11.4561	19.618	-8.16192	-0.43933	0.00405562	0.501056	0.339006	0.0157023	0.360398	0.616027	0.378102	0.695807	0.826261	0.758594	-0.358805	-0.441837	-0.0618399	-0.10873	0.366782	0.000847386	0.0301414	0.922377	0.0206292	1.80595e-05	0.0147928	4.41277e-07	2.88512e-11	9.12905e-09	0.0212381	0.00382656	0.700911	0.498603	0.0183348
CAPG_ENSG00000042493.15	brown	6.73802	3.84142	2.8966	0.944814	0.409292	0.00787881	0.317785	0.371409	0.396991	-0.0569698	0.305036	0.374599	-0.000736407	-0.124718	-0.440389	0.504784	0.551254	0.0708247	0.330798	0.409605	0.0428971	0.0168094	0.0101715	0.723495	0.0524674	0.0158212	0.996354	0.437202	0.00395745	0.000763533	0.000187472	0.659917	0.0346425	0.00782683
CAPN1_ENSG00000014216.15	red	17.977	7.41518	10.5619	-3.14669	-0.244392	0.123576	0.659916	0.578916	0.0590775	0.42818	0.323247	0.284416	0.588556	0.729227	0.615343	-0.2552	-0.295601	-0.147443	0.149092	0.476912	2.68482e-06	7.33138e-05	0.713692	0.00522525	0.0392565	0.0715047	5.17942e-05	6.39426e-08	1.85619e-05	0.107325	0.060599	0.357605	0.352191	0.00161849
CAPN13_ENSG00000162949.16	yellow	60.0461	52.8204	7.22566	45.5947	-0.594015	4.23327e-05	0.361996	0.0413451	-0.0331412	0.396273	0.165973	0.23021	0.491397	0.586955	0.905469	-0.422487	-0.494388	-0.203993	-0.382676	0.0557731	0.0200335	0.797441	0.837025	0.0103213	0.299691	0.147614	0.00110399	5.49125e-05	4.24833e-16	0.00592818	0.00101801	0.200792	0.013536	0.729082
CAPN5_ENSG00000149260.14	red	42.33	11.5326	30.7974	-19.2649	-0.317482	0.0431067	0.478644	0.408177	0.0100098	0.577272	0.14066	0.133884	0.371036	0.725182	0.742802	-0.492172	-0.49879	-0.0125269	0.183141	0.291958	0.00154745	0.00806636	0.950473	7.77049e-05	0.380389	0.403982	0.0169281	8.19876e-08	2.68578e-08	0.00108113	0.000902258	0.93804	0.251738	0.0639948
CAPN6_ENSG00000077274.8	salmon	0.875443	0.163606	0.711837	-0.548231	0.351688	0.024144	0.150871	0.342121	0.37731	0.255728	0.150774	0.0246347	-0.267183	-0.031393	-0.303911	0.13483	0.260277	0.672444	0.524738	0.322508	0.346409	0.0285648	0.0150203	0.106575	0.346723	0.87849	0.0912665	0.845515	0.0533886	0.400638	0.100277	1.47013e-06	0.000428206	0.0397335
CAPN8_ENSG00000203697.11	tan	2.58644	2.21224	0.374196	1.83805	0.37524	0.0156285	-0.0424406	0.339306	-0.0434544	-0.0357931	0.143844	0.136335	-0.0633495	0.159145	-0.275628	-0.0517982	0.0654393	0.401117	0.665756	0.414713	0.79219	0.0299864	0.78734	0.824181	0.369588	0.395352	0.693961	0.320289	0.0811129	0.747733	0.684379	0.00934595	2.03476e-06	0.00701917
CAPN9_ENSG00000135773.12	red	2.58523	1.21927	1.36596	-0.146695	-0.146427	0.360961	0.367321	0.251698	-0.128739	0.221967	0.160132	0.100726	0.513297	0.574665	0.54835	-0.317811	-0.357028	-0.0459744	0.00744461	0.286277	0.0181513	0.112402	0.422445	0.163077	0.317258	0.530912	0.000599165	8.51584e-05	0.000205916	0.0428788	0.0219344	0.775317	0.963155	0.0695908
CAPNS1_ENSG00000126247.10	green	36.5135	17.5457	18.9678	-1.42214	-0.351377	0.0242781	0.42553	0.229845	-0.239497	0.0460302	0.453372	0.259938	0.808236	0.731168	0.648067	-0.267945	-0.506939	-0.189048	-0.156009	0.299184	0.0055429	0.148275	0.131517	0.775052	0.00291195	0.100736	1.66361e-10	5.66624e-08	4.62781e-06	0.0903115	0.000718508	0.236502	0.330041	0.0574006
CARD10_ENSG00000100065.14	yellow	56.5286	37.356	19.1726	18.1834	-0.471072	0.00187962	0.500847	0.194281	-0.137685	0.244322	0.317776	0.336339	0.741187	0.717302	0.846075	-0.4598	-0.475499	-0.156879	-0.201138	0.351447	0.00085232	0.223538	0.390643	0.123688	0.0429033	0.0315475	2.98607e-08	1.31437e-07	3.28471e-12	0.00249057	0.00167853	0.327318	0.207302	0.0242478
CARD16_ENSG00000204397.7	brown	2.22273	1.46831	0.754412	0.713902	0.549972	0.000195422	0.0259281	0.463586	0.0778479	-0.0570912	0.174475	0.149862	-0.0895283	0.0876165	-0.42719	0.32557	0.495931	0.152615	0.311572	0.367869	0.872162	0.0022683	0.628535	0.722929	0.275261	0.349683	0.577765	0.585947	0.005342	0.0377865	0.000976004	0.3408	0.0473665	0.0179662
CARD17_ENSG00000255221.2	brown	33.2206	23.9468	9.27381	14.673	0.451589	0.00303939	0.105087	0.176071	0.47604	0.0799301	0.0468026	0.138055	-0.274467	-0.330131	-0.516382	0.699657	0.831686	0.234445	0.124177	0.18442	0.513184	0.270823	0.00165531	0.619351	0.771377	0.389361	0.0824535	0.0350312	0.000547914	3.58e-07	1.63678e-11	0.140103	0.439208	0.248385
CARD19_ENSG00000165233.17	black	5.09628	3.6734	1.42288	2.25053	0.306875	0.0509898	0.222977	0.157664	0.355853	0.0368047	0.125694	0.388589	0.086626	-0.0943866	-0.231489	0.725321	0.449672	-0.107084	0.308752	0.179348	0.161121	0.324871	0.0224054	0.819293	0.433594	0.0120466	0.590206	0.557209	0.145316	8.12935e-08	0.00318188	0.505161	0.0495158	0.261861
CARD6_ENSG00000132357.13	brown	8.13676	4.85544	3.28132	1.57412	0.427348	0.00532321	0.191373	0.497883	0.366908	0.401242	0.0122182	-0.0757716	-0.314052	0.0311351	-0.281244	0.245962	0.562852	0.691341	0.116612	0.423757	0.230681	0.000925092	0.0182917	0.00932181	0.939564	0.637749	0.0455395	0.846768	0.0748634	0.121107	0.000127751	5.60211e-07	0.467795	0.00576467
CARD8_ENSG00000105483.16	black	146.986	43.5604	103.425	-59.865	0.208504	0.190799	0.401134	0.2243	0.86767	0.341097	0.315942	0.500348	-0.161627	-0.241768	-0.263336	0.869017	0.636456	0.188477	-0.0127133	0.165168	0.00934268	0.158587	2.11132e-13	0.0290752	0.0441853	0.000864206	0.312701	0.127786	0.0962055	1.75146e-13	7.71692e-06	0.237948	0.93712	0.302075
CARD9_ENSG00000187796.13	black	57.5299	50.4847	7.04519	43.4396	0.258781	0.102316	0.17646	-0.00195927	0.424696	-0.0901371	0.26678	0.435393	0.0963664	-0.239164	-0.266718	0.899261	0.242351	-0.0406307	-0.00307755	0.0626705	0.269748	0.9903	0.00564625	0.57517	0.0917745	0.00443948	0.548932	0.13207	0.0918525	1.38693e-15	0.126842	0.80087	0.984764	0.697084
CARHSP1_ENSG00000153048.10	green	0.553846	0.256955	0.296891	-0.0399358	-0.0231295	0.885864	0.477894	0.352244	0.139659	0.0962853	0.431798	0.439225	0.476697	0.361288	0.223669	0.0336921	0.232986	-0.21147	0.316765	0.568539	0.00157787	0.0239055	0.38382	0.54927	0.00481722	0.00406548	0.0016275	0.0202958	0.159791	0.834353	0.142659	0.184423	0.0436062	0.000105297
CASD1_ENSG00000127995.16	black	17.0475	4.20813	12.8394	-8.63129	0.348409	0.0255901	0.183247	0.180799	0.708457	0.302786	0.17309	0.278782	-0.308711	-0.269203	-0.370128	0.703966	0.399546	0.336532	0.270076	0.0938314	0.251461	0.257959	2.19197e-07	0.0543219	0.279148	0.0775551	0.0495476	0.0887531	0.0172204	2.8217e-07	0.0096532	0.0314438	0.0876837	0.559541
CASP4_ENSG00000196954.12	brown	19.1059	17.7374	1.36854	16.3689	0.154279	0.335499	0.10938	0.0490981	0.379467	0.118779	0.0858171	0.206274	-0.156141	-0.174955	-0.196998	0.509598	0.779974	0.140887	-0.20934	0.14488	0.496022	0.760486	0.0144079	0.459506	0.593694	0.195694	0.329627	0.27392	0.217005	0.000666231	1.84619e-09	0.379611	0.188986	0.366114
CASP5_ENSG00000137757.10	tan	1.52134	0.66372	0.857624	-0.193904	0.490562	0.00112912	-0.0102475	0.47296	0.00757424	0.185201	-0.160065	-0.0798043	-0.260932	0.122714	-0.275774	-0.082565	0.198058	0.074856	0.686697	0.219683	0.949298	0.00179139	0.962514	0.246353	0.317464	0.619904	0.0993951	0.44466	0.0809456	0.60781	0.214491	0.641829	7.14837e-07	0.167561
CASP6_ENSG00000138794.9	red	90.5172	26.5164	64.0009	-37.4845	-0.522677	0.000455315	0.482961	0.409809	0.091407	0.682815	0.305821	0.0904459	0.371796	0.802391	0.792999	-0.441177	-0.433573	0.0653299	-0.0233704	0.206032	0.0013823	0.00779302	0.569775	8.73424e-07	0.0518327	0.573856	0.0166867	2.82383e-10	6.3763e-10	0.00388577	0.00462737	0.68488	0.884683	0.19623
CASS4_ENSG00000087589.16	brown	94.1993	90.898	3.30127	87.5968	0.4047	0.00867643	-0.173243	-0.109653	0.24087	-0.0651755	-0.255842	-0.0577043	-0.457851	-0.505488	-0.524328	0.491254	0.902694	0.213837	-0.0002377	0.0125872	0.278715	0.494942	0.129251	0.685586	0.106413	0.720074	0.0026123	0.000748562	0.000433477	0.00110826	7.27927e-16	0.179444	0.998823	0.937742
CASZ1_ENSG00000130940.14	yellow	32.897	26.2358	6.6612	19.5746	-0.540392	0.000265145	0.446038	0.155919	0.0579745	0.440796	0.183907	0.344922	0.488709	0.590125	0.853243	-0.368013	-0.501146	-0.199113	-0.25491	0.0901008	0.00346796	0.330322	0.718816	0.00392025	0.249728	0.0272064	0.00118673	4.88957e-05	1.38684e-12	0.0179182	0.000845271	0.21201	0.107739	0.575325
CATSPER2_ENSG00000166762.16	yellow	10.8224	4.10221	6.72016	-2.61796	-0.381276	0.0139106	0.468722	0.248626	0.257308	0.267034	0.616012	0.69825	0.593603	0.567897	0.560129	-0.04237	-0.254725	-0.0211724	-0.0664817	0.40566	0.0019948	0.117002	0.104354	0.0914541	1.80705e-05	3.86571e-07	4.29878e-05	0.000107639	0.000139969	0.792528	0.108003	0.895465	0.679619	0.00850407
CATSPERG_ENSG00000099338.22	green	6.10118	3.65325	2.44793	1.20532	-0.548713	0.000203527	0.216135	-0.183304	-0.134603	-0.0221083	0.322842	0.26731	0.647726	0.417052	0.5981	-0.209283	-0.499696	-0.276629	-0.289659	-0.068219	0.174703	0.25131	0.401439	0.890872	0.0395175	0.0911071	4.69927e-06	0.00667398	3.63144e-05	0.189109	0.000879952	0.0799707	0.0662151	0.671712
CAV1_ENSG00000105974.11	brown	30.7396	30.0663	0.673255	29.393	0.445436	0.0035175	-0.159598	0.00441323	0.126417	0.03849	-0.258409	-0.217356	-0.456785	-0.334192	-0.428334	0.218741	0.797883	0.434677	0.0226214	0.178622	0.318896	0.978153	0.430933	0.811165	0.102828	0.172221	0.00268104	0.0327183	0.00520734	0.169436	4.19689e-10	0.00451261	0.888355	0.263831
CAV2_ENSG00000105971.14	brown	7.50264	6.10825	1.39438	4.71387	0.258796	0.102296	0.00660992	0.098418	0.246257	0.31348	-0.135437	-0.157027	-0.36836	-0.103191	-0.156252	0.130616	0.640712	0.539444	-0.0146588	0.226754	0.967283	0.540416	0.120648	0.0459558	0.3985	0.326854	0.0178019	0.520853	0.329278	0.415654	6.41368e-06	0.000273139	0.927521	0.153961
CBLC_ENSG00000142273.10	green	103.504	54.5255	48.9782	5.54731	-0.549071	0.000201189	0.370648	0.0699646	-0.252825	0.0170454	0.49573	0.378253	0.890825	0.699806	0.768746	-0.452233	-0.602829	-0.276941	-0.169657	0.299065	0.0170526	0.663801	0.110749	0.91576	0.000981389	0.01475	6.15447e-15	3.55086e-07	4.36522e-09	0.00299282	3.03271e-05	0.0796168	0.288938	0.0575043
CBLN2_ENSG00000141668.9	yellow	0.236624	0.114879	0.121745	-0.00686665	-0.315112	0.0447763	0.261602	0.110687	0.121776	0.361451	0.193781	0.0119595	0.115789	0.307641	0.425285	-0.137017	0.0133	0.0238293	-0.149912	0.190292	0.0984974	0.490857	0.448173	0.0202353	0.224755	0.940841	0.470963	0.0503841	0.00557312	0.39297	0.934224	0.882434	0.349521	0.233376
CBLN3_ENSG00000139899.10	brown	36.6941	15.2667	21.4274	-6.16066	0.17891	0.263047	0.398321	0.284286	0.714689	0.260284	0.246646	0.551211	-0.121279	-0.154497	-0.2194	0.493774	0.66586	0.0184259	0.097661	0.271397	0.00989875	0.0716405	1.53181e-07	0.100268	0.120043	0.000187732	0.450043	0.334807	0.168123	0.00103517	2.02464e-06	0.908965	0.543551	0.0860842
CBR1_ENSG00000159228.12	yellow	63.6209	46.7722	16.8487	29.9234	-0.60978	2.31485e-05	0.356688	0.0316479	-0.217754	0.194816	0.313347	0.132775	0.689758	0.662989	0.847826	-0.480674	-0.536094	-0.226259	-0.435527	0.0917456	0.0220699	0.844275	0.171417	0.222241	0.0460533	0.407921	6.09051e-07	2.32219e-06	2.67158e-12	0.00146773	0.000303147	0.154886	0.00442587	0.568341
CBS_ENSG00000160200.17	yellow	5.85786	4.76124	1.09662	3.66461	-0.565481	0.000116883	0.222984	-0.129222	-0.140881	0.0671924	0.180115	0.255417	0.531351	0.355804	0.692926	-0.330027	-0.410976	-0.253318	-0.365447	0.111999	0.161107	0.420693	0.379632	0.67638	0.259794	0.107016	0.000350711	0.0224253	5.1498e-07	0.0350917	0.00760253	0.110031	0.0187958	0.485698
CBSL_ENSG00000274276.4	green	1.04451	0.524712	0.519794	0.00491836	-0.544457	0.000233206	0.0942015	-0.234911	-0.196371	-0.00268685	0.136526	0.0556142	0.448537	0.302289	0.517059	-0.309624	-0.368663	-0.200028	-0.294738	-0.142738	0.557986	0.139295	0.2185	0.986698	0.394684	0.729824	0.00326894	0.0547388	0.000537195	0.0488432	0.0177012	0.209873	0.0613899	0.373318
CBWD5_ENSG00000147996.16	yellow	11.7725	3.58796	8.18452	-4.59656	-0.378815	0.0145908	0.481427	0.317007	0.159651	0.249326	0.687832	0.594877	0.63851	0.670191	0.596822	-0.124912	-0.228539	0.0512625	-0.139878	0.426083	0.00143909	0.0434371	0.318734	0.115942	6.73772e-07	4.0991e-05	7.06018e-06	1.64173e-06	3.81077e-05	0.436483	0.150658	0.750258	0.383068	0.00547528
CBWD7_ENSG00000215126.10	yellow	4.62955	2.30069	2.32886	-0.0281733	-0.424542	0.00566546	0.261833	0.0681179	0.017557	0.048837	0.496611	0.558614	0.548323	0.480677	0.525969	-0.205696	-0.364865	-0.132938	-0.135851	0.192625	0.0981899	0.672171	0.913241	0.761723	0.000957997	0.000147212	0.000206097	0.00146763	0.000412709	0.196976	0.0190001	0.40734	0.397048	0.227587
CBX4_ENSG00000141582.14	black	84.2028	44.2097	39.9931	4.21654	0.302612	0.0544673	0.275557	0.106033	0.71034	0.142986	0.170665	0.427451	-0.173553	-0.38394	-0.343131	0.918861	0.495787	-0.025765	0.0219506	0.0415521	0.0811945	0.509376	1.96889e-07	0.372479	0.286041	0.00531101	0.277844	0.0132052	0.0280687	2.44201e-17	0.000979853	0.872959	0.891645	0.796448
CBX6_ENSG00000183741.11	black	98.0671	28.9991	69.068	-40.0689	0.290195	0.0656923	0.469564	0.253232	0.781887	0.263431	0.272964	0.474131	-0.103045	-0.250981	-0.273978	0.821296	0.700083	0.105443	0.0668843	0.308024	0.00195281	0.110156	1.58641e-09	0.0960812	0.0842156	0.00173853	0.521449	0.113463	0.0830239	4.76641e-11	3.49739e-07	0.511746	0.677783	0.0500837
CBY1_ENSG00000100211.10	red	30.0784	18.1882	11.8901	6.29811	-0.191018	0.231563	0.643228	0.682575	0.190897	0.422693	0.724444	0.506269	0.627983	0.88064	0.508114	-0.175028	-0.267845	0.170873	0.182356	0.599879	5.74164e-06	8.84182e-07	0.231864	0.00590132	8.57499e-08	0.000732247	1.10611e-05	3.18805e-14	0.000694972	0.273717	0.0904368	0.285447	0.253813	3.39454e-05
CC2D1A_ENSG00000132024.17	green	53.5425	28.2943	25.2481	3.04617	-0.383948	0.0132031	0.470134	0.227283	-0.144221	0.0478536	0.509889	0.5246	0.870559	0.729799	0.689249	-0.270217	-0.492687	-0.251921	-0.0332102	0.398707	0.00192487	0.152977	0.368322	0.766385	0.000660714	0.000429972	1.41041e-13	6.17125e-08	6.25572e-07	0.087511	0.00106616	0.112074	0.83669	0.00982083
CCDC102B_ENSG00000150636.15	brown	15.2792	12.4659	2.81328	9.65265	0.265513	0.0933858	0.158192	0.167063	0.410148	0.343682	0.0179949	0.0770736	-0.23344	-0.0695604	-0.14658	0.310265	0.736545	0.505508	0.147874	0.36773	0.323232	0.296485	0.0077373	0.0278011	0.911086	0.631965	0.14186	0.665629	0.360456	0.048353	4.03213e-08	0.000748141	0.356186	0.0180132
CCDC107_ENSG00000159884.11	green	42.3193	36.6335	5.68574	30.9478	-0.265792	0.0930288	0.385766	0.196517	-0.149634	-0.140042	0.6413	0.477088	0.894946	0.584689	0.426714	-0.114085	-0.295268	-0.255265	-0.119067	0.377832	0.0127391	0.218151	0.350424	0.382506	6.25046e-06	0.00161113	3.01946e-15	5.96203e-05	0.00539893	0.477559	0.0609033	0.107233	0.45841	0.01487
CCDC109B_ENSG00000005059.15	black	56.2509	16.6666	39.5843	-22.9178	0.14379	0.369769	0.377057	0.264147	0.747224	0.242961	0.332265	0.398457	-0.0958513	-0.227732	-0.262971	0.796674	0.366304	-0.0175256	0.0212337	0.0643089	0.0150934	0.0951478	2.00116e-08	0.12586	0.0337999	0.00987135	0.55108	0.152145	0.0966848	4.65948e-10	0.0184989	0.913396	0.895165	0.689556
CCDC120_ENSG00000147144.12	yellow	12.8765	6.79321	6.08329	0.709915	-0.313229	0.0461391	0.610918	0.279101	0.3268	0.563708	0.203231	0.400479	0.354616	0.466203	0.703659	-0.102376	-0.210638	-0.0432014	-0.141135	0.307261	2.21333e-05	0.0772017	0.0370263	0.000124115	0.202516	0.00946973	0.0229108	0.00212506	2.87039e-07	0.524171	0.186194	0.788549	0.378763	0.0506836
CCDC124_ENSG00000007080.10	green	11.1231	9.5896	1.53355	8.05604	-0.0253327	0.875074	0.506376	0.382478	0.0594543	-0.0294136	0.46645	0.43585	0.706992	0.409459	0.211265	0.143629	-0.108369	-0.252411	0.0821475	0.419438	0.000730034	0.0135886	0.711943	0.855148	0.00211196	0.00439335	2.38141e-07	0.00785109	0.184858	0.37031	0.500038	0.111354	0.609632	0.00633709
CCDC127_ENSG00000164366.3	red	6.00427	2.18012	3.82415	-1.64404	-0.416014	0.00682531	0.60668	0.469465	0.293246	0.498327	0.523138	0.387169	0.439914	0.680644	0.591507	-0.1229	-0.24742	0.148462	-0.204409	0.279731	2.61328e-05	0.00195769	0.0627771	0.000913866	0.000449115	0.0123908	0.00400123	9.75651e-07	4.64644e-05	0.443964	0.118848	0.354254	0.199856	0.076509
CCDC13_ENSG00000244607.5	black	1.87424	0.776031	1.09821	-0.322176	0.153493	0.337995	0.32521	0.370195	0.504183	0.300935	0.378941	0.383745	0.0329332	0.113971	-0.0762546	0.627205	0.197866	0.11956	0.164154	0.194284	0.0380114	0.0171989	0.000776517	0.0558866	0.0145551	0.0132558	0.838034	0.478003	0.635601	1.14268e-05	0.214945	0.45654	0.305094	0.223532
CCDC152_ENSG00000198865.9	yellow	4.76564	4.11311	0.652523	3.46059	-0.551439	0.000186347	0.166412	-0.177203	-0.0936101	0.0515267	0.213139	0.30305	0.447209	0.306239	0.6666	-0.267172	-0.451034	-0.20187	-0.426482	0.025191	0.298396	0.267706	0.560471	0.749013	0.180901	0.0541015	0.00337345	0.0514968	1.95387e-06	0.0912802	0.00308009	0.205618	0.00542686	0.875767
CCDC153_ENSG00000248712.7	green	11.2734	9.16293	2.11048	7.05244	-0.264128	0.0951715	0.349308	0.181543	-0.0208177	-0.0813851	0.65312	0.526809	0.780183	0.538069	0.33706	0.0671094	-0.26417	-0.0739911	0.00561814	0.353001	0.0251865	0.255971	0.897207	0.612967	3.67954e-06	0.000402424	1.816e-09	0.000285111	0.0311623	0.676758	0.095118	0.645693	0.97219	0.0235842
CCDC17_ENSG00000159588.14	yellow	3.84159	0.866637	2.97496	-2.10832	-0.319299	0.0418615	0.271067	-0.010312	0.105402	-0.0422649	0.444722	0.646374	0.564335	0.298307	0.372007	0.00564827	0.0169084	-0.228853	-0.0911673	0.302796	0.0864814	0.948979	0.511915	0.793032	0.00357702	4.99271e-06	0.000121512	0.0581704	0.0166201	0.972041	0.916435	0.150083	0.570792	0.0543137
CCDC180_ENSG00000197816.13	black	3.42332	0.843705	2.57962	-1.73591	-0.00848874	0.957991	0.111017	-0.14976	0.461475	0.0194253	0.224884	0.504154	-0.0162732	-0.223168	-0.0861484	0.615006	0.221852	0.0296416	-0.0323663	0.0259075	0.489556	0.350013	0.00239001	0.90405	0.157477	0.000777153	0.919563	0.160754	0.592265	1.88142e-05	0.1633	0.854037	0.840786	0.872262
CCDC22_ENSG00000101997.12	green	31.0187	8.21988	22.7989	-14.579	-0.182422	0.253639	0.863858	0.532543	0.549109	0.344417	0.754946	0.717587	0.649326	0.496298	0.390792	0.343039	-0.000601677	-0.121491	-0.005647	0.543158	3.54459e-13	0.000338163	0.000200945	0.027447	1.17974e-08	1.29253e-07	4.3726e-06	0.000966256	0.0115285	0.0281136	0.997021	0.449246	0.972047	0.000243018
CCDC24_ENSG00000159214.12	green	8.87876	5.13902	3.73974	1.39928	-0.282284	0.0737495	0.426842	0.188439	-0.0384983	0.0497576	0.495316	0.536736	0.744369	0.614716	0.516371	-0.255829	-0.251467	-0.0533726	0.132652	0.439114	0.00538363	0.238043	0.811125	0.757365	0.000992566	0.000297178	2.42151e-08	1.90338e-05	0.000548089	0.106432	0.112743	0.740328	0.408361	0.00407594
CCDC28A_ENSG00000024862.16	yellow	60.1042	43.2953	16.8088	26.4865	-0.667298	1.88925e-06	0.509416	0.180606	0.0977783	0.473391	0.47073	0.283431	0.566789	0.716578	0.873591	-0.326667	-0.375104	-0.0620844	-0.329908	0.208554	0.000669692	0.258475	0.543065	0.00177179	0.00189602	0.0725352	0.000111791	1.37158e-07	9.13876e-14	0.0371081	0.0156694	0.699783	0.0351615	0.190689
CCDC3_ENSG00000151468.10	brown	26.3702	25.3572	1.01294	24.3443	0.531391	0.000350282	-0.296847	-0.0998571	0.0204901	-0.119242	-0.304743	-0.255038	-0.469466	-0.417676	-0.526293	0.258477	0.741636	0.578985	0.0877706	0.129388	0.0594706	0.534482	0.898817	0.457747	0.0527058	0.107557	0.00195768	0.00658439	0.000408711	0.102734	2.89958e-08	7.31342e-05	0.585285	0.420091
CCDC34_ENSG00000109881.16	red	15.2926	4.49748	10.7952	-6.29768	-0.0562374	0.726912	0.45219	0.778734	0.246925	0.600438	0.43303	0.133842	0.138206	0.687201	0.289657	-0.188239	-0.127866	0.121014	0.230462	0.423301	0.00299591	2.03513e-09	0.119612	3.32312e-05	0.00468473	0.40413	0.388837	6.96308e-07	0.066217	0.238551	0.425627	0.45104	0.147159	0.00582283
CCDC51_ENSG00000164051.13	red	29.2704	19.4577	9.81265	9.64509	-0.259267	0.10165	0.624663	0.723807	0.0824103	0.430853	0.60413	0.334075	0.580743	0.884097	0.52607	-0.343723	-0.287872	0.00710918	0.2009	0.551185	1.27004e-05	8.9126e-08	0.608485	0.00492106	2.8846e-05	0.0327833	6.86996e-05	1.85594e-14	0.000411463	0.0277813	0.067982	0.964814	0.207852	0.000187894
CCDC58_ENSG00000160124.9	red	14.7338	9.07022	5.66363	3.40659	-0.240562	0.129757	0.514082	0.538511	0.210615	0.510786	0.593308	0.407453	0.463791	0.793775	0.584969	-0.26228	-0.34022	0.0645391	0.102505	0.414487	0.00058573	0.000281217	0.186245	0.000643994	4.34613e-05	0.00819035	0.0022568	5.97097e-10	5.90193e-05	0.0975963	0.0295187	0.688501	0.523643	0.00705329
CCDC61_ENSG00000104983.8	green	14.9135	7.43375	7.47975	-0.0460008	-0.337029	0.0311786	0.705746	0.405572	0.324247	0.202616	0.69668	0.719381	0.731105	0.548979	0.451657	0.10465	-0.0204498	-0.210687	-0.0302662	0.542493	2.55434e-07	0.00851989	0.0386178	0.203914	4.20964e-07	1.16232e-07	5.68877e-08	0.000201785	0.00303449	0.514945	0.899015	0.186091	0.850996	0.00024818
CCDC64B_ENSG00000162069.14	yellow	5.58179	1.92987	3.65191	-1.72204	-0.248886	0.116609	0.224961	0.223375	-0.233644	0.111938	0.276016	0.283924	0.548597	0.621389	0.511271	-0.463116	-0.532244	-0.193264	0.337622	0.256952	0.157331	0.160356	0.141501	0.485938	0.0806688	0.0720177	0.00020429	1.45318e-05	0.000635106	0.00229494	0.00034127	0.226019	0.0308645	0.104852
CCDC65_ENSG00000139537.10	black	2.25525	1.53491	0.72034	0.814573	0.0187278	0.90748	0.138114	0.0013927	0.406987	0.0738597	0.143374	0.395075	-0.0176654	-0.162532	-0.0852515	0.636368	0.104085	-0.017052	-0.0460765	-0.0132011	0.389156	0.993105	0.00827082	0.646281	0.371171	0.0105754	0.912708	0.309963	0.596139	7.74611e-06	0.517229	0.915727	0.774831	0.934712
CCDC69_ENSG00000198624.12	black	92.9445	38.3786	54.5659	-16.1872	0.24741	0.118863	0.33081	0.237138	0.754448	0.204603	0.283197	0.347638	-0.188266	-0.311252	-0.370758	0.854456	0.570397	0.129249	0.00846732	0.0962696	0.0346352	0.135476	1.22135e-08	0.199418	0.0727813	0.0259402	0.238482	0.0476067	0.0170171	1.19318e-12	9.8776e-05	0.420595	0.958097	0.549335
CCDC71L_ENSG00000253276.2	brown	52.4966	50.5878	1.90887	48.6789	0.43155	0.00484432	0.109755	0.174046	0.399052	0.0638412	-0.0281521	0.260466	-0.254043	-0.281759	-0.428449	0.477855	0.878608	0.0644465	0.29236	0.257192	0.494538	0.276461	0.00975168	0.691702	0.861299	0.100022	0.108982	0.0743097	0.00519388	0.00157944	4.34804e-14	0.688925	0.0636133	0.104516
CCDC80_ENSG00000091986.15	brown	40.7546	40.2432	0.511394	39.7318	0.54347	0.00024063	0.0494004	0.156201	0.209727	0.0452024	-0.0522284	0.0269491	-0.252797	-0.189151	-0.38497	0.343875	0.866095	0.272846	0.239424	0.415706	0.759055	0.329439	0.188151	0.778995	0.745708	0.867171	0.110789	0.236242	0.0129406	0.0277075	2.62016e-13	0.0843556	0.131638	0.00687075
CCDC88A_ENSG00000115355.15	black	66.0265	18.2708	47.7557	-29.485	0.372684	0.0164082	0.123096	0.0953408	0.689485	0.225332	0.0114321	0.213141	-0.4247	-0.436187	-0.464475	0.757946	0.801389	0.396022	0.0289181	0.108464	0.443234	0.553213	6.17862e-07	0.156628	0.943446	0.180897	0.00564579	0.00435957	0.00221871	9.55748e-09	3.08657e-10	0.0103741	0.857563	0.499661
CCDC9_ENSG00000105321.12	black	7.30208	0.855794	6.44629	-5.5905	0.173367	0.278366	0.573786	0.387848	0.58179	0.277263	0.326422	0.537284	0.194881	0.0723249	-0.0382483	0.553949	0.619917	-0.0210525	0.168473	0.4296	8.78148e-05	0.0122251	6.61743e-05	0.0792532	0.0372589	0.000292167	0.222084	0.653162	0.81233	0.000171701	1.5431e-05	0.896054	0.292367	0.00506173
CCDC92_ENSG00000119242.8	yellow	12.1951	3.55382	8.64127	-5.08745	-0.427102	0.00535255	0.728927	0.255502	0.502584	0.52888	0.439656	0.554137	0.517639	0.429902	0.676681	0.189421	-0.108998	-0.0947448	-0.273667	0.323071	6.51415e-08	0.106896	0.000812075	0.000378047	0.00402521	0.000170646	0.000528169	0.00502741	1.1914e-06	0.235562	0.497538	0.555707	0.0833875	0.0393697
CCDC94_ENSG00000105248.15	green	37.1415	24.6602	12.4813	12.1788	-0.293004	0.0630052	0.740077	0.439764	0.266208	0.185762	0.793716	0.618388	0.838236	0.614985	0.479608	0.121298	-0.190932	-0.199086	-0.0699342	0.509981	3.21018e-08	0.00401516	0.092499	0.244898	6.00104e-10	1.64197e-05	8.03325e-12	1.88301e-05	0.00150912	0.449972	0.231778	0.212073	0.663939	0.000658994
CCHCR1_ENSG00000204536.13	yellow	30.1786	9.22626	20.9523	-11.7261	-0.446589	0.0034232	0.439214	0.33744	-0.0696163	0.164942	0.5928	0.539053	0.773457	0.786777	0.650389	-0.3449	-0.440753	-0.167281	0.0145008	0.390608	0.00406647	0.0309609	0.665377	0.302746	4.42904e-05	0.0002765	3.06038e-09	1.06931e-09	4.1671e-06	0.0272165	0.00392415	0.295845	0.9283	0.011571
CCL11_ENSG00000172156.3	salmon	2.14148	1.17276	0.968716	0.204046	0.421381	0.0060738	-0.0999441	0.196697	-0.00560835	0.0257353	0.035689	-0.198818	-0.223388	-0.00381117	-0.3131	0.0589822	0.249306	0.817147	0.16241	0.388791	0.534124	0.217722	0.972239	0.873104	0.824684	0.212702	0.160332	0.981133	0.0462341	0.714134	0.115973	7.16632e-11	0.31033	0.0119982
CCL15_ENSG00000275718.1	red	34.7458	11.6424	23.1033	-11.4609	-0.578158	7.53091e-05	0.442679	0.317259	-0.0746784	0.32632	0.499787	0.261516	0.695416	0.807791	0.767579	-0.45085	-0.595112	-0.192786	-0.177221	0.203699	0.00375217	0.0432618	0.642622	0.0373216	0.000877724	0.0986125	4.50692e-07	1.73304e-10	4.76058e-09	0.00309366	4.06326e-05	0.227191	0.267657	0.201456
CCL15-CCL14_ENSG00000275688.4	green	61.2371	26.0787	35.1584	-9.07965	-0.554572	0.000168234	0.327763	0.015981	-0.258282	0.0743908	0.461109	0.229356	0.793257	0.690343	0.782257	-0.475415	-0.529936	-0.1297	-0.290666	0.292618	0.03644	0.921003	0.103004	0.643906	0.00241166	0.149164	6.23862e-10	5.90582e-07	1.54038e-09	0.00168217	0.000366139	0.41896	0.0652352	0.0633683
CCL18_ENSG00000275385.1	brown	51.9698	51.1061	0.863688	50.2424	0.324283	0.0385949	-0.0178414	0.00636458	0.284024	-0.0607523	-0.115067	0.127914	-0.291273	-0.376007	-0.438388	0.405294	0.826535	0.0213741	0.065676	0.0743729	0.911841	0.968497	0.0719135	0.705933	0.473751	0.425451	0.0646499	0.0154008	0.00414468	0.00856939	2.80514e-11	0.894475	0.683298	0.643986
CCL2_ENSG00000108691.9	brown	78.4273	77.3478	1.07948	76.2683	0.515503	0.0005621	-0.221782	-0.0460463	0.111869	-0.117551	-0.271197	-0.107523	-0.43142	-0.423301	-0.562831	0.357267	0.882204	0.324541	0.157544	0.129252	0.163437	0.774975	0.486211	0.464194	0.0863249	0.50341	0.00485852	0.00582291	0.000127845	0.02184	2.50118e-14	0.0384318	0.325243	0.420585
CCL22_ENSG00000102962.4	brown	4.00433	3.83145	0.172882	3.65857	0.253229	0.110161	0.0683093	0.068241	0.290515	-0.00529378	0.00564714	0.044796	-0.26428	-0.303072	-0.354405	0.351028	0.587319	0.0773911	-0.0240555	0.0753946	0.671301	0.671611	0.0653813	0.973795	0.972047	0.780933	0.0949751	0.0540837	0.0229976	0.0244293	5.41894e-05	0.630557	0.881326	0.639427
CCL25_ENSG00000131142.13	green	2.14001	1.12872	1.01129	0.117429	-0.353885	0.0232136	0.418286	0.126882	-0.0810643	-0.000739248	0.375355	0.289327	0.636999	0.425008	0.528931	-0.224905	-0.376413	-0.205902	-0.375852	0.291537	0.00649789	0.429223	0.614372	0.99634	0.0155941	0.0665408	7.53789e-06	0.00560742	0.000377465	0.157437	0.0152814	0.196519	0.0154467	0.0643973
CCL28_ENSG00000151882.11	tan	7.62454	4.69138	2.93316	1.75822	0.375782	0.0154672	-0.0795768	0.353753	-0.00423782	0.180761	-0.0293108	-0.093393	-0.227167	0.179928	-0.256814	-0.142092	-0.0492949	0.275092	0.864744	0.178363	0.620905	0.0232685	0.979021	0.258061	0.855649	0.561385	0.153192	0.260297	0.105045	0.375508	0.759554	0.0817293	3.14677e-13	0.264536
CCL3_ENSG00000277632.1	brown	89.0413	87.95	1.09131	86.8587	0.371762	0.0166975	-0.264973	-0.209441	0.0738576	-0.223993	-0.30977	-0.038796	-0.381333	-0.503513	-0.496465	0.356524	0.826601	-0.0326413	-0.0338131	-0.079188	0.0940787	0.188768	0.64629	0.159173	0.0487315	0.809692	0.0138953	0.000791244	0.000961856	0.0221355	2.7862e-11	0.83945	0.833766	0.622618
CCL3L3_ENSG00000276085.1	brown	35.3212	35.0271	0.294126	34.733	0.303791	0.053487	-0.188318	-0.173668	0.0788161	-0.15783	-0.267732	-0.0377012	-0.293548	-0.415732	-0.392826	0.341964	0.726858	-0.040551	0.0263013	-0.0267689	0.23835	0.277521	0.624257	0.324356	0.0905778	0.814967	0.0624942	0.00686696	0.011067	0.0286428	7.40039e-08	0.801252	0.870337	0.868052
CCL4_ENSG00000275302.1	brown	100.873	99.2329	1.64032	97.5926	0.368097	0.0178899	-0.230321	-0.185781	0.114672	-0.194041	-0.287134	-0.0106907	-0.364127	-0.490234	-0.487602	0.413329	0.847507	-0.0172616	-0.0165169	-0.0508196	0.147414	0.24485	0.47528	0.224122	0.0687227	0.947108	0.0192617	0.00113912	0.00122236	0.00723059	2.77474e-12	0.914695	0.918363	0.752348
CCL4L2_ENSG00000276070.4	brown	50.7653	50.3332	0.432119	49.9011	0.294835	0.0613009	-0.160672	-0.153215	0.12404	-0.138955	-0.242913	0.0369839	-0.280196	-0.400201	-0.383619	0.360438	0.774079	-0.0422797	0.0153566	-0.00583641	0.315606	0.33888	0.439716	0.386246	0.125936	0.818428	0.0760001	0.00952407	0.0132886	0.0206144	2.91842e-09	0.792961	0.92408	0.97111
CCL5_ENSG00000271503.5	black	2.16778	1.40391	0.76387	0.640044	-0.112401	0.484126	0.265413	-0.0615652	0.13482	-0.115437	0.479213	0.423458	0.492918	0.147819	0.228314	0.476376	-0.219662	-0.211278	-0.256883	0.0842546	0.0935135	0.702178	0.400674	0.472321	0.00152475	0.00580272	0.0010595	0.356364	0.151071	0.00164102	0.167603	0.184829	0.104948	0.600458
CCL8_ENSG00000108700.4	brown	17.5604	17.4352	0.125176	17.31	0.419467	0.00633317	-0.0784786	0.0467785	0.0475808	0.0262207	-0.162612	-0.0475325	-0.225922	-0.103161	-0.248191	0.188751	0.751481	0.173586	0.153673	0.218374	0.625747	0.771492	0.76768	0.870731	0.309723	0.767909	0.155517	0.520978	0.117666	0.237254	1.49903e-08	0.277752	0.337423	0.170171
CCM2L_ENSG00000101331.15	brown	9.25702	8.88238	0.374637	8.50774	0.417592	0.00659649	0.206708	0.241859	0.279204	0.0643017	0.202274	0.252613	-0.0121989	-0.0220417	-0.253634	0.320763	0.745771	0.478185	0.144267	0.629244	0.194734	0.127639	0.0770883	0.689589	0.204695	0.111058	0.939659	0.891199	0.109573	0.0408798	2.20581e-08	0.00156599	0.368168	1.04913e-05
CCND1_ENSG00000110092.3	brown	6.1093	5.2662	0.843099	4.4231	0.434289	0.00455262	-0.00849611	0.284211	0.206579	0.197552	-0.270034	-0.173627	-0.422795	-0.208784	-0.419864	0.230399	0.703021	0.3229	0.131035	0.148586	0.957955	0.0717184	0.195018	0.215689	0.0877347	0.277637	0.00588816	0.19019	0.0062785	0.147273	2.97388e-07	0.0394796	0.41415	0.353846
CCND2_ENSG00000118971.7	brown	1.57021	1.22392	0.346298	0.877619	0.412841	0.00730637	0.15243	0.476254	0.298004	0.252759	-0.0440925	0.104536	-0.299153	0.00892922	-0.308566	0.1942	0.578245	0.120877	0.27898	0.222949	0.341392	0.00164618	0.0584383	0.110845	0.784291	0.515404	0.0574277	0.955814	0.0496602	0.223736	7.50787e-05	0.451557	0.0773362	0.161175
CCNI2_ENSG00000205089.7	red	5.56211	4.39785	1.16426	3.23359	-0.0481718	0.764875	0.371847	0.577977	-0.13731	0.233125	0.414148	0.15883	0.458042	0.755447	0.349306	-0.353829	-0.322409	0.15806	0.326561	0.518899	0.0166705	7.5792e-05	0.391949	0.142414	0.00710488	0.321261	0.00260017	1.13922e-08	0.0251872	0.0232369	0.0397981	0.323642	0.0371734	0.000509035
CCR1_ENSG00000163823.3	brown	62.6029	50.4934	12.1095	38.3839	0.487955	0.00121089	-0.151898	-0.0730151	0.273991	-0.114013	-0.175277	-0.0233592	-0.409536	-0.519741	-0.593683	0.683564	0.842635	0.14093	0.0451083	-0.0140348	0.3431	0.650065	0.0830086	0.477838	0.273023	0.884738	0.0078383	0.000496597	4.28598e-05	8.40474e-07	4.89251e-12	0.379464	0.779444	0.930599
CCR10_ENSG00000184451.5	black	0.96515	0.639722	0.325428	0.314294	0.46359	0.00226811	0.210813	0.283455	0.294751	-0.0407379	0.169201	0.211582	0.0124378	-0.12613	-0.370559	0.584431	0.352086	-0.0273241	0.282911	0.285361	0.18582	0.07251	0.0613785	0.800355	0.290257	0.184184	0.93848	0.431987	0.0170811	6.01789e-05	0.023973	0.86534	0.0730832	0.0705276
CCR2_ENSG00000121807.5	black	42.7974	37.0348	5.76258	31.2722	0.354148	0.0231042	0.0342042	-0.0268867	0.480252	-0.00868825	0.0954177	0.223054	-0.22526	-0.405291	-0.441623	0.905632	0.472498	0.14329	-0.0053304	-0.030186	0.831871	0.867476	0.001484	0.957005	0.552891	0.160973	0.156766	0.00857001	0.00384567	4.1135e-16	0.00181263	0.371453	0.973614	0.851387
CCR3_ENSG00000183625.14	salmon	6.61331	4.75275	1.86056	2.89218	0.381557	0.0138348	-0.135236	0.0742291	0.117556	0.0932583	-0.0565754	-0.160559	-0.312849	-0.12195	-0.319847	0.159999	0.309476	0.930744	0.157535	0.248339	0.399209	0.644629	0.464176	0.561952	0.725335	0.315953	0.0464184	0.44752	0.0414916	0.317666	0.0489568	1.24086e-18	0.325271	0.11744
CCR5_ENSG00000160791.13	brown	18.4682	12.1293	6.33887	5.79047	0.34451	0.0274028	0.369327	0.3434	0.624367	0.31327	0.266539	0.35078	-0.188123	-0.0800695	-0.228473	0.515668	0.762746	0.365233	0.112076	0.464617	0.017482	0.0279376	1.28566e-05	0.0461096	0.0920791	0.0245371	0.238845	0.618738	0.150779	0.000559414	6.78098e-09	0.0188708	0.485397	0.00221092
CCR7_ENSG00000126353.3	black	93.7455	27.7882	65.9572	-38.169	0.154353	0.335261	0.375967	0.160626	0.724544	0.118218	0.349156	0.474206	-0.078368	-0.308018	-0.325737	0.81373	0.533386	-0.0219485	0.0312515	0.109829	0.0154127	0.315748	8.52285e-08	0.461644	0.0252541	0.00173518	0.626236	0.0500878	0.0376824	9.95085e-11	0.000329537	0.891656	0.846203	0.494246
CCRL2_ENSG00000121797.9	brown	24.5191	24.3024	0.216771	24.0856	0.357404	0.0217856	-0.00897086	0.118929	0.148104	0.0413629	-0.136955	0.0623289	-0.214162	-0.140299	-0.266314	0.256791	0.78053	0.0788499	0.00626096	0.161155	0.955608	0.458934	0.355428	0.797356	0.393185	0.698657	0.178769	0.381622	0.092364	0.105078	1.76682e-09	0.624108	0.96901	0.314136
CCS_ENSG00000173992.8	green	58.0338	39.4379	18.5959	20.842	-0.354649	0.022897	0.492801	0.209796	0.0713168	-0.0317287	0.782732	0.762003	0.884623	0.607103	0.506738	-0.0375503	-0.241075	-0.144127	-0.117548	0.47442	0.00106286	0.188002	0.657698	0.843883	1.48305e-09	7.15476e-09	1.70686e-14	2.5705e-05	0.000722614	0.815695	0.128917	0.368636	0.464205	0.00172571
CCZ1B_ENSG00000146574.15	red	9.50461	5.08748	4.41712	0.670363	-0.0763278	0.635275	0.246916	0.328853	-0.15116	-0.0667763	0.624998	0.413573	0.61681	0.632746	0.28755	-0.154053	-0.187838	0.196841	0.032219	0.493467	0.119625	0.0357859	0.345475	0.678275	1.25253e-05	0.00719297	1.74996e-05	9.04637e-06	0.0683039	0.336216	0.239572	0.217379	0.841501	0.00104381
CD14_ENSG00000170458.13	black	56.6374	47.7516	8.88575	38.8659	0.44858	0.00326558	-0.0884994	-0.159366	0.292608	-0.229556	-0.025597	0.198853	-0.187624	-0.495263	-0.518409	0.886383	0.574442	-0.0690912	0.0278545	-0.0643733	0.582162	0.319607	0.0633782	0.1488	0.873781	0.212619	0.240117	0.000993996	0.000516406	1.28546e-14	8.58271e-05	0.667755	0.862751	0.689261
CD151_ENSG00000177697.17	green	50.4988	34.726	15.7728	18.9532	-0.405121	0.00860051	0.385393	0.021752	-0.23427	-0.0636453	0.450655	0.355134	0.879636	0.599253	0.658035	-0.2549	-0.475158	-0.202993	-0.18633	0.296574	0.0128331	0.89262	0.140408	0.692602	0.00310806	0.0226979	3.71883e-14	3.47623e-05	2.93183e-06	0.107753	0.00169333	0.203055	0.243433	0.0597162
CD160_ENSG00000117281.15	yellow	0.634066	0.501735	0.132331	0.369405	-0.31451	0.0452083	0.270496	-0.0702218	0.0823434	0.232936	0.278866	0.184483	0.382956	0.324585	0.57795	0.00681739	-0.351768	-0.173307	-0.292812	0.0412436	0.0871721	0.662639	0.608777	0.142746	0.0774624	0.248221	0.013462	0.0384041	7.58654e-05	0.966257	0.0241093	0.278536	0.0631861	0.797928
CD163_ENSG00000177575.12	black	5.28697	3.70861	1.57836	2.13024	0.531835	0.000345565	0.143414	0.22484	0.366487	0.0344109	0.159154	0.1972	-0.111031	-0.161597	-0.407251	0.70721	0.560379	0.371338	0.116972	0.328639	0.371034	0.157559	0.018436	0.83087	0.320262	0.216524	0.489501	0.312793	0.0082252	2.35221e-07	0.000138804	0.0168318	0.466413	0.0359136
CD163L1_ENSG00000177675.8	green	5.12455	2.432	2.69256	-0.260559	-0.24758	0.118602	0.545556	0.319761	0.00331045	0.116788	0.597186	0.332409	0.657114	0.620176	0.480275	-0.227903	-0.143043	0.149463	-0.0274418	0.635813	0.000225193	0.0415494	0.983611	0.467118	3.75888e-05	0.033718	3.06031e-06	1.52693e-05	0.00148314	0.151829	0.372287	0.35098	0.864765	7.93341e-06
CD177_ENSG00000204936.9	tan	5.61731	5.49762	0.119691	5.37793	0.346317	0.0265499	-0.160783	0.0679832	-0.0740946	-0.0521445	-0.0906389	-0.106111	-0.194873	-0.0354267	-0.297134	-0.0645832	-0.0140527	-0.0180579	0.835605	0.0257574	0.315268	0.672782	0.64523	0.746103	0.573036	0.509062	0.222104	0.825953	0.0592136	0.688299	0.93051	0.910776	1.07314e-11	0.872996
CD226_ENSG00000150637.8	black	49.037	34.6604	14.3766	20.2838	0.15021	0.348551	0.171724	-0.0830978	0.600497	0.122142	0.0594496	0.281483	-0.183299	-0.415565	-0.23866	0.892849	0.381857	-0.0436591	-0.100727	-0.12685	0.283019	0.605487	3.31561e-05	0.446801	0.711965	0.0746061	0.251323	0.00689176	0.13291	4.35352e-15	0.0137542	0.786361	0.53091	0.429343
CD24_ENSG00000272398.5	tan	10.0998	8.78071	1.31913	7.46158	0.453085	0.00293217	-0.0545643	0.314303	0.0747163	0.120379	0.0170706	-0.0382599	-0.247657	0.0786708	-0.349701	-0.0432751	0.0699275	0.264544	0.933935	0.22453	0.734738	0.0453575	0.642452	0.453438	0.915636	0.812274	0.118483	0.624899	0.025012	0.788197	0.663969	0.0946325	5.09152e-19	0.158148
CD244_ENSG00000122223.12	black	31.4203	28.1678	3.25253	24.9153	0.103078	0.521316	0.151089	-0.0838028	0.401174	0.00884795	0.233577	0.394103	0.0872562	-0.175089	-0.0680313	0.789994	0.0345605	-0.00875225	-0.0991616	-0.0320393	0.345706	0.60242	0.00933491	0.956215	0.141619	0.0107855	0.587495	0.273548	0.672564	8.20265e-10	0.830145	0.956688	0.537346	0.842374
CD247_ENSG00000198821.10	black	59.6991	39.0379	20.6611	18.3768	0.0564032	0.726139	0.30735	-0.0167867	0.538546	0.0149128	0.360009	0.457103	0.138506	-0.213481	-0.114404	0.867189	0.156822	-0.123349	-0.156591	0.0119865	0.0506134	0.917034	0.000280912	0.926268	0.0207768	0.00266035	0.387798	0.180186	0.476322	2.25599e-13	0.327495	0.442288	0.328217	0.940708
CD248_ENSG00000174807.3	brown	43.1898	42.6062	0.583581	42.0226	0.56074	0.00013714	-0.103925	-0.00843123	0.118365	-0.142504	-0.204225	0.00739401	-0.262536	-0.367244	-0.48466	0.41172	0.82069	0.142282	0.178333	0.240023	0.517877	0.958276	0.461083	0.374109	0.200269	0.963405	0.0972575	0.0181775	0.00132172	0.00748313	5.0621e-11	0.374863	0.264615	0.130646
CD274_ENSG00000120217.13	brown	70.0929	69.1491	0.943803	68.2053	0.393084	0.0110098	-0.185798	-0.0919232	0.153415	-0.139237	-0.241108	0.0377624	-0.363753	-0.427013	-0.474977	0.367037	0.811987	0.0209269	0.0146162	-0.00853981	0.244805	0.567589	0.338243	0.385273	0.128862	0.814672	0.0193952	0.0053631	0.00170121	0.0182479	1.17341e-10	0.896671	0.927731	0.957739
CD276_ENSG00000103855.17	brown	18.8825	18.5526	0.32991	18.2227	0.538334	0.000282768	0.0019651	0.234296	0.0249548	-0.0507164	-0.0724287	-0.0104254	-0.159412	-0.0657955	-0.389225	0.190083	0.784061	0.299048	0.322809	0.429689	0.990271	0.140362	0.876923	0.752835	0.652696	0.948419	0.319467	0.682752	0.0118949	0.233898	1.33294e-09	0.057519	0.0395389	0.00505162
CD300A_ENSG00000167851.13	black	59.0536	41.1513	17.9023	23.249	0.430556	0.00495408	0.0887437	0.0534631	0.46273	-0.109489	0.192831	0.338146	-0.13857	-0.370996	-0.508931	0.905241	0.693391	0.166397	0.0339347	0.165651	0.581116	0.739903	0.00231696	0.495592	0.227081	0.0305888	0.387577	0.0169408	0.000679012	4.44285e-16	5.02377e-07	0.29844	0.833177	0.300645
CD300C_ENSG00000167850.3	black	29.5498	28.3547	1.19513	27.1596	0.387768	0.0122447	0.0149473	-0.094619	0.281182	-0.173774	0.0403916	0.169969	-0.0779889	-0.383803	-0.392346	0.857486	0.390767	-0.0376103	-0.000264884	0.0260431	0.926098	0.556234	0.0749306	0.277223	0.802018	0.28804	0.627911	0.0132408	0.0111744	8.14526e-13	0.0115341	0.815406	0.998689	0.871599
CD300E_ENSG00000186407.6	black	45.7683	43.542	2.22628	41.3157	0.344688	0.0273175	-0.127372	-0.20209	0.251633	-0.209945	-0.012057	0.17625	-0.145762	-0.438374	-0.423901	0.867272	0.416674	-0.0652115	-0.036419	-0.149152	0.427431	0.205116	0.112498	0.187681	0.94036	0.270328	0.363173	0.0041461	0.00574632	2.23026e-13	0.00672883	0.685422	0.821156	0.351996
CD300LB_ENSG00000178789.8	black	36.3076	35.1082	1.19942	33.9088	0.300729	0.0560637	-0.11345	-0.211987	0.280135	-0.151872	-0.0363712	0.11558	-0.197526	-0.451927	-0.400316	0.85842	0.366568	0.0904527	-0.0333923	-0.124287	0.48003	0.183326	0.076067	0.343182	0.821387	0.471771	0.21575	0.00301491	0.0095016	7.22895e-13	0.0184081	0.573827	0.835807	0.4388
CD300LF_ENSG00000186074.18	black	43.4486	31.6408	11.8079	19.8329	0.427038	0.0053602	-0.00148358	-0.0263609	0.410927	-0.142491	0.0999565	0.30771	-0.217548	-0.434441	-0.534423	0.886183	0.617643	0.120068	0.146376	0.106513	0.992655	0.870046	0.00761051	0.374154	0.534073	0.0503297	0.171833	0.00453689	0.000319195	1.32797e-14	1.69215e-05	0.454614	0.361131	0.507451
CD320_ENSG00000167775.10	green	2.7184	1.62908	1.08932	0.539763	0.266216	0.092489	0.408982	0.441665	0.0721188	-0.120291	0.622627	0.455229	0.539269	0.381239	-0.0221744	0.173194	-0.0427352	0.0230116	0.400986	0.661407	0.00793067	0.00384189	0.654089	0.453771	1.38122e-05	0.00278424	0.000274635	0.0139209	0.890548	0.278856	0.79078	0.886442	0.00937122	2.50283e-06
CD33_ENSG00000105383.14	black	40.7842	38.722	2.06219	36.6598	0.15862	0.321907	0.0781946	-0.098589	0.294044	-0.137372	0.227758	0.294033	0.0688333	-0.233634	-0.205066	0.820284	0.0811314	-0.0991982	-0.091253	-0.0511522	0.627002	0.53971	0.0620328	0.391732	0.152097	0.0620428	0.668924	0.141519	0.198382	5.26966e-11	0.614078	0.537195	0.570428	0.750779
CD34_ENSG00000174059.16	brown	23.3201	22.6779	0.642218	22.0357	0.545813	0.000223355	-0.0957833	0.13715	0.0806394	0.0195994	-0.142853	-0.179568	-0.313637	-0.191699	-0.440758	0.2178	0.712706	0.659437	0.220985	0.381899	0.551364	0.392507	0.616235	0.903194	0.372928	0.261267	0.045841	0.229872	0.00392373	0.171325	1.71851e-07	2.74582e-06	0.164994	0.013743
CD36_ENSG00000135218.17	yellow	1.26908	0.584396	0.684682	-0.100286	-0.307993	0.0501075	0.438087	-0.0324086	0.339455	0.350397	0.213547	0.316744	0.265066	0.167393	0.514382	0.311841	-0.142168	0.0406209	-0.317055	0.142467	0.00417358	0.84058	0.0299099	0.024705	0.180049	0.0436211	0.0939596	0.295516	0.000580665	0.0471661	0.37525	0.800917	0.043404	0.374235
CD38_ENSG00000004468.12	brown	51.3974	42.5687	8.82869	33.74	0.48297	0.00138198	0.0449369	0.172769	0.487767	0.078115	-0.0632878	0.0477241	-0.460046	-0.444349	-0.596855	0.536938	0.873499	0.292466	0.124652	0.123767	0.780261	0.280054	0.00121697	0.627354	0.694244	0.767	0.00247561	0.00360842	3.80603e-05	0.00029532	9.26159e-14	0.0635127	0.437446	0.440731
CD4_ENSG00000010610.9	black	45.81	16.9749	28.8351	-11.8603	0.186081	0.244077	0.537431	0.322534	0.695179	0.257208	0.429336	0.405381	0.0631231	-0.082976	-0.16061	0.80915	0.409641	0.129758	0.0309759	0.333616	0.000290829	0.0397169	4.5646e-07	0.104494	0.00509181	0.00855399	0.695001	0.606018	0.315797	1.52903e-10	0.00782087	0.418753	0.847543	0.0330386
CD40_ENSG00000101017.13	brown	45.2058	31.5894	13.6164	17.973	0.332469	0.0336839	0.312524	0.348489	0.613578	0.142368	0.201613	0.360631	-0.222284	-0.246469	-0.432084	0.519175	0.785324	0.0686389	0.174904	0.300903	0.0466581	0.0255539	1.99179e-05	0.37457	0.20621	0.0205415	0.162461	0.120317	0.00478618	0.000504926	1.20361e-09	0.669805	0.274063	0.0559144
CD44_ENSG00000026508.16	brown	67.3765	50.5538	16.8227	33.7311	0.381667	0.0138052	0.0638629	0.0657841	0.521377	0.046254	-0.0201934	0.150979	-0.414895	-0.479675	-0.549416	0.701183	0.868963	0.0968816	0.0382296	0.0321944	0.691602	0.682804	0.000473198	0.773986	0.900275	0.346061	0.00699174	0.00150652	0.000198964	3.29205e-07	1.76465e-13	0.546788	0.81242	0.84162
CD48_ENSG00000117091.9	black	116.889	40.0178	76.8715	-36.8536	0.145461	0.364175	0.368569	0.180225	0.750757	0.134744	0.405632	0.473411	-0.0888629	-0.283271	-0.320692	0.85516	0.484669	0.00324299	-0.00613576	0.108368	0.0177323	0.259497	1.5751e-08	0.400942	0.0085091	0.00177086	0.580607	0.0727035	0.0409265	1.09275e-12	0.0013214	0.983945	0.969629	0.500042
CD53_ENSG00000143119.12	black	124.647	39.1346	85.5128	-46.3783	0.221575	0.163841	0.32844	0.17969	0.763169	0.149701	0.279334	0.416138	-0.191627	-0.361307	-0.390858	0.814394	0.66741	0.0669501	-0.0147581	0.114503	0.0360325	0.260938	6.57617e-09	0.350206	0.0769456	0.00680704	0.230052	0.0202886	0.0115133	9.34036e-11	1.879e-06	0.677484	0.927031	0.475936
CD55_ENSG00000196352.14	brown	10.9162	8.37993	2.53626	5.84366	0.682418	8.91342e-07	-0.170481	0.229004	0.110753	-0.0354503	-0.173716	-0.120055	-0.413766	-0.24351	-0.613681	0.344084	0.687123	0.60395	0.467409	0.278715	0.286571	0.149807	0.490597	0.825839	0.277384	0.454663	0.00716318	0.12498	1.98365e-05	0.0276071	6.99167e-07	2.90469e-05	0.00206176	0.077629
CD59_ENSG00000085063.14	brown	14.6284	13.1445	1.4839	11.6606	0.591318	4.67901e-05	-0.137167	0.164706	0.129294	0.0162764	-0.102391	-0.111531	-0.399814	-0.220349	-0.550831	0.219763	0.743841	0.513808	0.55635	0.328643	0.392446	0.303447	0.420431	0.919548	0.524108	0.487535	0.00960019	0.166245	0.000190062	0.167403	2.5077e-08	0.00059039	0.000158674	0.0359113
CD63_ENSG00000135404.11	red	4.43886	3.3355	1.10336	2.23213	0.238796	0.132684	0.1566	0.388955	-0.234432	-0.155992	0.479316	0.156807	0.448794	0.517444	-0.0122212	-0.141875	0.0557679	0.238846	0.311516	0.550068	0.328189	0.0119592	0.140125	0.330093	0.00152067	0.327542	0.00324899	0.000531193	0.939549	0.376244	0.729106	0.1326	0.0474087	0.000194816
CD68_ENSG00000129226.13	yellow	3.18278	1.58744	1.59534	-0.00790609	-0.245397	0.121991	0.55565	0.176037	0.244213	0.431662	0.184362	0.115989	0.363262	0.339117	0.550923	0.146377	0.0326487	0.0075396	-0.358842	0.252717	0.000162377	0.270918	0.123861	0.00483201	0.248537	0.470191	0.0195717	0.0300837	0.000189494	0.361127	0.839414	0.962685	0.0212236	0.110907
CD69_ENSG00000110848.8	black	80.4253	60.3142	20.1111	40.2031	0.279418	0.076853	0.101111	-0.0673871	0.573543	0.00264738	0.137066	0.373308	-0.158083	-0.420163	-0.370911	0.948995	0.583233	-0.0174834	-0.0857875	-0.0464516	0.529336	0.675494	8.85622e-05	0.986893	0.392798	0.0162149	0.323571	0.0062377	0.0169681	3.75757e-21	6.28341e-05	0.913603	0.593822	0.773046
CD70_ENSG00000125726.10	brown	25.592	22.9946	2.5974	20.3972	0.218632	0.169654	0.103527	0.0800085	0.455175	0.0703058	-0.0103841	0.129785	-0.344106	-0.385175	-0.406484	0.477969	0.806106	0.00848911	-0.0040418	0.0677999	0.519492	0.619006	0.0027879	0.662259	0.948623	0.418654	0.0275962	0.0128884	0.00835861	0.00157481	2.0215e-10	0.95799	0.979991	0.673616
CD80_ENSG00000121594.11	brown	72.4945	69.9999	2.49457	67.5053	0.410018	0.00775868	0.0200427	0.0649369	0.392046	0.0106546	-0.0845573	0.17481	-0.340842	-0.389404	-0.47183	0.475537	0.885988	0.0906826	0.0673995	0.110003	0.901015	0.686679	0.0112421	0.947287	0.599145	0.274325	0.0292035	0.0118526	0.00184376	0.0016769	1.3705e-14	0.57285	0.675437	0.493559
CD82_ENSG00000085117.11	yellow	11.4022	5.735	5.66723	0.0677764	-0.452013	0.00300864	0.602378	0.163882	0.360886	0.566737	0.181164	0.229155	0.262329	0.332154	0.668083	-0.065035	0.0819518	-0.0621979	-0.417827	0.202183	3.08557e-05	0.305906	0.0204459	0.00011199	0.256982	0.14953	0.097531	0.0338629	1.81892e-06	0.68623	0.610487	0.699261	0.00656292	0.204902
CD83_ENSG00000112149.9	brown	68.5208	37.8196	30.7012	7.11848	0.174127	0.276234	0.34188	0.217568	0.696271	0.200698	0.214893	0.383016	-0.199054	-0.284278	-0.329381	0.578873	0.777796	0.0368556	0.0484619	0.182609	0.0286845	0.171793	4.30384e-07	0.20832	0.177254	0.0134463	0.212147	0.0716487	0.0354722	7.34262e-05	2.18998e-09	0.819047	0.7635	0.253143
CD84_ENSG00000066294.14	black	125.962	44.2659	81.6963	-37.4305	0.193022	0.226612	0.347353	0.146447	0.830343	0.2841	0.234879	0.443311	-0.185125	-0.319528	-0.294379	0.878463	0.586095	0.170106	0.0130624	0.0894419	0.0260707	0.360895	1.8868e-11	0.0718339	0.13935	0.00369726	0.246549	0.0417066	0.0617214	4.44392e-14	5.66577e-05	0.287648	0.935397	0.578134
CD86_ENSG00000114013.15	black	59.2034	40.438	18.7654	21.6726	0.450462	0.00312244	0.0467926	0.0363378	0.517119	-0.0103789	0.0690283	0.168421	-0.310532	-0.473113	-0.551466	0.900906	0.717937	0.191643	0.0457009	0.0733545	0.771425	0.821548	0.000536255	0.948649	0.66804	0.292517	0.0481503	0.00178441	0.000186185	1.02139e-15	1.26611e-07	0.230012	0.776619	0.648543
CD8A_ENSG00000153563.15	black	7.43636	6.07054	1.36582	4.70472	-0.028715	0.858553	0.158712	-0.151293	0.337581	0.0554491	0.193783	0.310044	0.105626	-0.143682	0.0888477	0.632352	-0.116983	-0.143378	-0.208386	-0.134861	0.321624	0.345048	0.030886	0.730596	0.22475	0.0485221	0.511012	0.370132	0.580672	9.19946e-06	0.466369	0.371158	0.191054	0.40053
CD8B_ENSG00000172116.21	yellow	1.90476	1.15973	0.745033	0.414693	-0.545598	0.00022489	0.397546	-0.0751498	0.163594	0.183724	0.401903	0.384724	0.531151	0.339789	0.621383	0.111805	-0.396596	-0.255739	-0.428534	-0.0176096	0.0100569	0.640518	0.30677	0.250208	0.00919538	0.0130034	0.000352852	0.0297384	1.45353e-05	0.486462	0.0102536	0.106559	0.00518406	0.912982
CD93_ENSG00000125810.9	brown	40.0365	29.3232	10.7133	18.6099	0.524475	0.000431579	-0.157452	-0.09421	0.276893	-0.0527657	-0.20919	-0.0576641	-0.416215	-0.497696	-0.556469	0.706229	0.812466	0.319287	0.0783917	0.0411617	0.325531	0.55795	0.0796709	0.74318	0.189311	0.720261	0.00679586	0.000929883	0.000158049	2.48591e-07	1.12164e-10	0.0418694	0.626131	0.798321
CD99_ENSG00000002586.18	green	18.5259	8.56298	9.96291	-1.39993	-0.470779	0.00189366	0.627339	0.257348	0.159754	0.291888	0.585501	0.504226	0.773589	0.677835	0.706427	-0.0433521	-0.277666	-0.265519	-0.206552	0.267636	1.13629e-05	0.104298	0.318417	0.0640614	5.78924e-05	0.000775582	3.02977e-09	1.12444e-06	2.45835e-07	0.787829	0.0788001	0.0933784	0.195078	0.0906981
CD99_ENSGR0000002586.18	green	18.5259	8.56298	9.96291	-1.39993	-0.470779	0.00189366	0.627339	0.257348	0.159754	0.291888	0.585501	0.504226	0.773589	0.677835	0.706427	-0.0433521	-0.277666	-0.265519	-0.206552	0.267636	1.13629e-05	0.104298	0.318417	0.0640614	5.78924e-05	0.000775582	3.02977e-09	1.12444e-06	2.45835e-07	0.787829	0.0788001	0.0933784	0.195078	0.0906981
CDA_ENSG00000158825.5	green	4.42971	2.17935	2.25036	-0.0710179	-0.474353	0.00172865	0.0878952	-0.259698	-0.359815	-0.22506	0.169808	0.144095	0.592685	0.305279	0.523726	-0.24452	-0.422047	-0.288062	-0.29183	-0.0192333	0.584751	0.101062	0.0208505	0.157143	0.288504	0.368745	4.44806e-05	0.0522705	0.000441336	0.123374	0.00598566	0.067792	0.0641174	0.904994
CDC25B_ENSG00000101224.17	black	5.60336	2.18337	3.41999	-1.23662	0.572152	9.29534e-05	0.145568	0.350175	0.404018	0.0228971	0.0384885	0.29879	-0.222198	-0.23598	-0.512895	0.679922	0.561366	0.0881655	0.427826	0.266244	0.363817	0.0248023	0.0088005	0.887003	0.811173	0.0577456	0.162628	0.137452	0.000606136	1.01206e-06	0.000134296	0.583592	0.00526682	0.092454
CDC26_ENSG00000176386.8	red	16.5866	8.11546	8.47115	-0.355681	-0.366376	0.018474	0.514356	0.43812	0.0064266	0.184955	0.722098	0.353671	0.684524	0.760849	0.528701	-0.246146	-0.239054	0.0176148	-0.0967453	0.451581	0.000581096	0.00417042	0.96819	0.246991	9.88064e-08	0.0233027	7.99977e-07	7.7732e-09	0.000380108	0.120821	0.132253	0.912956	0.547355	0.00304001
CDC34_ENSG00000099804.8	green	22.3002	18.752	3.54813	15.2039	-0.337543	0.0309061	0.456348	0.109036	-0.0526112	-0.03361	0.483187	0.490641	0.853205	0.491886	0.524986	-0.05078	-0.347814	-0.281818	-0.0295849	0.345394	0.00270969	0.497387	0.743907	0.834751	0.0013741	0.00112672	1.39332e-12	0.00108952	0.000425042	0.752535	0.0258602	0.0742467	0.854313	0.0269824
CDC37_ENSG00000105401.6	green	10.7374	3.62617	7.11127	-3.4851	0.169206	0.290242	0.6439	0.576814	0.425066	0.138979	0.584172	0.66542	0.501197	0.335441	0.0183845	0.455478	0.242384	-0.0564798	0.27318	0.582383	5.57371e-06	7.89694e-05	0.0056002	0.386163	6.07426e-05	2.06786e-06	0.000844053	0.032033	0.909169	0.00276751	0.126789	0.725781	0.0839605	6.47832e-05
CDC42BPG_ENSG00000171219.8	yellow	31.5706	23.2117	8.35887	14.8528	-0.490964	0.00111696	0.486508	0.147644	0.103657	0.472416	0.190471	0.366616	0.485302	0.592644	0.835439	-0.382677	-0.481782	-0.126918	-0.00597805	0.195224	0.00125849	0.35694	0.518963	0.00181645	0.232929	0.0183916	0.00129944	4.45477e-05	1.09283e-11	0.0135359	0.00142577	0.429092	0.970409	0.221256
CDC42EP2_ENSG00000149798.4	brown	1.4275	1.3763	0.0511959	1.3251	0.0995542	0.535728	0.00430893	-0.179143	-0.06906	-0.161564	-0.196417	0.0431245	0.0655364	-0.188942	-0.0347834	0.170731	0.527281	-0.10639	-0.0894529	0.134685	0.978669	0.262418	0.667896	0.312892	0.218391	0.788917	0.683936	0.236772	0.829066	0.285853	0.000396749	0.507944	0.578087	0.40115
CDC42EP3_ENSG00000163171.7	black	97.0634	57.4786	39.5848	17.8938	0.2922	0.0637651	0.294059	0.122701	0.730592	0.194451	0.247053	0.38428	-0.170645	-0.32551	-0.354868	0.9388	0.61874	0.0592596	0.0933699	0.115364	0.0620184	0.444706	5.87375e-08	0.223127	0.119413	0.0131173	0.2861	0.037824	0.0228072	1.19727e-19	1.61873e-05	0.712846	0.561482	0.472604
CDC42EP4_ENSG00000179604.9	yellow	87.3951	63.6587	23.7364	39.9224	-0.687256	6.9435e-07	0.64345	0.276097	0.168271	0.581085	0.30043	0.213337	0.519853	0.64234	0.910561	-0.361445	-0.442319	-0.182685	-0.337337	0.178981	5.68577e-06	0.0805763	0.292955	6.78658e-05	0.0563199	0.180487	0.000494959	5.97115e-06	1.51193e-16	0.0202374	0.00378387	0.252942	0.0310151	0.262856
CDC42EP5_ENSG00000167617.2	red	4.09665	2.26429	1.83236	0.431924	-0.153749	0.337181	0.234539	0.357155	-0.29639	0.016229	0.247377	0.129024	0.566283	0.592611	0.330607	-0.367595	-0.432911	-0.186355	0.199052	0.28906	0.13994	0.0218841	0.0598823	0.919781	0.118914	0.42141	0.000113736	4.46016e-05	0.0347535	0.0180588	0.00469739	0.24337	0.212152	0.0668028
CDC42SE1_ENSG00000197622.12	black	110.629	59.8884	50.7402	9.14818	0.319773	0.0415414	0.279727	0.143222	0.750276	0.214221	0.225973	0.44085	-0.210581	-0.313294	-0.364307	0.944468	0.639976	0.195095	0.139601	0.12988	0.0765138	0.371683	1.62767e-08	0.178646	0.155422	0.00391534	0.186318	0.0460919	0.0191974	1.89418e-20	6.62363e-06	0.221566	0.384021	0.418312
CDCA3_ENSG00000111665.11	red	56.0066	18.7339	37.2727	-18.5387	-0.577196	7.79139e-05	0.528288	0.378654	-0.125462	0.281206	0.482997	0.270654	0.739877	0.836586	0.80169	-0.464787	-0.517268	-0.195033	-0.298388	0.301875	0.000384881	0.0146361	0.434451	0.0749048	0.00138099	0.0869801	3.25229e-08	9.63909e-12	3.0054e-10	0.00220154	0.000533937	0.221717	0.0580989	0.0550877
CDH11_ENSG00000140937.13	brown	68.3683	64.75	3.6183	61.1317	0.456029	0.00273076	0.0327431	0.15404	0.351467	0.184559	-0.170908	-0.0840946	-0.411032	-0.306419	-0.449153	0.37987	0.912923	0.475857	0.210233	0.285159	0.838956	0.336254	0.0242389	0.248023	0.285345	0.601153	0.00759348	0.0513532	0.0032214	0.0142958	9.16842e-17	0.00166314	0.187063	0.0707358
CDH13_ENSG00000140945.15	brown	2.69495	2.62632	0.068627	2.5577	0.38672	0.0125014	-0.270289	-0.125272	-0.0687905	-0.072361	-0.3554	-0.365927	-0.420968	-0.35829	-0.387135	0.0846795	0.545352	0.292198	0.00328006	0.0321254	0.0874239	0.435151	0.669118	0.653001	0.0225893	0.0186289	0.00612888	0.0214379	0.0123992	0.598616	0.000226664	0.0637671	0.983762	0.841955
CDH23_ENSG00000107736.19	black	31.4039	26.8622	4.54165	22.3206	0.0642621	0.689771	0.171506	-0.127992	0.425367	-0.0507439	0.333917	0.491732	0.19947	-0.157786	-0.0843851	0.843468	0.22726	-0.0948105	-0.124853	-0.0167713	0.283638	0.425167	0.00556291	0.752705	0.032871	0.00109405	0.211174	0.324493	0.599892	4.44633e-12	0.153019	0.555432	0.436699	0.91711
CDH3_ENSG00000062038.13	brown	2.49533	0.91573	1.5796	-0.66387	0.336959	0.0312158	0.246503	0.420864	0.453582	0.284732	0.127169	0.112186	-0.252015	-0.0672178	-0.350113	0.245117	0.426498	0.63553	0.410254	0.399765	0.120265	0.00614284	0.00289727	0.0711769	0.428173	0.484967	0.111935	0.676264	0.0248299	0.122431	0.00542498	8.0306e-06	0.00772003	0.00960992
CDH5_ENSG00000179776.17	brown	48.8153	47.5258	1.28944	46.2364	0.560042	0.000140374	-0.0913146	0.103595	0.170732	0.0807754	-0.261554	-0.20022	-0.435162	-0.313463	-0.472381	0.288177	0.83099	0.515603	0.186541	0.298377	0.570167	0.519215	0.285851	0.615638	0.0985615	0.209428	0.00446298	0.0459679	0.00181808	0.0676775	1.7622e-11	0.000560472	0.242891	0.0581087
CDHR1_ENSG00000148600.14	yellow	17.0039	14.1918	2.81211	11.3797	-0.652905	3.71593e-06	0.319542	-0.0435342	-0.0727922	0.188046	0.283472	0.371927	0.5816	0.52672	0.773874	-0.350693	-0.421104	-0.220083	-0.218855	0.107446	0.0416973	0.786959	0.651064	0.239042	0.0724917	0.0166453	6.66274e-05	0.000403504	2.96453e-09	0.0245753	0.00611078	0.166769	0.169208	0.503718
CDHR2_ENSG00000074276.10	yellow	80.4764	66.0014	14.4749	51.5265	-0.687734	6.77247e-07	0.301218	-0.177107	-0.207289	0.104113	0.19642	0.220926	0.657386	0.494072	0.886154	-0.423181	-0.554976	-0.274924	-0.468267	0.0263542	0.055645	0.267968	0.193455	0.517118	0.218383	0.16511	3.02191e-06	0.0010268	1.33421e-14	0.00583828	0.000166015	0.0819237	0.00201776	0.870079
CDHR3_ENSG00000128536.15	yellow	37.6466	30.6956	6.95099	23.7446	-0.691095	5.67553e-07	0.464313	0.0887181	0.158063	0.449623	0.314873	0.401583	0.538617	0.560213	0.869392	-0.341948	-0.451066	-0.222268	-0.333996	0.0654992	0.0022277	0.581226	0.323634	0.00318559	0.0449475	0.00925651	0.000280284	0.000139576	1.66196e-13	0.0286508	0.00307774	0.162493	0.0328271	0.684106
CDHR5_ENSG00000099834.18	yellow	60.8648	49.9399	10.9249	39.015	-0.68512	7.75721e-07	0.305117	-0.179529	-0.154611	0.172608	0.184959	0.169698	0.626727	0.48313	0.873566	-0.408145	-0.539607	-0.252261	-0.470917	0.00387327	0.0524012	0.261372	0.334445	0.280508	0.246981	0.288822	1.16566e-05	0.00137616	9.17228e-14	0.0080719	0.000271746	0.111574	0.00188704	0.980825
CDIP1_ENSG00000089486.16	yellow	38.0527	32.2631	5.78966	26.4734	-0.651414	3.97753e-06	0.538006	-0.0526845	0.142466	0.288345	0.341337	0.334672	0.618125	0.416826	0.843737	-0.0980777	-0.369483	-0.293503	-0.598225	0.0894459	0.000285679	0.743562	0.374238	0.0675104	0.0289552	0.0324536	1.65954e-05	0.00670668	4.31054e-12	0.541824	0.0174308	0.0625368	3.61423e-05	0.578116
CDIPT_ENSG00000103502.13	green	53.215	24.1557	29.0594	-4.90372	-0.645174	5.26718e-06	0.431746	-0.163759	-0.067517	0.0370377	0.398076	0.380324	0.800174	0.439815	0.788309	-0.189945	-0.357286	-0.320899	-0.444295	0.183471	0.00482288	0.306274	0.674903	0.818168	0.00994853	0.0141704	3.43564e-10	0.00401038	9.43043e-10	0.234245	0.0218323	0.0407894	0.00361304	0.250871
CDK11B_ENSG00000248333.8	red	35.9883	4.95873	31.0296	-26.0709	-0.400107	0.00954242	0.84996	0.506138	0.367792	0.527568	0.595725	0.627635	0.728569	0.735508	0.732242	0.0318209	-0.138052	-0.0210737	-0.0951542	0.539422	2.06989e-12	0.000734966	0.0179923	0.00039334	3.97108e-05	1.12235e-05	6.66013e-08	4.30835e-08	5.2975e-08	0.843435	0.389371	0.89595	0.553993	0.000273325
CDK14_ENSG00000058091.16	brown	37.7088	26.5217	11.1871	15.3346	0.215205	0.176612	0.191795	0.178192	0.609993	0.287278	-0.0213499	0.0880865	-0.401966	-0.342618	-0.383991	0.468698	0.80972	0.27951	0.0729627	0.102721	0.229634	0.265001	2.29555e-05	0.0685776	0.894594	0.583931	0.0091835	0.0283197	0.013192	0.00199597	1.45037e-10	0.0767518	0.650299	0.522763
CDK18_ENSG00000117266.15	yellow	72.0546	62.5194	9.53518	52.9842	-0.700511	3.41614e-07	0.508476	0.0734133	0.0835878	0.411076	0.281971	0.388342	0.584774	0.589971	0.932865	-0.365728	-0.5147	-0.239679	-0.36294	0.14878	0.000687857	0.648279	0.603355	0.00758635	0.0740838	0.0121058	5.94359e-05	4.91728e-05	6.89651e-19	0.0186981	0.000575347	0.131214	0.0196883	0.353211
CDK20_ENSG00000156345.17	yellow	36.9416	30.3864	6.55514	23.8313	-0.758048	9.48856e-09	0.463381	0.0569317	0.0111445	0.267383	0.408363	0.38051	0.629021	0.592853	0.855107	-0.33916	-0.448151	-0.253719	-0.35391	0.167126	0.00227991	0.723673	0.944866	0.0910148	0.00803479	0.0141194	1.059e-05	4.42033e-05	1.1e-12	0.0300618	0.00329902	0.10945	0.0232032	0.296299
CDK2AP1_ENSG00000111328.6	brown	10.8627	6.3111	4.5516	1.7595	0.561551	0.000133461	0.277837	0.577512	0.441481	0.394809	0.117426	0.117006	-0.268483	0.079201	-0.308186	0.36011	0.71655	0.531162	0.413429	0.533413	0.0786083	7.70487e-05	0.00385834	0.0106326	0.464673	0.466281	0.0896423	0.622561	0.0499569	0.0207382	1.37382e-07	0.000352736	0.00721506	0.000329261
CDK2AP2_ENSG00000167797.7	green	5.83706	3.70507	2.132	1.57307	0.128418	0.423612	0.5834	0.563538	0.131135	0.121582	0.425284	0.367651	0.556995	0.46811	0.186836	0.0530815	-0.149708	-0.153683	0.2637	0.506711	6.24567e-05	0.000124829	0.413787	0.448903	0.00557317	0.0180399	0.000155329	0.00202577	0.242132	0.741695	0.350185	0.33739	0.09573	0.000723147
CDK3_ENSG00000250506.6	yellow	8.16492	2.71479	5.45013	-2.73534	-0.373831	0.0160544	0.438054	0.0563295	0.247249	0.16529	0.392957	0.726537	0.571198	0.372418	0.530699	-0.011079	-0.0700303	-0.178283	-0.0804207	0.270839	0.00417668	0.726483	0.119111	0.301714	0.011038	7.54709e-08	9.60785e-05	0.0164912	0.000357749	0.94519	0.663504	0.264754	0.617195	0.0867565
CDK5_ENSG00000164885.12	green	37.8171	22.4412	15.3759	7.06524	-0.330706	0.0346954	0.452114	0.293402	-0.141945	0.00992294	0.666086	0.415454	0.839583	0.741652	0.566085	-0.243958	-0.41045	-0.117555	-0.174159	0.419181	0.00300137	0.0626309	0.376007	0.950902	2.00278e-06	0.00690816	6.91238e-12	2.89662e-08	0.000114506	0.124265	0.00768793	0.464177	0.276145	0.00637276
CDK7_ENSG00000134058.10	red	42.0798	15.7487	26.3311	-10.5824	-0.401323	0.0093062	0.606065	0.53804	0.308734	0.720659	0.488215	0.320044	0.37484	0.78717	0.682525	-0.237446	-0.175768	0.244024	0.116332	0.404962	2.67643e-05	0.000285374	0.0495302	1.07704e-07	0.0012025	0.0413592	0.0157483	1.03547e-09	8.86456e-07	0.134954	0.27166	0.12416	0.468872	0.00862905
CDK8_ENSG00000132964.11	yellow	42.1797	13.847	28.3327	-14.4858	-0.475963	0.00165861	0.586389	0.290501	0.411291	0.73213	0.238392	0.288833	0.233321	0.473099	0.742112	-0.139184	-0.189887	0.023726	-0.178983	0.232837	5.60566e-05	0.0653947	0.0075518	5.33497e-08	0.133359	0.0670275	0.142069	0.00178506	2.81048e-08	0.385457	0.234391	0.88294	0.26285	0.142922
CDKN1A_ENSG00000124762.13	yellow	6.24001	5.26546	0.974554	4.2909	-0.475354	0.0016848	0.312891	-0.0912755	-0.112621	0.167024	0.0425332	0.171371	0.495387	0.393732	0.68622	-0.266315	-0.220733	-0.313948	-0.260321	-0.0243588	0.0463876	0.570333	0.483266	0.296598	0.791747	0.284023	0.000990638	0.0108668	7.32766e-07	0.092363	0.165489	0.0456148	0.100217	0.87984
CDKN2AIPNL_ENSG00000237190.3	yellow	47.4146	21.2569	26.1577	-4.90072	-0.624124	1.29864e-05	0.547888	0.298617	0.0432339	0.332175	0.641837	0.410192	0.758256	0.790479	0.802004	-0.354574	-0.3863	-0.189702	-0.271864	0.319553	0.000208997	0.0578974	0.788394	0.0338509	6.10476e-06	0.00773009	9.34999e-09	7.87806e-10	2.9228e-10	0.0229279	0.0126057	0.234854	0.085524	0.0416897
CDKN2B_ENSG00000147883.10	yellow	106.268	63.2973	42.9709	20.3264	-0.630959	9.75922e-06	0.454966	0.0901548	0.198602	0.657189	0.0839856	0.0821098	0.252723	0.486532	0.858142	-0.329169	-0.428988	-0.106392	-0.288302	0.00149856	0.00280201	0.575095	0.213209	3.04972e-06	0.601626	0.609797	0.110898	0.00125771	7.49059e-13	0.035598	0.0051316	0.507934	0.0675537	0.992581
CDKN2C_ENSG00000123080.10	red	8.80953	4.45182	4.35771	0.0941021	-0.456274	0.00271455	0.463694	0.504626	0.00527034	0.443448	0.437242	0.129686	0.502176	0.754037	0.614747	-0.358931	-0.277653	0.0356749	-0.211369	0.338696	0.00226223	0.000766918	0.973911	0.00368539	0.00425547	0.41901	0.00082136	1.25674e-08	1.90106e-05	0.0211892	0.0788137	0.824752	0.184636	0.0303021
CDKN2D_ENSG00000129355.6	black	49.0433	42.1224	6.92088	35.2015	0.18714	0.241354	0.154539	-0.0313305	0.447203	-0.0780047	0.275174	0.419956	0.0430549	-0.267727	-0.267293	0.907134	0.348979	-0.136184	-0.0272689	-0.0399656	0.334673	0.845818	0.00337393	0.627842	0.0816357	0.00626604	0.78925	0.0905842	0.0911278	3.05031e-16	0.0253334	0.395881	0.86561	0.804065
CDR2_ENSG00000140743.7	yellow	55.3117	17.5321	37.7796	-20.2475	-0.476062	0.00165436	0.586559	0.202591	0.458188	0.723174	0.192737	0.19409	0.192078	0.37802	0.711795	0.0341165	-0.10506	-0.0246336	-0.291804	0.0796147	5.57092e-05	0.203971	0.00259086	9.26065e-08	0.227311	0.224003	0.228935	0.0148163	1.81126e-07	0.832296	0.513293	0.878495	0.0641419	0.620738
CDR2L_ENSG00000109089.7	yellow	18.0264	15.5898	2.43658	13.1533	-0.455354	0.00277581	0.402962	-0.00423976	-0.065809	0.270643	0.0918203	0.152259	0.538429	0.441881	0.783947	-0.326555	-0.364546	-0.136978	-0.449933	0.139318	0.00899577	0.979011	0.68269	0.0869943	0.568025	0.341941	0.000281934	0.00382261	1.34525e-09	0.0371771	0.0191126	0.393104	0.00316211	0.384996
CDS1_ENSG00000163624.5	yellow	109.862	39.7982	70.0634	-30.2652	-0.546893	0.000215774	0.455313	0.297058	0.155046	0.722905	0.119899	0.0494133	0.279786	0.640576	0.822082	-0.413041	-0.425977	0.0579078	-0.190106	0.0723529	0.00277858	0.0592811	0.333071	9.41212e-08	0.455253	0.758994	0.0764482	6.45199e-06	4.4069e-11	0.0072753	0.00548813	0.719127	0.233843	0.653037
CDV3_ENSG00000091527.15	brown	107.672	13.6259	94.0465	-80.4206	0.236506	0.136552	0.4857	0.517949	0.854497	0.5927	0.254538	0.268831	-0.297507	-0.061126	-0.23235	0.567158	0.646296	0.373423	0.224449	0.271737	0.00128581	0.000523416	1.18707e-12	4.44547e-05	0.108271	0.0892115	0.0588805	0.704206	0.143783	0.000110394	5.01008e-06	0.0161794	0.158302	0.0856752
CDX1_ENSG00000113722.16	red	55.8885	22.4081	33.4804	-11.0722	-0.555074	0.000165481	0.410155	0.304737	-0.253067	0.216157	0.374975	0.183343	0.735967	0.819877	0.748074	-0.551773	-0.604647	-0.203034	-0.032773	0.243191	0.00773617	0.052711	0.110396	0.174659	0.0157081	0.251207	4.18403e-08	5.48588e-11	1.88983e-08	0.000184338	2.82753e-05	0.202963	0.838811	0.12549
CDX2_ENSG00000165556.9	red	22.3555	7.49089	14.8646	-7.37371	-0.416883	0.00669852	0.376501	0.299835	-0.158599	0.367686	0.15712	0.102267	0.488029	0.698322	0.712062	-0.552074	-0.595906	-0.235451	0.137128	0.189426	0.0152555	0.0568336	0.321973	0.0180279	0.326564	0.524614	0.00120849	3.85077e-07	1.78358e-07	0.00018254	3.94418e-05	0.13836	0.392583	0.23555
CEACAM1_ENSG00000079385.21	tan	4.79285	4.49661	0.296248	4.20036	0.315992	0.0441502	0.0121364	0.213479	0.058307	0.0927996	0.0216791	0.0952704	-0.13212	0.0791542	-0.189272	-0.0452978	0.0678426	0.0379086	0.897184	0.24232	0.939968	0.18019	0.71727	0.563886	0.892978	0.553507	0.410258	0.622767	0.235936	0.77854	0.673422	0.813967	2.02556e-15	0.126892
CEACAM18_ENSG00000213822.6	yellow	14.2204	11.8936	2.32676	9.56687	-0.558219	0.00014916	0.450502	0.036861	0.171746	0.449038	0.171445	0.203361	0.374653	0.402889	0.771368	-0.221375	-0.301155	-0.0703888	-0.39323	0.114663	0.0031195	0.819021	0.282956	0.00323021	0.283812	0.202221	0.0158047	0.00900952	3.58601e-09	0.16423	0.0556991	0.661884	0.0109774	0.475317
CEACAM19_ENSG00000186567.12	yellow	2.16002	1.1573	1.00272	0.154587	-0.33009	0.0350553	0.232358	-0.0343851	0.177185	0.168747	0.320148	0.572219	0.380815	0.294821	0.47681	-0.086552	-0.255304	-0.192657	-0.0528796	0.102682	0.143769	0.830994	0.267753	0.291573	0.0412894	9.27389e-05	0.014036	0.0613133	0.00162276	0.590525	0.107177	0.227508	0.742644	0.522924
CEACAM20_ENSG00000273777.4	yellow	28.9302	23.7892	5.14099	18.6482	-0.45386	0.00287789	0.442403	0.0343021	0.1554	0.477572	0.072685	0.136531	0.296088	0.366585	0.788147	-0.235461	-0.338916	-0.137195	-0.436443	0.0956068	0.00377641	0.831397	0.331953	0.00159109	0.651545	0.394666	0.060156	0.0184022	9.55692e-10	0.138344	0.0301878	0.392351	0.00433408	0.552101
CEACAM3_ENSG00000170956.16	brown	81.023	78.9647	2.05826	76.9064	0.467135	0.00207604	-0.264408	-0.127953	0.125157	-0.202013	-0.254709	0.0236555	-0.41264	-0.477839	-0.577754	0.403746	0.842483	0.128693	0.13889	0.00962972	0.0948087	0.425306	0.435574	0.205293	0.108026	0.883286	0.00733788	0.00158012	7.63933e-05	0.00885046	4.97848e-12	0.422612	0.386472	0.952351
CEACAM4_ENSG00000105352.10	black	53.7418	29.2735	24.4683	4.80516	0.50274	0.000808532	-0.187828	-0.123442	0.256401	-0.201257	-0.138589	0.0998641	-0.333384	-0.517568	-0.598825	0.797402	0.724727	0.106767	0.0680469	-0.037984	0.239597	0.441943	0.105625	0.207029	0.38751	0.534453	0.0331685	0.000529275	3.5331e-05	4.37541e-10	8.42895e-08	0.506432	0.672493	0.813604
CEACAM5_ENSG00000105388.15	tan	6.83358	5.79232	1.04125	4.75107	0.603082	3.00332e-05	-0.200626	0.26296	-0.0702413	-0.00739264	-0.170173	-0.218095	-0.356958	-0.0593435	-0.502144	-0.0204728	0.230138	0.44385	0.908992	0.246665	0.208486	0.0966987	0.662551	0.963412	0.287455	0.170732	0.0219624	0.712457	0.00082209	0.898902	0.147744	0.00365087	2.09229e-16	0.120014
CEACAM6_ENSG00000086548.8	tan	4.02851	3.31908	0.709431	2.60965	0.541277	0.000257877	-0.270903	0.140936	-0.0870289	-0.0475483	-0.195858	-0.248672	-0.38638	-0.126223	-0.492288	-0.0169641	0.227613	0.601068	0.785051	0.193881	0.0866791	0.379442	0.588472	0.767834	0.21973	0.116934	0.0125859	0.431647	0.00107774	0.91616	0.152365	3.24424e-05	1.23046e-09	0.224511
CEACAM7_ENSG00000007306.14	tan	10.0016	9.65606	0.345567	9.31049	0.31584	0.0442576	-0.125285	0.0846099	-0.0312159	0.00570622	-0.0276932	-0.0488561	-0.164034	0.0249224	-0.247165	-0.0698068	-0.0364121	-0.00256838	0.848316	0.0608127	0.435104	0.598917	0.846376	0.971754	0.863538	0.761632	0.305453	0.877081	0.11924	0.664515	0.821189	0.987285	2.52042e-12	0.705654
CEBPA_ENSG00000245848.2	yellow	33.9318	25.0274	8.90437	16.1231	-0.613755	1.97785e-05	0.515455	0.202778	0.000212976	0.405678	0.237875	0.205809	0.590432	0.617867	0.834649	-0.403553	-0.523828	-0.268393	-0.260193	0.13897	0.000562876	0.203544	0.998946	0.00850091	0.13423	0.196725	4.83457e-05	1.67692e-05	1.19081e-11	0.00888611	0.000439988	0.0897536	0.100391	0.386193
CEBPB_ENSG00000172216.5	brown	67.5594	58.4845	9.07489	49.4096	0.44328	0.00369993	-0.154945	-0.14917	0.241183	-0.164358	-0.217086	0.0846372	-0.3218	-0.519093	-0.526404	0.644978	0.819004	-0.0204854	0.038979	-0.0446809	0.333389	0.351936	0.12874	0.304484	0.172767	0.598799	0.0401952	0.000506145	0.000407354	5.31332e-06	5.97816e-11	0.89884	0.80881	0.781482
CEBPD_ENSG00000221869.4	brown	6.32568	4.51792	1.80777	2.71015	0.357071	0.0219174	-0.035724	-0.0923872	0.256167	-0.0548286	-0.238553	0.077553	-0.228707	-0.451755	-0.373364	0.59414	0.630052	-0.102301	0.0680309	-0.00288957	0.824515	0.565627	0.105954	0.7335	0.133091	0.629841	0.150351	0.00302733	0.0161976	4.21352e-05	1.01401e-05	0.524476	0.672566	0.985695
CEBPG_ENSG00000153879.8	red	107.991	26.1256	81.8658	-55.7402	-0.433909	0.00459217	0.612589	0.4632	0.227877	0.737611	0.377256	0.248853	0.428846	0.812851	0.844664	-0.341764	-0.366885	0.0582517	-0.0421032	0.30872	2.07169e-05	0.00229013	0.151877	3.76547e-08	0.0150359	0.116658	0.00514793	1.08157e-10	3.87228e-12	0.0287418	0.0182995	0.717527	0.793807	0.0495407
CEBPZOS_ENSG00000218739.9	red	26.0174	10.8513	15.1661	-4.31483	-0.373321	0.016211	0.61549	0.423251	0.341356	0.599131	0.645891	0.487758	0.505706	0.762562	0.706362	-0.139627	-0.237325	0.155713	-0.040474	0.442968	1.8453e-05	0.00582926	0.0289454	3.49233e-05	5.10158e-06	0.00121728	0.000743971	6.87154e-09	2.46747e-07	0.38393	0.135158	0.330969	0.801622	0.00372694
CECR1_ENSG00000093072.15	black	47.5954	29.5769	18.0186	11.5583	0.468881	0.0019868	0.288212	0.245375	0.626973	0.145189	0.18608	0.291517	-0.197848	-0.285614	-0.43846	0.878736	0.690635	0.201359	0.132717	0.264829	0.067643	0.122026	1.15381e-05	0.365081	0.244077	0.064416	0.214987	0.0702677	0.00413787	4.26443e-14	5.81524e-07	0.206793	0.40813	0.0942643
CELF2_ENSG00000048740.17	black	130.715	75.6508	55.0642	20.5866	0.235682	0.137963	0.273961	0.103429	0.758813	0.219635	0.210241	0.406888	-0.187525	-0.34064	-0.328483	0.966693	0.563275	0.117459	-0.00339194	0.041809	0.0830444	0.51989	8.98829e-09	0.167656	0.187046	0.00828819	0.240369	0.0293058	0.036007	1.08364e-24	0.000125944	0.464546	0.983208	0.795217
CEMIP_ENSG00000103888.15	brown	86.9829	85.944	1.03892	84.905	0.405485	0.00853536	-0.231424	-0.154664	0.101733	-0.162733	-0.331245	-0.0784163	-0.399546	-0.489386	-0.511414	0.372337	0.847646	0.023845	0.0698347	-0.0516262	0.145432	0.334279	0.526793	0.309356	0.0343839	0.626023	0.00965328	0.00116538	0.00063251	0.0165167	2.72939e-12	0.882357	0.664389	0.748544
CEMP1_ENSG00000205923.3	green	11.9404	10.5117	1.42873	9.08299	-0.384805	0.0129827	0.134235	-0.0805413	-0.224784	-0.275661	0.553386	0.395748	0.739762	0.392655	0.352623	-0.195276	-0.307796	-0.197438	-0.208195	0.187053	0.402739	0.616665	0.157666	0.0810748	0.000174893	0.010432	3.2767e-08	0.0111052	0.0237441	0.221129	0.0502624	0.215959	0.191471	0.241578
CENPB_ENSG00000125817.7	green	17.2555	12.7452	4.51025	8.23498	-0.254391	0.108482	0.686724	0.263075	0.24263	0.214479	0.522678	0.530658	0.779675	0.485481	0.536732	0.165449	-0.0889613	-0.218102	-0.123611	0.396154	7.13845e-07	0.0965473	0.126392	0.17811	0.000455306	0.000358187	1.89021e-09	0.0012933	0.000297215	0.301242	0.580186	0.170718	0.441312	0.0103463
CENPV_ENSG00000166582.9	yellow	83.3012	37.7937	45.5075	-7.71375	-0.589424	5.01719e-05	0.353722	0.0722084	-0.165227	0.0615668	0.558888	0.466827	0.836781	0.707859	0.776587	-0.416097	-0.561167	-0.252427	-0.252138	0.252282	0.0232815	0.653686	0.301899	0.702171	0.00014588	0.00209209	9.43489e-12	2.26753e-07	2.40577e-09	0.00681314	0.000135193	0.11133	0.111753	0.111542
CEP112_ENSG00000154240.16	brown	0.559193	0.451927	0.107266	0.344661	0.2813	0.0748033	-0.173622	0.115864	0.0195574	0.0603373	-0.0361471	-0.198941	-0.332955	-0.062421	-0.329075	0.117252	0.42967	0.577958	0.290557	0.250466	0.27765	0.470674	0.9034	0.707853	0.822469	0.212412	0.0334089	0.698233	0.0356539	0.465338	0.00505375	7.58443e-05	0.0653402	0.114231
CEP128_ENSG00000100629.16	brown	26.3423	24.695	1.64726	23.0478	0.467147	0.00207539	-0.144758	0.00773134	0.295337	0.0109159	-0.183328	-0.0225104	-0.468868	-0.419327	-0.55064	0.439717	0.803947	0.293868	0.204092	0.0734759	0.366523	0.961737	0.0608403	0.945996	0.251248	0.888899	0.00198745	0.00635246	0.00019124	0.00401945	2.45698e-10	0.0621965	0.200569	0.647999
CEP170_ENSG00000143702.15	brown	122.573	15.9964	106.577	-90.5804	0.143595	0.370424	0.432729	0.283484	0.882532	0.464221	0.24244	0.377429	-0.24694	-0.208612	-0.212124	0.661631	0.629972	0.251455	0.00912224	0.147227	0.00471684	0.0724793	2.37613e-14	0.00223281	0.126698	0.014986	0.119589	0.190563	0.183036	2.47645e-06	1.01744e-05	0.112761	0.954859	0.358318
CEP19_ENSG00000174007.7	brown	54.6523	49.1026	5.54967	43.5529	0.512843	0.00060705	-0.0140011	0.13391	0.412843	0.0858549	-0.0635661	0.0357962	-0.456794	-0.379039	-0.580104	0.518222	0.909034	0.561279	0.236219	0.25774	0.930765	0.403889	0.00730609	0.593531	0.692965	0.824166	0.00268046	0.0145277	7.02819e-05	0.000519241	2.07422e-16	0.000134685	0.137041	0.103753
CEP78_ENSG00000148019.12	black	28.3616	12.8299	15.5317	-2.70183	0.268445	0.0896897	0.353465	0.320987	0.693503	0.365501	0.31762	0.403232	-0.101242	-0.048195	-0.166385	0.815743	0.294276	0.176864	0.120265	0.133424	0.023389	0.0407309	4.99369e-07	0.0187773	0.0430113	0.00894554	0.528801	0.764765	0.298476	8.20738e-11	0.0618169	0.268636	0.453869	0.405612
CERCAM_ENSG00000167123.18	brown	50.6046	49.9262	0.678444	49.2478	0.580856	6.84216e-05	-0.183852	-0.0520543	0.0268253	-0.204686	-0.265137	-0.143888	-0.358221	-0.428352	-0.556245	0.33061	0.838473	0.209989	0.150341	0.209541	0.249871	0.746528	0.867777	0.199232	0.0938678	0.369439	0.0214649	0.00520517	0.000159225	0.0347517	7.82451e-12	0.187586	0.348126	0.188552
CERK_ENSG00000100422.13	yellow	41.5331	23.9026	17.6305	6.27204	-0.563013	0.000127063	0.706937	0.228017	0.415839	0.605414	0.502921	0.429717	0.552355	0.580028	0.8374	-0.00307802	-0.245227	-0.0719892	-0.318921	0.265699	2.38883e-07	0.151618	0.00685115	2.74489e-05	0.000804461	0.0050484	0.000180877	7.04724e-05	8.81241e-12	0.984762	0.122259	0.654672	0.0421184	0.0931484
CERS2_ENSG00000143418.19	yellow	67.05	50.7709	16.2791	34.4917	-0.513641	0.000593235	0.523738	0.117207	0.181736	0.580318	0.200465	0.15416	0.373074	0.527093	0.863745	-0.240701	-0.329708	-0.00396508	-0.369572	0.168152	0.000441178	0.465509	0.255458	6.97473e-05	0.20886	0.335873	0.0162872	0.000399001	3.59843e-13	0.129529	0.0352796	0.980371	0.0174015	0.293301
CES1_ENSG00000198848.12	green	4.6777	2.38815	2.28955	0.0985969	-0.125021	0.436081	0.370917	0.421399	-0.0858288	-0.0125365	0.611174	0.38692	0.643762	0.609828	0.278252	-0.0378748	-0.150736	-0.120059	0.0183824	0.47392	0.0169662	0.00607131	0.593644	0.937992	2.19115e-05	0.012452	5.60771e-06	2.31048e-05	0.0781444	0.81413	0.346848	0.454648	0.909179	0.00174795
CES2_ENSG00000172831.11	yellow	113.629	96.0174	17.6116	78.4059	-0.688967	6.34905e-07	0.468091	0.0855574	-0.0218897	0.453638	0.261726	0.135973	0.554942	0.664436	0.939495	-0.419667	-0.486306	-0.178991	-0.405672	0.0973539	0.00202676	0.594816	0.891945	0.00289337	0.0983318	0.396619	0.0001662	2.16746e-06	9.64184e-20	0.00630565	0.00126527	0.262829	0.0085021	0.544825
CES3_ENSG00000172828.12	red	6.20931	2.23683	3.97248	-1.73565	-0.159983	0.317714	0.208636	0.198787	-0.179353	0.256828	0.155795	0.169813	0.395387	0.600206	0.543021	-0.467617	-0.503091	-0.123095	0.377346	0.284612	0.190511	0.212775	0.261849	0.105026	0.330713	0.288491	0.0105087	3.35259e-05	0.000244075	0.00205105	0.000800642	0.443236	0.01501	0.0713018
CFAP69_ENSG00000105792.19	brown	0.361721	0.287239	0.0744815	0.212758	-0.052915	0.742478	0.149016	0.194426	0.27566	0.287759	0.0879977	0.288683	-0.0254637	0.132806	0.0531486	0.125291	0.463373	0.113142	0.170292	0.181029	0.352439	0.223187	0.0810759	0.0680953	0.584311	0.0671752	0.874433	0.407813	0.74138	0.435082	0.00228037	0.481232	0.287112	0.257342
CFB_ENSG00000243649.8	brown	0.576934	0.415976	0.160958	0.255019	0.493122	0.00105366	-0.00200338	0.265922	-0.141629	-0.240958	-0.00460587	0.0657319	0.0310853	0.00758581	-0.305513	0.11736	0.406233	0.05092	0.165555	0.374733	0.990082	0.092863	0.377081	0.129107	0.9772	0.683042	0.847011	0.962456	0.0520804	0.464925	0.00840282	0.751874	0.300928	0.0157806
CFD_ENSG00000197766.7	green	0.366602	0.328794	0.0378083	0.290986	-0.106006	0.509485	0.143036	-0.125796	-0.145304	-0.130208	0.247229	0.197027	0.51492	0.206824	0.300819	0.109331	-0.147458	-0.167899	-0.156151	0.283183	0.372312	0.433217	0.364697	0.417126	0.119142	0.216935	0.00057169	0.194478	0.0559863	0.496215	0.357555	0.294038	0.329593	0.0727967
CFDP1_ENSG00000153774.8	yellow	53.6689	25.3397	28.3292	-2.98945	-0.582514	6.4478e-05	0.309451	0.0718471	-0.254169	0.109656	0.452478	0.193876	0.742455	0.735863	0.761608	-0.441979	-0.514017	-0.174013	-0.280637	0.148303	0.048976	0.655311	0.108801	0.494928	0.0029753	0.224524	2.74784e-08	4.21199e-08	7.36099e-09	0.00381391	0.000586824	0.276553	0.0755202	0.354775
CFH_ENSG00000000971.15	brown	13.2785	9.70315	3.57539	6.12776	0.245256	0.122212	0.30975	0.377285	0.342628	0.445809	0.0997134	0.00311876	-0.145968	0.151441	-0.0151006	0.13327	0.679999	0.565545	0.136503	0.572886	0.0487468	0.0150276	0.028315	0.00348673	0.535073	0.98456	0.362487	0.344571	0.925342	0.406162	1.00811e-06	0.000116628	0.394766	9.06117e-05
CFL1_ENSG00000172757.12	red	31.015	12.2813	18.7337	-6.45235	-0.2592	0.101742	0.674608	0.520235	0.0331229	0.39037	0.421512	0.28909	0.69487	0.79122	0.694627	-0.255483	-0.377007	-0.100267	-0.0383192	0.458585	1.321e-06	0.000489427	0.837113	0.0116262	0.00605639	0.0667733	4.6411e-07	7.40533e-10	4.70209e-07	0.106922	0.015108	0.532797	0.811988	0.00256585
CFLAR_ENSG00000003402.19	brown	93.0719	81.6766	11.3954	70.2812	0.378102	0.014793	0.0659069	0.0684238	0.507494	0.148276	-0.0721798	0.228792	-0.362027	-0.359866	-0.401969	0.659068	0.906991	0.155404	0.076245	0.108581	0.682243	0.670781	0.000707308	0.354862	0.653815	0.150195	0.0200221	0.0208312	0.00918278	2.7938e-06	3.13879e-16	0.331942	0.635643	0.499194
CFP_ENSG00000126759.12	black	53.4315	50.4022	3.02926	47.373	0.3192	0.0419283	0.0278353	-0.0904855	0.322753	-0.19668	0.104374	0.258211	-0.0617899	-0.389246	-0.3991	0.897428	0.314317	-0.0951625	-0.00462753	-0.066207	0.862845	0.573688	0.0395749	0.217763	0.516062	0.103101	0.701141	0.0118899	0.009742	1.93807e-15	0.0453476	0.553959	0.977092	0.680872
CGN_ENSG00000143375.14	red	31.124	8.82599	22.298	-13.472	-0.371102	0.0169069	0.540099	0.394111	0.155135	0.607363	0.299011	0.330671	0.410414	0.744139	0.762485	-0.393497	-0.364613	-0.0379979	0.158495	0.347034	0.00026759	0.0107837	0.332791	2.54463e-05	0.0575513	0.0347159	0.00769383	2.45878e-08	6.91004e-09	0.0109185	0.019089	0.813537	0.322295	0.0262177
CGREF1_ENSG00000138028.14	red	2.65542	0.984181	1.67124	-0.687057	-0.144118	0.368669	0.371342	0.330222	-0.203655	-0.00937715	0.278486	0.197799	0.601167	0.549329	0.399758	-0.249207	-0.278277	0.0102497	-0.0884796	0.42482	0.0168307	0.0349779	0.201555	0.953599	0.0778842	0.215103	3.23191e-05	0.000199523	0.0096113	0.116122	0.0781168	0.949287	0.582247	0.00563078
CGRRF1_ENSG00000100532.11	red	11.7166	3.29737	8.41924	-5.12188	-0.374392	0.0158836	0.619693	0.328111	0.444975	0.542296	0.724612	0.565889	0.537302	0.664107	0.584401	0.068776	-0.0839758	0.176101	0.0434558	0.447076	1.55726e-05	0.0362302	0.00355582	0.000249727	8.48795e-08	0.000115271	0.000292001	2.20181e-06	6.02423e-05	0.669184	0.601669	0.27074	0.787333	0.00338402
CH25H_ENSG00000138135.6	brown	13.2307	11.6646	1.56613	10.0985	0.497532	0.000934072	0.295227	0.399981	0.437321	0.214364	0.121073	0.184333	-0.185896	-0.0818467	-0.335718	0.334787	0.774079	0.41038	0.276685	0.555955	0.0609409	0.00956728	0.00424772	0.178349	0.450818	0.248612	0.244552	0.610947	0.0318829	0.0323905	2.91835e-09	0.00769939	0.0799069	0.000160752
CH507-42P11.8_ENSG00000275993.2	black	43.1191	26.454	16.6651	9.78884	0.393394	0.010941	0.0233995	-0.0277499	0.467526	-0.0267691	0.0310259	0.296905	-0.218047	-0.396485	-0.446978	0.852812	0.675389	0.134873	0.078723	0.0159679	0.88454	0.863262	0.00205571	0.868051	0.8473	0.0594189	0.170828	0.0102767	0.00339187	1.46259e-12	1.27072e-06	0.400487	0.624668	0.921068
CH507-9B2.3_ENSG00000280071.3	green	1.74278	0.766743	0.976038	-0.209295	-0.243216	0.125449	0.466016	0.300808	0.0667857	0.0884574	0.613908	0.417914	0.607045	0.581668	0.38032	-0.0784217	-0.218835	-0.0498589	-0.001549	0.360575	0.00213503	0.0559954	0.678233	0.582342	1.96577e-05	0.00655059	2.57636e-05	6.64651e-05	0.0141716	0.625998	0.16925	0.756886	0.992331	0.0205627
CH507-9B2.9_ENSG00000280433.1	yellow	3.68664	2.15406	1.53258	0.621477	-0.493857	0.00103283	0.361683	0.12123	0.0946043	0.217335	0.50063	0.520749	0.532931	0.536685	0.629952	-0.0884665	-0.394295	-0.117914	-0.160888	0.217988	0.0201493	0.450228	0.556296	0.172264	0.000857454	0.000482064	0.000334165	0.000297647	1.01832e-05	0.582303	0.0107438	0.462806	0.314947	0.170946
CHAC1_ENSG00000128965.11	brown	19.1684	17.6863	1.48207	16.2043	0.631427	9.56782e-06	-0.185526	0.0622677	0.0249772	-0.1821	-0.251044	-0.0602839	-0.36056	-0.348675	-0.587118	0.278434	0.762343	0.142699	0.443145	0.209056	0.24551	0.698939	0.876813	0.254492	0.11337	0.7081	0.0205684	0.02547	5.45873e-05	0.0779415	6.98106e-09	0.373449	0.00371157	0.1896
CHAD_ENSG00000136457.9	yellow	28.7045	23.9733	4.73115	19.2422	-0.652128	3.85024e-06	0.227471	-0.182884	-0.138623	0.138249	0.222866	0.311596	0.585256	0.469138	0.814432	-0.373432	-0.498826	-0.251761	-0.30999	0.0338375	0.152628	0.252416	0.387393	0.388688	0.161336	0.0473486	5.84088e-05	0.00197394	9.3063e-11	0.0161768	0.000901365	0.112309	0.0485629	0.833648
CHCHD1_ENSG00000172586.7	red	42.5878	25.8071	16.7807	9.02633	-0.266617	0.0919802	0.390477	0.465917	-0.180201	0.0906056	0.645174	0.344728	0.756341	0.845261	0.494635	-0.44022	-0.416198	-0.0726762	0.106984	0.460009	0.0116013	0.00214032	0.259562	0.573177	5.26715e-06	0.0272983	1.07014e-08	3.61278e-12	0.00101118	0.00397295	0.00679835	0.651585	0.505564	0.00247785
CHCHD10_ENSG00000250479.8	green	27.9131	22.3164	5.59674	16.7197	-0.414915	0.00698879	0.16388	-0.0425729	-0.353111	-0.184426	0.344497	0.18683	0.781084	0.495826	0.479202	-0.376756	-0.563007	-0.278351	-0.0733982	0.11038	0.305914	0.791557	0.0235377	0.248369	0.0274087	0.242149	1.691e-09	0.000978821	0.00152517	0.015181	0.000127086	0.0780336	0.648347	0.492069
CHCHD2_ENSG00000106153.12	red	62.4932	31.878	30.6152	1.26282	-0.284982	0.0709189	0.502938	0.496672	-0.123847	0.152536	0.677832	0.364444	0.828607	0.875889	0.568465	-0.353117	-0.388901	-0.100513	0.0131196	0.469083	0.000804067	0.000956398	0.440435	0.341053	1.1246e-06	0.0191489	2.26345e-11	6.52925e-14	0.000105564	0.0235351	0.0119719	0.531786	0.935114	0.00197669
CHCHD3_ENSG00000106554.11	red	68.8787	25.454	43.4246	-17.9706	-0.264438	0.09477	0.671918	0.81028	0.271286	0.732171	0.465843	0.215824	0.353562	0.862767	0.554768	-0.256275	-0.225692	0.129066	0.201028	0.451736	1.50867e-06	1.3767e-10	0.0862167	5.3212e-08	0.00214428	0.17534	0.0233484	4.09904e-13	0.000167151	0.105802	0.15595	0.421259	0.207557	0.00302872
CHCHD4_ENSG00000163528.12	red	45.4966	26.5523	18.9444	7.60788	-0.487349	0.00123063	0.5719	0.546046	0.0835312	0.54469	0.558682	0.263763	0.559607	0.893971	0.740192	-0.353193	-0.329399	0.0360359	-0.0978549	0.370679	9.37711e-05	0.000221699	0.603601	0.000231486	0.000146882	0.0956468	0.000142426	3.58263e-15	3.18639e-08	0.0235031	0.0354619	0.823007	0.542748	0.0170428
CHCHD5_ENSG00000125611.15	green	59.8878	51.9952	7.89261	44.1026	-0.38124	0.0139206	0.337402	-0.00178118	-0.174053	-0.160883	0.606997	0.45884	0.912691	0.546025	0.529238	-0.176737	-0.455639	-0.251647	-0.171668	0.294318	0.0309806	0.991182	0.276441	0.314963	2.5812e-05	0.00254987	9.63647e-17	0.000221845	0.000373978	0.268986	0.00275672	0.112478	0.283177	0.0617779
CHCHD7_ENSG00000170791.17	red	32.6388	18.9231	13.7157	5.20743	-0.441292	0.00387538	0.588703	0.489307	0.192437	0.489772	0.707926	0.423775	0.601977	0.85693	0.69736	-0.236791	-0.312281	-0.0112446	-0.0977889	0.421843	5.15154e-05	0.00116785	0.228049	0.00115337	2.25887e-07	0.00576226	3.13336e-05	8.74273e-13	4.05741e-07	0.136066	0.0468381	0.944372	0.543021	0.00601252
CHDH_ENSG00000016391.10	yellow	58.9818	26.6918	32.29	-5.59822	-0.649509	4.33643e-06	0.567387	0.253581	0.339228	0.697168	0.225688	0.21568	0.291254	0.51205	0.794511	-0.255375	-0.34498	-0.117986	-0.326613	0.0888713	0.000109531	0.10965	0.0300269	4.09985e-07	0.155958	0.175635	0.064668	0.000621056	5.60867e-10	0.107076	0.0271787	0.462531	0.0371411	0.580571
CHGA_ENSG00000100604.12	red	12.7351	5.8521	6.88304	-1.03094	-0.407022	0.0082649	0.416282	0.379127	-0.206827	0.222592	0.29645	0.128443	0.614484	0.73228	0.653629	-0.496324	-0.524885	-0.219184	-0.200736	0.233317	0.006786	0.014503	0.194471	0.161865	0.0598287	0.423523	1.92114e-05	5.28496e-08	3.59462e-06	0.00096556	0.000426332	0.168554	0.208232	0.142075
CHGB_ENSG00000089199.9	red	3.49368	1.72429	1.7694	-0.0451118	-0.341549	0.0288493	0.340735	0.420355	-0.0349848	0.387081	0.239811	0.102693	0.316073	0.630912	0.551691	-0.380474	-0.390364	-0.133225	-0.188575	0.167594	0.0292576	0.00621169	0.828091	0.0124126	0.130997	0.522879	0.044093	9.77854e-06	0.000184828	0.0141294	0.0116276	0.406321	0.237699	0.29493
CHI3L1_ENSG00000133048.12	brown	61.7104	59.527	2.18341	57.3436	0.524074	0.000436777	-0.334582	-0.148253	0.0214519	-0.254232	-0.339524	-0.130226	-0.481623	-0.524473	-0.631921	0.331538	0.825631	0.146241	0.187759	-0.0171737	0.0325034	0.354939	0.894093	0.108711	0.0298741	0.417059	0.00143172	0.000431603	9.36933e-06	0.0342152	3.07778e-11	0.361578	0.239773	0.915128
CHI3L2_ENSG00000064886.13	brown	32.4055	21.8184	10.5871	11.2313	0.282611	0.0734011	0.208534	0.108262	0.550127	0.0386478	0.11618	0.297402	-0.228742	-0.382737	-0.429078	0.630561	0.755732	-0.0446293	0.0864257	0.100684	0.190734	0.500462	0.000194446	0.810405	0.469454	0.0589741	0.150287	0.0135199	0.00512124	9.92472e-06	1.11676e-08	0.781728	0.591069	0.531086
CHID1_ENSG00000177830.17	green	27.3097	16.5305	10.7792	5.75136	-0.278426	0.0779506	0.597985	0.400141	0.0197325	0.130187	0.727611	0.451346	0.826744	0.731779	0.516076	-0.172827	-0.194965	-0.0201632	-0.0417746	0.632224	3.64722e-05	0.00953581	0.90254	0.417203	7.06568e-08	0.00305717	2.74533e-11	5.45375e-08	0.00055281	0.27989	0.22188	0.900423	0.795381	9.24953e-06
CHKA_ENSG00000110721.11	yellow	13.3764	6.6713	6.70509	-0.0337938	-0.381438	0.0138669	0.520141	0.375624	0.230143	0.457929	0.497517	0.549952	0.498297	0.690643	0.658856	-0.279909	-0.324863	-0.106198	0.13546	0.382225	0.000490789	0.0155141	0.147736	0.0026073	0.000934462	0.000195549	0.000914626	5.81293e-07	2.82155e-06	0.0763138	0.0382289	0.508713	0.398421	0.0136559
CHMP1A_ENSG00000131165.14	red	52.0762	8.1024	43.9738	-35.8714	-0.507067	0.000715915	0.610137	0.254194	0.00178844	0.248997	0.447034	0.445096	0.832499	0.709361	0.789692	-0.250891	-0.441574	-0.28018	-0.200325	0.304887	2.28259e-05	0.108765	0.991146	0.11644	0.00338741	0.0035457	1.50098e-11	2.08208e-07	8.41124e-10	0.113597	0.00385008	0.0760173	0.209185	0.052589
CHMP2A_ENSG00000130724.8	green	69.2098	45.6321	23.5777	22.0544	-0.427929	0.0052547	0.327588	0.10784	-0.331093	-0.0674643	0.475915	0.21615	0.872789	0.695183	0.629951	-0.379828	-0.464171	-0.249603	-0.196876	0.252681	0.036546	0.502144	0.0344716	0.675142	0.00166064	0.174672	1.02618e-13	4.5636e-07	1.01834e-05	0.0143076	0.00223558	0.115525	0.217295	0.110959
CHMP3_ENSG00000115561.15	red	47.6409	14.027	33.6138	-19.5868	-0.296482	0.0597996	0.518949	0.521108	0.205889	0.738078	0.345289	0.0838212	0.293778	0.777897	0.633693	-0.266343	-0.164615	0.313292	0.0623015	0.33236	0.000508295	0.000476979	0.196548	3.65406e-08	0.027032	0.60234	0.0622796	2.17288e-09	8.68847e-06	0.0923283	0.30372	0.046093	0.698783	0.0337454
CHMP4A_ENSG00000254505.9	red	34.4472	11.8189	22.6283	-10.8093	-0.131704	0.411747	0.715931	0.778422	0.300099	0.351837	0.832745	0.524164	0.638803	0.782497	0.343638	0.0331081	-0.0712276	0.046525	0.0738122	0.611444	1.42457e-07	2.08555e-09	0.0566056	0.0240798	1.4619e-11	0.000435611	6.97106e-06	1.5111e-09	0.0278221	0.837185	0.6581	0.772697	0.646494	2.16786e-05
CHMP4B_ENSG00000101421.3	yellow	74.4396	48.4014	26.0383	22.3631	-0.618282	1.649e-05	0.509059	0.193154	-0.0855545	0.337065	0.409478	0.26125	0.748895	0.765377	0.884922	-0.3841	-0.507299	-0.259403	-0.201246	0.195643	0.000676552	0.22629	0.594829	0.0311597	0.00784795	0.0989676	1.78786e-08	5.59874e-09	1.62711e-14	0.0131638	0.000711229	0.101465	0.207054	0.220247
CHMP4C_ENSG00000164695.4	yellow	45.5111	24.7026	20.8084	3.89418	-0.594132	4.2148e-05	0.390289	0.251309	0.0272973	0.562758	0.247475	0.0185776	0.352109	0.662576	0.792061	-0.469432	-0.503346	-0.0828828	-0.267175	0.0836646	0.011645	0.112976	0.865471	0.000128156	0.118763	0.908219	0.0239631	2.36816e-06	6.90113e-10	0.00195933	0.000794941	0.606424	0.0912769	0.603021
CHMP6_ENSG00000176108.9	green	38.1295	24.5459	13.5836	10.9623	-0.379371	0.0144348	0.6343	0.350167	0.0282891	0.170365	0.598835	0.456058	0.869645	0.714608	0.626181	-0.188291	-0.352265	-0.210403	-0.070384	0.429374	8.46567e-06	0.0248058	0.86063	0.286903	3.53179e-05	0.00272884	1.60416e-13	1.53904e-07	1.19247e-05	0.23842	0.0238967	0.186698	0.661906	0.00508741
CHN1_ENSG00000128656.13	brown	83.6327	82.4373	1.19531	81.242	0.395359	0.0105147	-0.106809	-0.00515601	0.243621	-0.0093305	-0.215461	-0.065016	-0.399198	-0.416796	-0.491551	0.402921	0.89776	0.229412	0.0949075	0.0943137	0.506265	0.974477	0.124803	0.95383	0.176084	0.686317	0.00972239	0.0067111	0.00109943	0.00900353	1.82501e-15	0.149064	0.555026	0.557515
CHN2_ENSG00000106069.20	yellow	66.8983	50.7856	16.1127	34.6729	-0.743979	2.48499e-08	0.404317	0.0631741	0.120608	0.535646	0.234469	0.145745	0.368121	0.53681	0.867357	-0.333101	-0.455612	-0.163835	-0.441956	-0.00652219	0.00874594	0.694767	0.452572	0.000307374	0.140061	0.363227	0.0178819	0.000296492	2.20441e-13	0.0333273	0.00275856	0.306047	0.00381599	0.967717
CHP2_ENSG00000166869.2	yellow	89.4043	70.9822	18.4221	52.5601	-0.710725	1.92599e-07	0.395252	0.0921334	-0.0829194	0.398782	0.324732	0.150266	0.585619	0.721476	0.910921	-0.470079	-0.5432	-0.221164	-0.354668	0.0435804	0.0105377	0.5667	0.606265	0.00980566	0.0383112	0.348369	5.76456e-05	1.02566e-07	1.40234e-16	0.00192755	0.00024269	0.164644	0.0228892	0.786738
CHPF_ENSG00000123989.13	green	2.96575	1.95474	1.01101	0.943732	-0.231584	0.145145	0.276157	-0.034369	-0.285759	-0.110791	0.110564	0.0722614	0.624428	0.343145	0.467597	-0.283408	-0.216702	-0.238323	-0.287145	0.196583	0.0805072	0.831073	0.0701195	0.490446	0.491341	0.653448	1.28244e-05	0.0280618	0.00205208	0.0725595	0.173547	0.133476	0.0687112	0.217993
CHPF2_ENSG00000033100.14	brown	23.373	13.2045	10.1685	3.03607	0.477372	0.00159932	0.390441	0.351435	0.557954	0.121676	0.257256	0.566766	0.0365004	-0.0859389	-0.311386	0.666499	0.768083	0.118322	0.333809	0.487302	0.0116097	0.0242528	0.000150473	0.448549	0.104426	0.000111879	0.820763	0.593169	0.0475062	1.96343e-06	4.58564e-09	0.461246	0.032931	0.00123217
CHPT1_ENSG00000111666.10	yellow	52.0898	35.1917	16.8981	18.2936	-0.649894	4.26166e-06	0.414186	0.0900971	0.164438	0.566589	0.198097	0.157575	0.33681	0.501994	0.836659	-0.345819	-0.477628	-0.159804	-0.361686	-0.0280083	0.00709905	0.575341	0.304246	0.000112557	0.214398	0.325147	0.0312953	0.000825549	9.56248e-12	0.0267826	0.00158878	0.318263	0.0201478	0.862
CHRD_ENSG00000090539.15	brown	8.67141	8.05168	0.619729	7.43195	0.19425	0.223614	0.281212	0.207918	0.369723	0.143562	0.0987503	0.327611	-0.0328727	-0.0683818	-0.130921	0.324392	0.759378	0.195477	0.124228	0.491198	0.0748978	0.192075	0.0173523	0.370537	0.539043	0.036532	0.838327	0.670972	0.41456	0.0385263	8.63424e-09	0.220646	0.439017	0.00110995
CHRDL2_ENSG00000054938.15	brown	3.77178	1.29745	2.47433	-1.17688	0.633693	8.68832e-06	-0.0976772	0.0483544	0.196373	-0.235017	-0.0581959	0.0750506	-0.312466	-0.445825	-0.643853	0.569112	0.546686	0.019719	0.280152	0.0528412	0.543484	0.76401	0.218496	0.13911	0.717787	0.640961	0.0467013	0.00348545	5.58509e-06	0.000103246	0.000217211	0.902606	0.0760482	0.742825
CHRM4_ENSG00000180720.7	yellow	26.373	12.69	13.683	-0.992963	-0.45738	0.00264248	0.420077	0.225561	0.16483	0.602731	0.0805038	0.0787309	0.241619	0.483141	0.726954	-0.301413	-0.343327	-0.127958	-0.291843	0.0283983	0.00624948	0.156197	0.30308	3.04413e-05	0.61683	0.624634	0.128029	0.00137576	7.35666e-08	0.0554794	0.0279734	0.425288	0.0641047	0.860098
CHRNA7_ENSG00000175344.16	yellow	32.6654	28.0106	4.65471	23.3559	-0.728821	6.55689e-08	0.288413	-0.14418	0.0511901	0.405427	-0.0447827	0.0738943	0.267531	0.308888	0.812784	-0.339988	-0.486919	-0.241693	-0.48555	-0.221899	0.0674435	0.36846	0.7506	0.00854572	0.780996	0.646126	0.0908296	0.0494108	1.08844e-10	0.0296368	0.0012448	0.127909	0.00129092	0.16321
CHST1_ENSG00000175264.7	brown	1.63862	1.52082	0.117803	1.40302	0.282326	0.073705	0.224632	0.0826095	0.260707	0.125149	0.075418	0.237212	0.00421724	-0.0498547	-0.0329282	0.24494	0.627426	0.357614	0.0332756	0.498301	0.157954	0.607616	0.099697	0.435606	0.639323	0.13535	0.979123	0.756906	0.838058	0.122711	1.13219e-05	0.0217028	0.836372	0.000914502
CHST10_ENSG00000115526.10	brown	24.3016	8.88135	15.4202	-6.53888	0.0705887	0.660982	0.470224	0.310491	0.692516	0.355953	0.287055	0.347678	-0.0763219	-0.0924203	-0.129402	0.462696	0.672979	0.218801	-0.0313472	0.322495	0.00192049	0.0481814	5.26343e-07	0.0223652	0.0688025	0.0259219	0.635301	0.565488	0.420038	0.00231895	1.43187e-06	0.169316	0.845737	0.0397418
CHST11_ENSG00000171310.10	brown	85.2833	48.8427	36.4406	12.4021	0.316968	0.0434644	0.0839158	-0.0104588	0.562534	0.0265187	-0.00486598	0.248171	-0.305996	-0.496313	-0.487086	0.814571	0.833879	0.0283271	-0.024698	-0.00706699	0.601929	0.948254	0.000129127	0.869274	0.975912	0.117696	0.0516921	0.00096587	0.0012393	9.1841e-11	1.29414e-11	0.860445	0.87818	0.965022
CHST12_ENSG00000136213.9	black	22.7309	13.0325	9.69839	3.33415	0.346151	0.0266272	0.360047	0.198554	0.563105	0.0995688	0.197619	0.353931	-0.0257322	-0.262652	-0.294356	0.816751	0.603525	-0.0127064	0.0749855	0.324561	0.0207623	0.213322	0.000126669	0.535668	0.21553	0.0231942	0.873119	0.0971043	0.061743	7.44701e-11	2.9526e-05	0.937154	0.641251	0.0384194
CHST13_ENSG00000180767.9	green	7.12552	2.86021	4.26531	-1.4051	-0.671924	1.50819e-06	0.488314	-0.0603053	0.154315	0.14378	0.451467	0.424514	0.654433	0.351592	0.66301	-0.0360605	-0.334759	-0.285029	-0.3918	0.104607	0.00119933	0.708001	0.335382	0.369803	0.00304829	0.00566897	3.46423e-06	0.0241851	2.31984e-06	0.822888	0.032406	0.0708695	0.0112979	0.51512
CHST15_ENSG00000182022.17	brown	105.69	90.3578	15.3324	75.0253	0.456853	0.00267664	-0.00765753	0.0175493	0.459125	0.0225494	-0.125275	0.0669476	-0.437863	-0.515847	-0.584703	0.675569	0.944463	0.22456	0.0831313	0.0758438	0.962102	0.913279	0.00253217	0.888708	0.43514	0.677495	0.00419509	0.000556505	5.95891e-05	1.25939e-06	1.8971e-20	0.158091	0.605342	0.637427
CHST2_ENSG00000175040.5	brown	79.6142	71.0724	8.5418	62.5306	0.408466	0.00801736	0.0337092	0.027059	0.441654	-0.00140035	-0.082215	0.0909561	-0.385024	-0.496426	-0.543805	0.606515	0.913237	0.125079	0.0669417	0.0797065	0.83427	0.866635	0.00384285	0.993067	0.609338	0.571689	0.0129269	0.00096287	0.000238089	2.63009e-05	8.57066e-17	0.435865	0.677522	0.620334
CHST3_ENSG00000122863.5	brown	77.5674	75.4536	2.11379	73.3398	0.448252	0.00329111	0.0372126	0.126762	0.299868	0.119521	-0.148261	-0.0521299	-0.376439	-0.305663	-0.423672	0.366204	0.924997	0.378659	0.181507	0.315529	0.817324	0.429664	0.0568049	0.456687	0.354913	0.746172	0.0152737	0.0519599	0.00577549	0.0185332	5.57367e-18	0.0146348	0.256068	0.0444788
CHST5_ENSG00000135702.14	yellow	61.9965	48.1765	13.82	34.3565	-0.629711	1.02871e-05	0.388262	0.0789518	0.0062075	0.501651	0.0366292	0.0802986	0.374407	0.5298	0.877408	-0.430869	-0.511382	-0.170228	-0.313659	-0.0197264	0.0121251	0.623659	0.969274	0.000833478	0.820141	0.617731	0.0158791	0.00036765	5.20838e-14	0.00491927	0.000633094	0.287297	0.0458252	0.902569
CHST6_ENSG00000183196.8	yellow	54.016	38.9731	15.0429	23.9302	-0.589122	5.07302e-05	0.424817	0.162277	0.052549	0.528707	0.155123	0.187701	0.409106	0.62907	0.870679	-0.396417	-0.42219	-0.0894439	-0.311315	0.0615591	0.00563116	0.310734	0.744199	0.000380042	0.332828	0.239919	0.0079099	1.05682e-05	1.38678e-13	0.0102911	0.00596696	0.578125	0.0475593	0.702206
CHST7_ENSG00000147119.3	brown	18.7519	11.8793	6.87265	5.0066	0.376658	0.0152096	0.212406	0.16764	0.483832	0.127413	0.0627202	0.187096	-0.148835	-0.279908	-0.37114	0.703804	0.784028	0.191554	0.0846124	0.32999	0.182441	0.294795	0.00135094	0.427281	0.696855	0.241467	0.353033	0.0763147	0.0168949	2.84728e-07	1.33644e-09	0.230233	0.598906	0.0351134
CHSY1_ENSG00000131873.5	brown	90.6207	82.3695	8.25116	74.1183	0.41819	0.00651148	-0.0101051	0.0468155	0.454914	0.17997	-0.17547	0.0674856	-0.445803	-0.38918	-0.440143	0.59349	0.929347	0.312606	0.05974	0.0887427	0.950001	0.771316	0.00280554	0.260184	0.272489	0.675045	0.00348723	0.0119055	0.00398008	4.31688e-05	1.80872e-18	0.0465981	0.710619	0.581121
CHURC1_ENSG00000258289.7	red	1.20348	0.580446	0.623036	-0.0425894	0.0357993	0.824151	0.317502	0.37094	0.226194	0.297823	0.526308	0.315602	0.182175	0.463642	0.178318	0.0947768	0.0491456	0.425286	0.206691	0.478407	0.0430929	0.0169587	0.155007	0.0585986	0.000408536	0.0444269	0.254291	0.00226517	0.264658	0.555573	0.760261	0.00557298	0.194772	0.00155702
CIAPIN1_ENSG00000005194.14	red	12.934	4.3504	8.5836	-4.23321	-0.0740294	0.645522	0.588929	0.687703	0.285176	0.608279	0.434697	0.169448	0.234951	0.703451	0.362743	-0.0553258	0.0418021	0.287936	0.14327	0.456427	5.10911e-05	6.78313e-07	0.0707185	2.45525e-05	0.00451049	0.289543	0.139224	2.9038e-07	0.01976	0.731173	0.79525	0.0679179	0.371521	0.00270448
CIART_ENSG00000159208.15	yellow	3.05798	1.69507	1.3629	0.33217	-0.371269	0.0168538	0.295461	0.110625	-0.107911	0.155657	0.335601	0.261436	0.53154	0.582803	0.590503	-0.273806	-0.198172	-0.0661657	-0.149945	0.150985	0.0607266	0.491102	0.501861	0.331145	0.031946	0.0987194	0.000348694	6.38134e-05	4.82185e-05	0.0832255	0.214223	0.681061	0.349411	0.346043
CIB1_ENSG00000185043.10	green	82.0146	61.8068	20.2078	41.599	-0.353339	0.0234417	0.476275	0.206715	-0.146563	-0.0244599	0.634374	0.474692	0.951802	0.701964	0.634109	-0.197091	-0.494018	-0.261992	-0.108308	0.379454	0.00164529	0.194719	0.360512	0.879346	8.43898e-06	0.0017137	1.27815e-21	3.1532e-07	8.53521e-06	0.216783	0.00102831	0.0979785	0.50028	0.0144115
CIB2_ENSG00000136425.12	yellow	42.8584	24.5432	18.3151	6.22809	-0.626129	1.19505e-05	0.349687	-0.0530074	-0.180184	0.112632	0.32394	0.193423	0.744257	0.548713	0.792083	-0.406358	-0.537806	-0.232009	-0.426905	0.147155	0.0250178	0.742044	0.25961	0.483222	0.0388131	0.225629	2.43953e-08	0.000203525	6.88823e-10	0.00838076	0.000287463	0.144388	0.00537611	0.358553
CIDEB_ENSG00000136305.11	yellow	57.623	45.0303	12.5927	32.4376	-0.619829	1.54866e-05	0.376967	-0.098332	-0.160503	0.0964127	0.269733	0.239692	0.689164	0.507445	0.841917	-0.316263	-0.545924	-0.28003	-0.514938	0.0701093	0.0151197	0.540772	0.316122	0.548739	0.0881026	0.131192	6.2839e-07	0.000708277	5.31018e-12	0.043959	0.000222564	0.0761814	0.000571385	0.663147
CIDEC_ENSG00000187288.10	yellow	41.9081	28.8643	13.0439	15.8204	-0.526414	0.00040724	0.406216	-0.0413878	-0.139833	0.136408	0.291771	0.216041	0.714524	0.535761	0.804584	-0.331338	-0.486845	-0.210857	-0.450527	0.171659	0.00840574	0.797236	0.383222	0.395097	0.0641737	0.174895	1.54653e-07	0.000306282	2.32014e-10	0.0343301	0.00124727	0.185728	0.0031176	0.283202
CISD1_ENSG00000122873.11	yellow	74.4533	41.1369	33.3164	7.82054	-0.625915	1.20576e-05	0.418427	0.217345	-0.132213	0.26703	0.521152	0.276418	0.733302	0.811869	0.832926	-0.463379	-0.501719	-0.10534	-0.328245	0.244869	0.00647802	0.172243	0.409927	0.0914592	0.000476352	0.0802099	4.95535e-08	1.18646e-10	1.4339e-11	0.00227998	0.000831895	0.512163	0.0361497	0.122822
CISD3_ENSG00000277972.1	green	115.112	77.322	37.7897	39.5323	-0.50265	0.000810576	0.29493	0.0490078	-0.342079	-0.0885622	0.507441	0.275298	0.908157	0.694782	0.678218	-0.43908	-0.590572	-0.27202	-0.225929	0.233656	0.0612132	0.760913	0.0285859	0.581893	0.000708359	0.0814923	2.48092e-16	4.66297e-07	1.10295e-06	0.0040791	4.80959e-05	0.0853368	0.155504	0.141481
CISH_ENSG00000114737.15	brown	8.82237	8.20272	0.619643	7.58308	0.221353	0.164273	0.27611	0.167617	0.389553	0.16425	0.0832605	0.317656	-0.0290355	-0.0895496	-0.106667	0.44435	0.693997	-0.0667278	0.0352957	0.277832	0.0805614	0.294861	0.0118175	0.304808	0.604779	0.0429865	0.856991	0.577674	0.506834	0.00360837	4.86341e-07	0.678497	0.826586	0.0786134
CITED2_ENSG00000164442.9	yellow	22.259	10.5315	11.7275	-1.19596	-0.536908	0.00029559	0.492933	0.0927054	0.334218	0.615937	0.0488116	0.125281	0.1589	0.269211	0.681487	-0.0977807	-0.237463	-0.102198	-0.285141	0.0197177	0.00105906	0.564284	0.032704	1.8125e-05	0.761843	0.435119	0.321045	0.0887429	9.34707e-07	0.543055	0.134925	0.524895	0.0707546	0.902612
CITED4_ENSG00000179862.6	black	17.9783	11.1209	6.85743	4.26346	0.520958	0.000479089	0.0157217	0.00595786	0.329964	-0.181693	0.0191705	0.218661	-0.163325	-0.442524	-0.543945	0.786858	0.639441	-0.0719819	0.145716	0.0750534	0.922281	0.970509	0.0351288	0.255572	0.905303	0.169596	0.307577	0.00376576	0.000237031	1.06224e-09	6.78003e-06	0.654705	0.363323	0.640949
CKB_ENSG00000166165.12	tan	4.99539	4.70729	0.288108	4.41918	0.191742	0.229766	0.0138179	0.107944	0.00173907	0.0497914	0.115376	0.0617812	0.0430323	0.161896	-0.0846806	-0.0274295	-0.067667	-0.0258522	0.65547	0.136577	0.931669	0.501731	0.99139	0.757205	0.472556	0.701182	0.789359	0.311885	0.598611	0.864826	0.67422	0.872532	3.30251e-06	0.394507
CKMT1A_ENSG00000223572.9	red	25.6107	18.3389	7.27188	11.067	-0.237329	0.135152	0.454441	0.508461	-0.128098	0.389589	0.317616	0.175946	0.533289	0.864189	0.637459	-0.468566	-0.431169	0.0469719	0.208358	0.405969	0.00283783	0.000688157	0.424779	0.0118089	0.0430137	0.271167	0.000330521	3.39072e-13	7.38962e-06	0.00200262	0.00488613	0.770572	0.191116	0.00844926
CKMT1B_ENSG00000237289.9	red	32.5362	23.7157	8.8205	14.8952	-0.346988	0.0262385	0.408215	0.466877	-0.220045	0.296358	0.361623	0.124622	0.599102	0.875044	0.634318	-0.51608	-0.514904	-0.0589846	0.133058	0.340006	0.00805998	0.0020895	0.166844	0.0599113	0.0201715	0.437557	3.49621e-05	7.39417e-14	8.45943e-06	0.000552748	0.000571944	0.714123	0.406913	0.0296274
CKS1B_ENSG00000173207.12	red	36.1113	25.6797	10.4316	15.2481	-0.380178	0.0142108	0.535069	0.597162	-0.0277916	0.304273	0.673301	0.32233	0.660488	0.893484	0.575986	-0.42177	-0.403224	-0.0855092	0.14535	0.456544	0.0003129	3.76217e-05	0.863058	0.0530908	1.40928e-06	0.0398496	2.6136e-06	3.90016e-15	8.13055e-05	0.0060222	0.00894709	0.595024	0.364543	0.0026968
CLC_ENSG00000105205.6	salmon	1.20602	0.958801	0.247221	0.71158	0.419873	0.00627736	-0.141691	0.138698	-0.0222124	0.057307	-0.0178138	-0.275625	-0.24636	-0.0209228	-0.282399	0.0314127	0.110491	0.784485	0.23587	0.300539	0.37687	0.387134	0.890361	0.721924	0.911977	0.0811166	0.120488	0.896691	0.0736267	0.845419	0.49163	1.28816e-09	0.137641	0.056226
CLCA4_ENSG00000016602.9	tan	7.97245	7.64993	0.32252	7.32741	0.418383	0.00648425	-0.142522	0.172959	-0.0494232	-0.0164289	-0.100865	-0.0851802	-0.236354	-0.0237754	-0.359303	-0.0426009	0.0768459	0.0137725	0.936128	0.111763	0.374049	0.279517	0.758947	0.918796	0.530343	0.596447	0.136811	0.882698	0.0210463	0.791423	0.632975	0.931893	2.68851e-19	0.486626
CLCF1_ENSG00000175505.10	brown	51.8922	32.2949	19.5974	12.6975	0.471855	0.00184258	0.130433	0.122589	0.54155	0.00779265	0.136492	0.428135	-0.229872	-0.346054	-0.507804	0.748068	0.809076	0.171673	0.285497	0.265566	0.416313	0.445129	0.000255673	0.961433	0.394804	0.00523051	0.148227	0.0266724	0.000701118	1.89059e-08	1.53953e-10	0.283163	0.0703877	0.093318
CLCN1_ENSG00000188037.10	yellow	1.11456	0.69799	0.416573	0.281417	-0.527045	0.000399586	-0.00924987	-0.202239	-0.217724	0.0827578	-0.062139	0.00144886	0.314361	0.272791	0.546314	-0.415105	-0.459513	-0.181243	-0.344508	-0.201709	0.954228	0.204774	0.171478	0.606969	0.699532	0.992827	0.0453158	0.0844199	0.000219808	0.00696033	0.00250818	0.256772	0.0274035	0.205989
CLCN2_ENSG00000114859.14	yellow	50.2077	34.2151	15.9927	18.2224	-0.551337	0.000186965	0.376005	0.0543947	-0.167894	0.236303	0.275733	0.262209	0.689807	0.672632	0.841268	-0.512568	-0.574655	-0.211537	-0.0763829	0.212404	0.0154014	0.735533	0.294053	0.136897	0.0809919	0.0976909	6.0749e-07	1.45655e-06	5.71652e-12	0.000611886	8.51883e-05	0.184279	0.635031	0.182446
CLCN5_ENSG00000171365.15	yellow	89.4075	39.7626	49.645	-9.88241	-0.561428	0.000134015	0.503401	0.145574	0.362657	0.723401	0.162485	0.177352	0.207516	0.454662	0.803283	-0.166386	-0.227734	0.0367074	-0.366488	0.0461444	0.00079373	0.363798	0.0197913	9.13409e-08	0.310106	0.267296	0.192956	0.00282274	2.60777e-10	0.298474	0.152142	0.819763	0.0184357	0.774508
CLDN1_ENSG00000163347.5	salmon	2.59024	0.585638	2.0046	-1.41897	0.365052	0.0189344	0.0640768	0.312864	0.313575	0.207013	0.058701	0.00628575	-0.291908	-0.0616112	-0.369717	0.170276	0.388128	0.786403	0.451798	0.33754	0.690621	0.0464074	0.0458861	0.194062	0.715439	0.968887	0.0640429	0.701966	0.0173541	0.287157	0.0121574	1.10245e-09	0.00302421	0.0309079
CLDN15_ENSG00000106404.13	yellow	91.5926	69.3197	22.2729	47.0468	-0.722572	9.60287e-08	0.329961	-0.132028	-0.197766	0.103544	0.234341	0.236527	0.714267	0.507539	0.885403	-0.443384	-0.58561	-0.321674	-0.52082	0.0484065	0.0351308	0.41059	0.215182	0.519422	0.140284	0.136516	1.56991e-07	0.000706398	1.50624e-14	0.0036909	5.76631e-05	0.0402781	0.000481049	0.763763
CLDN23_ENSG00000253958.1	yellow	11.5503	8.01419	3.53607	4.47813	-0.503937	0.000781896	0.244572	-0.0265366	-0.112109	0.367275	0.0350405	0.0399438	0.377226	0.506357	0.735278	-0.467266	-0.459034	-0.195868	0.107592	0.0491863	0.123291	0.869187	0.485269	0.0181669	0.827821	0.80417	0.0150445	0.000730426	4.37186e-08	0.0020692	0.0025378	0.219705	0.503132	0.760068
CLDN3_ENSG00000165215.6	green	34.7892	20.5877	14.2015	6.38625	-0.466899	0.00208832	0.194487	-0.0595555	-0.383849	-0.0833329	0.243445	0.124902	0.764795	0.531389	0.612393	-0.466791	-0.616884	-0.363827	-0.0274475	0.080321	0.223037	0.711474	0.0132288	0.604464	0.125083	0.436521	5.84244e-09	0.000350306	2.08785e-05	0.00209402	1.74479e-05	0.0193687	0.864737	0.617633
CLDN4_ENSG00000189143.9	yellow	8.02123	4.54584	3.4754	1.07044	-0.329066	0.0356591	0.341635	0.137372	-0.186556	0.231382	0.149137	0.117281	0.541324	0.594548	0.647771	-0.434834	-0.447822	-0.235946	0.241187	0.175146	0.0288064	0.391732	0.242852	0.145507	0.352045	0.465226	0.000257492	4.14992e-05	4.68977e-06	0.00449647	0.00332482	0.13751	0.128733	0.273389
CLDN5_ENSG00000184113.9	black	2.11234	1.15126	0.961081	0.190174	0.228939	0.149926	0.21868	0.0254786	0.193022	-0.195372	0.392657	0.364842	0.383264	-0.0295711	-0.141528	0.614754	0.254545	-0.0770836	-0.0162133	0.285384	0.169559	0.87436	0.226612	0.220899	0.0111048	0.0190084	0.0133812	0.854381	0.377425	1.90049e-05	0.108262	0.63192	0.919859	0.0705039
CLDN7_ENSG00000181885.18	yellow	45.3502	23.6096	21.7405	1.86912	-0.439464	0.00404309	0.355089	0.167573	-0.23765	0.222945	0.282034	0.207687	0.689685	0.7536	0.784758	-0.549652	-0.59654	-0.232492	0.0245786	0.197174	0.0227163	0.294991	0.134608	0.161182	0.0740156	0.192581	6.11402e-07	1.29534e-08	1.26002e-09	0.000197451	3.85136e-05	0.143532	0.878764	0.216586
CLDND2_ENSG00000160318.6	black	4.87005	1.42767	3.44238	-2.01471	-0.0867824	0.589532	0.143465	-0.131975	0.140178	-0.247453	0.495509	0.587092	0.522613	0.0558787	0.0865139	0.460035	-0.188543	-0.227324	-0.163521	0.0548403	0.370862	0.410777	0.382038	0.118798	0.000987343	5.46399e-05	0.000456185	0.728588	0.590689	0.00247622	0.237781	0.1529	0.306989	0.733445
CLEC11A_ENSG00000105472.12	green	0.939992	0.331046	0.608945	-0.277899	0.185904	0.244531	0.233372	-0.00222019	0.00859492	-0.241924	0.37841	0.393813	0.477644	0.0835193	0.0116255	0.306373	0.275143	0.0105429	-0.023099	0.524839	0.141979	0.989008	0.957466	0.127533	0.0147052	0.0108491	0.00158812	0.603653	0.942491	0.0513896	0.0816708	0.947839	0.886013	0.000426918
CLEC12A_ENSG00000172322.13	black	52.0722	50.5206	1.55159	48.969	0.297099	0.0592451	-0.0698654	-0.151528	0.29148	-0.159682	0.0869454	0.222996	-0.0970832	-0.360338	-0.358872	0.860074	0.212107	0.0197605	-0.0269266	-0.125715	0.66425	0.344289	0.0644514	0.318637	0.588831	0.161084	0.54595	0.020652	0.021212	5.83867e-13	0.183072	0.902402	0.867281	0.433516
CLEC14A_ENSG00000176435.6	brown	7.91869	7.69205	0.226642	7.4654	0.321126	0.0406393	-0.0299708	0.0485826	0.0100872	0.0832021	-0.09006	-0.128175	-0.126426	-0.0387603	-0.12884	0.0917825	0.660443	0.478942	0.0147972	0.438078	0.852434	0.762928	0.95009	0.605034	0.575499	0.424499	0.430898	0.809863	0.422079	0.568185	2.61909e-06	0.00153551	0.926838	0.00417442
CLEC1A_ENSG00000150048.10	brown	58.7576	55.9444	2.81324	53.1312	0.529528	0.0003707	-0.0891782	0.0617786	0.3082	0.0140759	-0.168257	0.0236029	-0.41713	-0.405004	-0.551563	0.502107	0.91266	0.392511	0.165113	0.20354	0.579259	0.701194	0.049946	0.930396	0.292994	0.883543	0.00666284	0.0086215	0.000185598	0.000822947	9.70002e-17	0.0111375	0.302239	0.201815
CLEC2B_ENSG00000110852.4	black	20.6608	13.0234	7.63742	5.38594	0.460722	0.00243479	-0.0728084	-0.025383	0.349233	-0.169525	0.189067	0.316081	-0.168514	-0.347051	-0.513089	0.785909	0.616535	0.285739	0.0363609	0.141667	0.650991	0.874828	0.0252199	0.289319	0.236454	0.0440872	0.292249	0.0262097	0.000602769	1.1477e-09	1.76946e-05	0.0701402	0.821436	0.376951
CLEC3B_ENSG00000163815.5	green	1.12193	0.906434	0.215496	0.690937	0.0137724	0.931893	0.253744	0.10889	-0.126557	-0.139212	0.467983	0.253752	0.582526	0.339072	0.224973	0.0361165	0.0292875	0.00520671	-0.143689	0.552189	0.109414	0.497965	0.430416	0.385359	0.00203223	0.109403	6.44522e-05	0.030107	0.157308	0.822618	0.855763	0.974226	0.370109	0.000181859
CLEC4A_ENSG00000111729.12	brown	57.8391	37.1065	20.7325	16.374	0.48855	0.00119178	-0.198138	-0.129297	0.269578	-0.230265	-0.072409	0.118644	-0.363177	-0.527452	-0.623583	0.728748	0.779541	0.121367	0.0151752	-0.0333721	0.214301	0.420421	0.0882918	0.147515	0.652785	0.46002	0.0196027	0.000394711	1.32795e-05	6.58671e-08	1.91026e-09	0.449711	0.924975	0.835904
CLEC4E_ENSG00000166523.7	brown	72.0637	61.1565	10.9071	50.2494	0.432928	0.00469561	-0.244292	-0.192888	0.182675	-0.224217	-0.223365	0.070205	-0.359937	-0.528886	-0.55621	0.609878	0.779385	0.032694	-0.0179165	-0.100201	0.123735	0.226941	0.252969	0.158745	0.160374	0.662715	0.0208038	0.000377988	0.00015941	2.30592e-05	1.93381e-09	0.839195	0.911472	0.533068
CLEC4F_ENSG00000152672.7	green	9.00454	2.48307	6.52148	-4.03841	-0.579095	7.28498e-05	0.495156	0.105527	0.125026	0.277668	0.571796	0.368184	0.640576	0.57062	0.713881	-0.229124	-0.265309	0.0488134	-0.309171	0.390796	0.000996897	0.511409	0.43606	0.078797	9.41081e-05	0.0178609	6.45205e-06	9.80173e-05	1.60546e-07	0.149589	0.0936478	0.761834	0.0491918	0.0115274
CLEC7A_ENSG00000172243.17	black	59.3153	41.9222	17.3931	24.5291	0.427351	0.00532289	-0.125467	-0.150723	0.347346	-0.150459	-0.0380493	0.204397	-0.269373	-0.485409	-0.516555	0.860989	0.653633	0.14711	-0.0198956	-0.0450316	0.434429	0.346889	0.0260738	0.347745	0.813289	0.199882	0.0885432	0.00129578	0.000545151	5.18139e-13	3.59406e-06	0.358702	0.901738	0.779809
CLIC1_ENSG00000213719.8	red	16.1811	10.8196	5.36152	5.45805	0.051464	0.749308	0.527766	0.729004	0.0282957	0.259014	0.607911	0.286394	0.532427	0.772505	0.229472	-0.119101	0.018532	0.136305	0.461852	0.687521	0.000390995	6.48331e-08	0.860598	0.101997	2.49074e-05	0.0694712	0.000339362	3.29029e-09	0.148954	0.458281	0.908443	0.395455	0.00236783	6.84813e-07
CLIC2_ENSG00000155962.12	brown	17.576	11.3207	6.2553	5.06538	0.252267	0.111564	0.283434	0.348196	0.548851	0.400777	0.139564	0.0589705	-0.321088	-0.0933425	-0.261559	0.330098	0.713781	0.59781	0.152172	0.39695	0.0725315	0.0256863	0.000202624	0.00941174	0.384149	0.714188	0.0406638	0.561598	0.0985548	0.0350505	1.61478e-07	3.67133e-05	0.342219	0.01018
CLIC3_ENSG00000169583.12	black	13.5094	11.5856	1.92388	9.66169	0.183812	0.249976	0.167769	0.0047422	0.31331	-0.11272	0.271343	0.359282	0.160989	-0.163942	-0.201185	0.726684	-0.00268876	-0.12314	0.0474305	0.0270529	0.294418	0.976525	0.0460801	0.482876	0.0861487	0.0210541	0.314642	0.305728	0.207194	7.47974e-08	0.986689	0.443068	0.768393	0.866665
CLIC4_ENSG00000169504.14	brown	102.221	98.3043	3.91645	94.3878	0.482857	0.0013861	-0.148349	-0.00534564	0.302809	0.0599528	-0.256628	-0.11505	-0.532187	-0.459465	-0.547314	0.439808	0.94105	0.394418	0.110332	0.0985564	0.354625	0.973539	0.0543029	0.709633	0.105305	0.473819	0.000341865	0.00251112	0.000212885	0.00401103	5.88514e-20	0.0107171	0.492257	0.539845
CLIC6_ENSG00000159212.12	brown	15.9964	11.7841	4.21222	7.57193	0.692022	5.40348e-07	0.0484236	0.431322	0.261496	0.094027	-0.104682	-0.0589483	-0.404603	-0.190919	-0.612552	0.292854	0.769813	0.319229	0.53412	0.338444	0.763682	0.00486928	0.0986388	0.558719	0.514817	0.714291	0.0086939	0.23181	2.07476e-05	0.0631463	4.03068e-09	0.0419088	0.000322183	0.0304332
CLIP3_ENSG00000105270.14	brown	16.7576	6.06238	10.6952	-4.63279	0.131851	0.411221	0.547265	0.385576	0.641553	0.406549	0.254652	0.267785	-0.0210383	-0.0283208	-0.0867394	0.461769	0.612924	0.209947	0.129597	0.465336	0.000213219	0.0127871	6.18156e-06	0.00834721	0.108108	0.090512	0.896124	0.860476	0.589717	0.00237272	2.04437e-05	0.187677	0.419332	0.00217161
CLIP4_ENSG00000115295.19	black	60.5356	48.2047	12.3309	35.8738	0.293549	0.0624933	0.150619	-0.00155091	0.573565	0.0575265	0.188266	0.341328	-0.138943	-0.349508	-0.339973	0.930943	0.386451	0.029594	0.0482817	0.00743506	0.347226	0.992322	8.84957e-05	0.720901	0.238482	0.0289598	0.386289	0.0250975	0.0296443	1.17525e-18	0.0125682	0.854269	0.764354	0.963202
CLMP_ENSG00000166250.11	brown	70.8573	69.1817	1.67569	67.506	0.373154	0.0162624	-0.0626831	-0.0245552	0.292705	0.0861305	-0.230057	-0.0837345	-0.443254	-0.400949	-0.409667	0.366287	0.903279	0.263729	0.00341334	0.0976651	0.697026	0.878879	0.0632868	0.592342	0.147891	0.602717	0.00370216	0.00937848	0.00781651	0.0185046	6.50751e-16	0.095691	0.983102	0.543534
CLN3_ENSG00000188603.16	green	10.9516	6.51257	4.43907	2.07351	-0.226592	0.154263	0.362583	0.309473	-0.189693	-0.0437818	0.511598	0.378655	0.738549	0.651662	0.384133	-0.212782	-0.42658	-0.18858	0.233027	0.377115	0.0198185	0.0489593	0.234878	0.785775	0.000629173	0.0146359	3.54463e-08	3.93291e-06	0.0131552	0.18165	0.00541512	0.237687	0.142585	0.0150766
CLN6_ENSG00000128973.11	green	26.5494	11.4459	15.1036	-3.65769	-0.160845	0.315081	0.761872	0.64498	0.232229	0.353543	0.677934	0.540906	0.73139	0.768435	0.517018	-0.0805114	-0.168495	-0.0750257	0.108787	0.636637	7.22259e-09	5.31276e-06	0.143998	0.0233563	1.11883e-06	0.0002609	5.58825e-08	4.46753e-09	0.000537836	0.616797	0.292304	0.641072	0.498376	7.65688e-06
CLPB_ENSG00000162129.12	brown	0.662758	0.348899	0.313859	0.03504	0.271623	0.0858125	0.309748	0.483939	0.304918	0.25638	0.138574	0.135161	-0.050486	0.140276	-0.167712	0.350254	0.546646	0.15812	0.141263	0.299527	0.0487481	0.00134714	0.0525632	0.105655	0.387564	0.399473	0.753923	0.381702	0.294586	0.0247677	0.000217485	0.323457	0.378328	0.0571016
CLPP_ENSG00000125656.8	green	44.2139	30.872	13.342	17.53	-0.427188	0.00534228	0.41622	0.190816	-0.252526	-0.0593599	0.481363	0.299165	0.877354	0.636646	0.614548	-0.363611	-0.486422	-0.329864	-0.208896	0.316337	0.00679512	0.232067	0.111185	0.712381	0.00144152	0.0574169	5.25051e-14	7.65374e-06	1.91624e-05	0.0194462	0.00126138	0.0351874	0.189948	0.0439071
CLPTM1_ENSG00000104853.15	green	14.099	9.22981	4.86918	4.36063	-0.53022	0.000362998	0.581238	0.0104709	0.172435	0.143012	0.452477	0.446601	0.75156	0.364281	0.626995	-0.0229649	-0.221	-0.330892	-0.334678	0.222705	6.74937e-05	0.948194	0.280998	0.372392	0.00297534	0.00342224	1.49088e-08	0.0192068	1.15273e-05	0.886671	0.164965	0.0345877	0.0324502	0.161646
CLPTM1L_ENSG00000049656.13	green	8.642	3.43429	5.20771	-1.77342	-0.272561	0.0846935	0.669996	0.327456	0.224799	0.318974	0.563939	0.541707	0.695139	0.615686	0.630993	0.0134549	0.0215739	-0.0109581	-0.178231	0.479388	1.65744e-06	0.0366262	0.157637	0.0420821	0.000123153	0.000254412	4.57453e-07	1.83087e-05	9.74521e-06	0.933459	0.893494	0.945787	0.264895	0.00151782
[truncated: 4,553 more rows]

## Sheet: SOURCE_Metabolite+Modules_corr
module	variable	correlation	p_value	q_value	group
black	Disease	0.321171	0.0406095	NA	CD and control
brown	Disease	0.503412	0.000793478	NA	CD and control
green	Disease	-0.435088	0.00447048	NA	CD and control
red	Disease	-0.346394	0.0265139	NA	CD and control
[truncated: 262 more rows]

## Sheet: metbolomics run_with GMB_norm
mz	RT	Feature	MBX014_11_H3	MBX014_13_CD2	MBX014_15_GMB_w_CD2	MBX014_12_UC3	MBX014_17_GMB_w_UC3	MBX014_03_GMB_High_w__UC3	included in GMB supplementations			Feature	MBX014_11_H3	MBX014_13_CD2	MBX014_15_GMB_w_CD2	MBX014_12_UC3	MBX014_17_GMB_w_UC3	MBX014_03_GMB_H_w__UC3
[truncated: 381 more rows]
